# Supplementary material for: K-mer-Based Motif Analysis in Insect Species across Anopheles, Drosophila, and Glossina Genera and Its Application to Species Classification
Source: Comput Math Methods Med. 2019 Nov 15;2019:4259479. doi: 10.1155/2019/4259479 (PMC6881769; doi:10.1155/2019/4259479)
Supplement: Supplementary Materials — Supplemental Figure 1: genome size for all 58 studied species. The size of the genome of each species is given in Mbp. Anopheles species colored in blue, Drosophila species in red, and Glossina species in green. Supplemental Figure 2: ACGT% content for all 58 studied species. The ACGT% for all 58 species is given for all species, adding up to one in a stacked barplot. Supplemental Figure 3(a): heatmap depicting species relationships between the 63 species included in the analysis based on the whole-genome k-mer signature for heptamers. Supplemental Figure 3(b): heatmap depicting species relationships between the 63 species included in the analysis based on the whole-genome k-mer signature for nonamers. Supplemental Figure 4(a): Pearson correlation coefficient between species of Anopheles, Drosophila, and Glossina as well as the two control species, A. mellifera and C. briggsae for heptamers. Supplemental Figure 4(b): Pearson correlation coefficient between species of Anopheles, Drosophila, and Glossina as well as the two control species, A. mellifera and C. briggsae for nonamers. Supplemental Figure 5(a): common nonrepetitive (nondimer and nontrimer) heptamer content between 11 Anopheles, 15 Drosophila, and 5 Glossina species. Each included heptamer had a minimum score of 0.5. Supplemental Figure 5(b): common nonrepetitive (nondimer and nontrimer) nonamer content between 11 Anopheles, 15 Drosophila and 5 Glossina species. Each included nonamer had a minimum score of 0.5. Supplemental File 1: statistics of whole genome, 5′ and 3′ UTR, and intron sequences for the studied species. The species, file name, number of contigs, genome/subgenomic region size, and ACGT% are provided for each species. The pairwise sequence identity for all species pairs is included for the mitochondrial genome comparisons. Supplemental File 2: Pearson correlation matrix for whole-genome k-mer signatures. The Pearson correlation matrix between all pairs of the studied species is provided for k [file 4259479.f1.zip › 4259479.f1/S1_File.xlsx]

## Sheet: genome
species	genome file from NCBI	no. contigs	genome size (bp)	A%	C%	G%	T%
Aedes_aegypti	GCF_002204515.2_AaegL5.0_genomic.fna	2310	1278732104	0.309126	0.190896	0.190874	0.309103
Aedes_albopictus	GCF_001876365.2_canu_80X_arrow2.2_genomic.fna	2435	2247306217	0.297907	0.202116	0.202094	0.297882
Anopheles_albimanus	GCA_000349125.2_Anop_albi_ALBI9_A_V2_genomic.fna	201	173339239	0.253697	0.245956	0.246132	0.254215
Anopheles_arabiensis	GCA_000349185.1_Anop_arab_DONG5_A_V1_genomic.fna	1214	246567867	0.276849	0.223449	0.223346	0.276356
Anopheles_atroparvus	GCA_000473505.1_Anop_atro_EBRO_V1_genomic.fna	1371	224290125	0.268031	0.231849	0.23164	0.268479
Anopheles_christyi	GCA_000349165.1_Anop_chri_ACHKN1017_V1_genomic.fna	30369	172658580	0.286121	0.213763	0.213677	0.286439
Anopheles_cracens	GCA_002091845.1_ASM209184v1_genomic.fna	34365	326465827	0.271396	0.228635	0.228653	0.271316
Anopheles_culicifacies	GCA_000473375.1_Anop_culi_species_A-37_1_V1_genomic.fna	16162	202998806	0.286774	0.213326	0.213474	0.286425
Anopheles_darlingi	GCA_000211455.3_A_darlingi_v1_genomic.fna	2220	136935538	0.258618	0.241301	0.241775	0.258306
Anopheles_dirus	GCA_000349145.1_Anop_diru_WRAIR2_V1_genomic.fna	1266	216307690	0.268896	0.230898	0.230875	0.269331
Anopheles_epiroticus	GCA_000349105.1_Anop_epir_epiroticus2_V1_genomic.fna	2673	223486714	0.280327	0.219616	0.219874	0.280183
Anopheles_farauti	GCA_000473445.2_Anop_fara_FAR1_V2_genomic.fna	310	183103254	0.276486	0.223242	0.223651	0.276622
Anopheles_funestus	GCA_000349085.1_Anop_fune_FUMOZ_V1_genomic.fna	1392	225223604	0.291929	0.208091	0.207829	0.292151
Anopheles_gambiae	GCF_000005575.2_AgamP3_genomic.fna	8090	265027044	0.278671	0.221307	0.221377	0.278645
Anopheles_koliensis	GCA_000956275.1_ASM95627v1_genomic.fna	41925	151110088	0.274449	0.225523	0.225574	0.274454
Anopheles_maculatus	GCA_002091835.1_ASM209183v1_genomic.fna	50590	462688933	0.28274	0.217752	0.217319	0.282189
Anopheles_melas	GCA_000473525.2_Anop_mela_CM1001059_A_V2_genomic.fna	20229	224162116	0.27587	0.224041	0.224309	0.275779
Anopheles_merus	GCA_000473845.2_Anop_meru_MAF_V1_genomic.fna	2027	288048996	0.276905	0.223178	0.223229	0.276688
Anopheles_minimus	GCA_000349025.1_Anop_mini_MINIMUS1_V1_genomic.fna	678	201793324	0.286584	0.21353	0.21346	0.286426
Anopheles_nili	GCA_000439205.1_Anili1_genomic.fna	51048	98320046	0.272841	0.228717	0.228436	0.270006
Anopheles_punctulatus	GCA_000956255.1_ASM95625v1_genomic.fna	20774	146157495	0.273509	0.226643	0.226546	0.273302
Anopheles_quadriannulatus	GCA_000349065.1_Anop_quad_QUAD4_A_V1_genomic.fna	2823	283828998	0.276219	0.223886	0.223731	0.276164
Anopheles_sinensis	GCA_000441895.2_AS2_genomic.fna	9592	220777669	0.280873	0.219264	0.21925	0.280614
Anopheles_stephensi	GCA_000300775.2_ASM30077v2_genomic.fna	23371	221324304	0.276316	0.223925	0.224092	0.275666
Apis_mellifera	GCF_000002195.4_Amel_4.5_genomic.fna	5321	250287000	0.336583	0.163584	0.163365	0.336467
Caenorhabditis_briggsae	GCA_000004555.3_CB4_genomic.fna	367	108384165	0.312894	0.186732	0.186816	0.313557
Culex_pipiens_quinquefasciatus	GCF_000209185.1_CulPip1.0_genomic.fna	3171	579042118	0.312969	0.18707	0.187123	0.312839
Drosophila_albomicans	GCA_000298335.1_DroAlb_1.0_genomic.fna	26354	253560284	0.308395	0.192009	0.192006	0.307591
Drosophila_americana	GCA_001245395.1_D._americana_H5_strain_genome_assembly_genomic.fna	24251	163286826	0.297289	0.202848	0.202807	0.297056
Drosophila_ananassae	GCF_000005115.1_dana_caf1_genomic.fna	13749	230993012	0.290841	0.210057	0.209594	0.289508
Drosophila_arizonae	GCF_001654025.1_ASM165402v1_genomic.fna	3178	141386800	0.298492	0.201757	0.201632	0.298119
Drosophila_biarmipes	GCF_000233415.1_Dbia_2.0_genomic.fna	5523	169378599	0.29092	0.209196	0.20892	0.290964
Drosophila_bipectinata	GCF_000236285.1_Dbip_2.0_genomic.fna	5500	167263958	0.292034	0.20799	0.208119	0.291857
Drosophila_busckii	GCF_001277935.1_ASM127793v1_genomic.fna	6	135748557	0.305154	0.194761	0.194772	0.305313
Drosophila_elegans	GCF_000224195.1_Dele_2.0_genomic.fna	5429	171267669	0.298545	0.201468	0.201567	0.298419
Drosophila_erecta	GCF_000005135.1_dere_caf1_genomic.fna	5124	152712140	0.288789	0.211292	0.211362	0.288556
Drosophila_eugracilis	GCF_000236325.1_Deug_2.0_genomic.fna	4946	156942009	0.295638	0.204314	0.204586	0.295462
Drosophila_ficusphila	GCF_000220665.1_Dfic_2.0_genomic.fna	5754	152439475	0.290524	0.209647	0.209528	0.290301
Drosophila_grimshawi	GCF_000005155.2_dgri_caf1_genomic.fna	17440	200467819	0.310272	0.190027	0.18974	0.309961
Drosophila_kikkawai	GCF_000224215.1_Dkik_2.0_genomic.fna	5141	164292578	0.293155	0.206894	0.206774	0.293177
Drosophila_melanogaster	GCF_000001215.4_Release_6_plus_ISO1_MT_genomic.fna	1870	143726002	0.290034	0.210143	0.209919	0.289904
Drosophila_miranda	GCF_000269505.1_DroMir_2.2_genomic.fna	6	136728780	0.27542	0.224551	0.224395	0.275633
Drosophila_mojavensis	GCF_000005175.2_dmoj_caf1_genomic.fna	6841	193826310	0.303239	0.197474	0.197317	0.301971
Drosophila_nasuta	GCA_002222885.1_ASM222288v1_genomic.fna	46105	137224182	0.306968	0.193227	0.193153	0.306652
Drosophila_navojoa	GCF_001654015.1_ASM165401v1_genomic.fna	8053	115885644	0.299176	0.201039	0.200878	0.298906
Drosophila_obscura	GCF_002217835.1_Dobs_1.0_genomic.fna	1935	181868570	0.278805	0.221933	0.222037	0.277225
Drosophila_persimilis	GCF_000005195.2_dper_caf1_genomic.fna	12838	188374079	0.275421	0.224693	0.224731	0.275156
Drosophila_pseudoobscura	GCF_000001765.3_Dpse_3.0_genomic.fna	4790	152696384	0.273976	0.226046	0.225959	0.274019
Drosophila_rhopaloa	GCF_000236305.1_Drho_2.0_genomic.fna	22819	197375704	0.299691	0.200415	0.200254	0.299639
Drosophila_sechellia	GCF_000005215.3_dsec_caf1_genomic.fna	14731	166592095	0.289165	0.210302	0.210593	0.28994
Drosophila_serrata	GCF_002093755.1_Dser1.0_genomic.fna	1356	198035861	0.304486	0.195627	0.195506	0.30438
Drosophila_simulans	GCF_000754195.2_ASM75419v2_genomic.fna	7619	124963774	0.285234	0.214668	0.214837	0.285261
Drosophila_suzukii	GCF_000472105.1_Dsuzukii.v01_genomic.fna	8680	232923092	0.29668	0.203582	0.203407	0.29633
Drosophila_takahashii	GCF_000224235.1_Dtak_2.0_genomic.fna	5733	182106768	0.30003	0.199937	0.200013	0.30002
Drosophila_virilis	GCF_000005245.1_dvir_caf1_genomic.fna	13530	206026697	0.299977	0.200092	0.199753	0.300178
Drosophila_willistoni	GCF_000005925.1_dwil_caf1_genomic.fna	14838	235516348	0.313864	0.186279	0.186185	0.313672
Drosophila_yakuba	GCF_000005975.2_dyak_caf1_genomic.fna	8123	165709965	0.288259	0.211337	0.211459	0.288946
Glossina_austeni	GCA_000688735.1_Glossina_austeni-1.0.3_genomic.fna	2205	370264922	0.329868	0.170635	0.170303	0.329193
Glossina_brevipalpis	GCA_000671755.1_Glossina_brevipalpis_1.0.3_genomic.fna	1651	315360362	0.344171	0.156071	0.156026	0.343732
Glossina_fuscipes	GCA_000671735.1_Glossina_fuscipes-3.0.2_genomic.fna	2395	374774708	0.332125	0.168012	0.167948	0.331916
Glossina_morsitans_morsitans	GCA_001077435.1_ASM107743v1_genomic.fna	24071	363107242	0.329367	0.170504	0.170738	0.32939
Glossina_pallidipes	GCA_000688715.1_Glossina_pallidipes-1.0.3_genomic.fna	1726	357332231	0.329501	0.170553	0.170572	0.329374
Glossina_palpalis_gambiensis	GCA_000818775.1_Glossina_palpalis_gambiensis-2.0.1_genomic.fna	3926	380104241	0.332288	0.168128	0.168008	0.331576

## Sheet: 5' UTR
species	genome file	sequences	5' UTR sequence size	A%	C%	G%	T%
D. ananassae	dana-all-five_prime_UTR-r1.05.fasta	19012	4458762	0.324971	0.219873	0.211332	0.243824
D. erecta	dere-all-five_prime_UTR-r1.05.fasta	17351	3561198	0.312727	0.230924	0.220544	0.235805
D. grimshawi	dgri-all-five_prime_UTR-r1.05.fasta	17565	3078145	0.350886	0.204107	0.196198	0.248809
D. melanogaster	dmel-all-five_prime_UTR-r6.19.fasta	29884	9449637	0.318453	0.224415	0.215716	0.241416
D. mojavensis	dmoj-all-five_prime_UTR-r1.04.fasta	18231	4311126	0.340743	0.201578	0.200046	0.257633
D. pseudoobscura	dpse-all-five_prime_UTR-r2.29.fasta	853	144411	0.319899	0.216521	0.213439	0.25014
D. simulans	dsim-all-five_prime_UTR-r2.02.fasta	23473	8027370	0.310581	0.221644	0.2157	0.252075
A. gambiae	Anopheles_5UTR.fasta	6725	1443447	0.265766	0.241723	0.246718	0.245793

## Sheet: 3' UTR
species	genome file	sequences	3' UTR sequence size	A%	C%	G%	T%
D. ananassae	dana-all-three_prime_UTR-r1.05.fasta	19182	6133521	0.346374	0.187402	0.172355	0.293869
D. erecta	dere-all-three_prime_UTR-r1.05.fasta	16813	4642009	0.337907	0.19442	0.177876	0.289797
D. grimshawi	dgri-all-three_prime_UTR-r1.05.fasta	17954	4418560	0.363487	0.174147	0.15199	0.310376
D. melanogaster	dmel-all-three_prime_UTR-r6.19.fasta	29992	17961922	0.343495	0.191439	0.17615	0.288916
D. mojavensis	dmoj-all-three_prime_UTR-r1.04.fasta	18248	4652756	0.356421	0.180715	0.162215	0.300648
D. pseudoobscura	dpse-all-three_prime_UTR-r2.29.fasta	940	269236	0.330234	0.208215	0.177294	0.284256
D. simulans	dsim-all-three_prime_UTR-r2.02.fasta	23609	10703910	0.34533	0.18821	0.173824	0.292636
A. gambiae	Anopheles_3UTR.fasta	6050	1882968	0.297615	0.209735	0.221719	0.27093

## Sheet: introns
species	genome file	sequences	intron sequence size	A%	C%	G%	T%
D. ananassae	dana-all-intron-r1.05.fasta	58177	94971780	0.293547	0.205183	0.199276	0.301994
D. erecta	dere-all-intron-r1.05.fasta	53953	75212969	0.289218	0.210679	0.203005	0.297099
D. grimshawi	dgri-all-intron-r1.05.fasta	56529	76363058	0.31111	0.1876	0.179814	0.321476
D. melanogaster	dmel-all-intron-r6.19.fasta	71671	117507315	0.29457	0.203487	0.197986	0.303957
D. mojavensis	dmoj-all-intron-r1.04.fasta	58124	99072832	0.308064	0.189513	0.184926	0.317498
D. persimilis	dper-all-intron-r1.3.fasta	41646	39490569	0.276662	0.222671	0.215354	0.285313
D. pseudoobscura	dpse-all-intron-r2.29.fasta	42912	37243879	0.276464	0.224256	0.213597	0.285683
D. sechellia	dsec-all-intron-r1.3.fasta	41568	33195074	0.291691	0.20636	0.200193	0.301756
D. simulans	dsim-all-intron-r2.02.fasta	64029	93508916	0.290905	0.207505	0.201355	0.300235
D. virilis	dvir-all-intron-r1.2.fasta	40288	42904097	0.302525	0.196005	0.189669	0.311801
D. willistoni	dwil-all-intron-r1.3.fasta	40785	47975213	0.318692	0.179388	0.175055	0.326865
D. yakuba	dyak-all-intron-r1.3.fasta	42577	35074857	0.292858	0.205769	0.198581	0.302792
