# Supplementary material for: K-mer-Based Motif Analysis in Insect Species across Anopheles, Drosophila, and Glossina Genera and Its Application to Species Classification
Source: Comput Math Methods Med. 2019 Nov 15;2019:4259479. doi: 10.1155/2019/4259479 (PMC6881769; doi:10.1155/2019/4259479)
Supplement: Supplementary Materials — Supplemental Figure 1: genome size for all 58 studied species. The size of the genome of each species is given in Mbp. Anopheles species colored in blue, Drosophila species in red, and Glossina species in green. Supplemental Figure 2: ACGT% content for all 58 studied species. The ACGT% for all 58 species is given for all species, adding up to one in a stacked barplot. Supplemental Figure 3(a): heatmap depicting species relationships between the 63 species included in the analysis based on the whole-genome k-mer signature for heptamers. Supplemental Figure 3(b): heatmap depicting species relationships between the 63 species included in the analysis based on the whole-genome k-mer signature for nonamers. Supplemental Figure 4(a): Pearson correlation coefficient between species of Anopheles, Drosophila, and Glossina as well as the two control species, A. mellifera and C. briggsae for heptamers. Supplemental Figure 4(b): Pearson correlation coefficient between species of Anopheles, Drosophila, and Glossina as well as the two control species, A. mellifera and C. briggsae for nonamers. Supplemental Figure 5(a): common nonrepetitive (nondimer and nontrimer) heptamer content between 11 Anopheles, 15 Drosophila, and 5 Glossina species. Each included heptamer had a minimum score of 0.5. Supplemental Figure 5(b): common nonrepetitive (nondimer and nontrimer) nonamer content between 11 Anopheles, 15 Drosophila and 5 Glossina species. Each included nonamer had a minimum score of 0.5. Supplemental File 1: statistics of whole genome, 5′ and 3′ UTR, and intron sequences for the studied species. The species, file name, number of contigs, genome/subgenomic region size, and ACGT% are provided for each species. The pairwise sequence identity for all species pairs is included for the mitochondrial genome comparisons. Supplemental File 2: Pearson correlation matrix for whole-genome k-mer signatures. The Pearson correlation matrix between all pairs of the studied species is provided for k [file 4259479.f1.zip › 4259479.f1/S2_File.xlsx]

## Sheet: genome corr matrix k=7
ID	Aedes_aegypti	Aedes_albopictus	Anopheles_albimanus	Anopheles_arabiensis	Anopheles_atroparvus	Anopheles_christyi	Anopheles_cracens	Anopheles_culicifacies	Anopheles_darlingi	Anopheles_dirus	Anopheles_epiroticus	Anopheles_farauti	Anopheles_funestus	Anopheles_gambiae	Anopheles_koliensis	Anopheles_maculatus	Anopheles_melas	Anopheles_merus	Anopheles_minimus	Anopheles_nili	Anopheles_punctulatus	Anopheles_quadriannulatus	Anopheles_sinensis	Anopheles_stephensi	Apis_mellifera	Caenorhabditis_briggsae	Culex_pipiens_quinquefasciatus	Drosophila_albomicans	Drosophila_americana	Drosophila_ananassae	Drosophila_arizonae	Drosophila_biarmipes	Drosophila_bipectinata	Drosophila_busckii	Drosophila_elegans	Drosophila_erecta	Drosophila_eugracilis	Drosophila_ficusphila	Drosophila_grimshawi	Drosophila_kikkawai	Drosophila_melanogaster	Drosophila_miranda	Drosophila_mojavensis	Drosophila_nasuta	Drosophila_navojoa	Drosophila_obscura	Drosophila_persimilis	Drosophila_pseudoobscura	Drosophila_rhopaloa
Aedes_aegypti	1	0.912024	0.716758	0.726261	0.772258	0.715072	0.701184	0.720443	0.721788	0.698698	0.724392	0.69992	0.710487	0.734956	0.692096	0.706945	0.719165	0.725513	0.722352	0.7188	0.697243	0.723739	0.776537	0.744836	0.518135	0.783711	0.811953	0.585927	0.546369	0.685443	0.510952	0.700893	0.709403	0.417695	0.710781	0.687227	0.713391	0.732829	0.57851	0.697804	0.717335	0.676494	0.523171	0.602457	0.507034	0.675584	0.68245	0.68403	0.701718
Aedes_albopictus	0.912024	1	0.670683	0.669873	0.725363	0.654915	0.647953	0.666604	0.680894	0.647305	0.668048	0.643035	0.655444	0.676926	0.635664	0.654817	0.662275	0.669327	0.671771	0.653253	0.637252	0.6682	0.730533	0.696554	0.48764	0.781939	0.770793	0.520986	0.479167	0.67247	0.444704	0.677901	0.690278	0.335346	0.672701	0.654789	0.687463	0.703168	0.514769	0.677644	0.675538	0.654814	0.458718	0.536488	0.440331	0.644378	0.663915	0.664677	0.673873
Anopheles_albimanus	0.716758	0.670683	1	0.920871	0.937781	0.914742	0.918048	0.921671	0.990342	0.921689	0.921174	0.925677	0.912546	0.917781	0.924836	0.930134	0.922254	0.919636	0.917107	0.936927	0.929573	0.919236	0.915213	0.937062	0.594205	0.572009	0.682896	0.648895	0.581374	0.596375	0.562151	0.63028	0.611005	0.487982	0.66157	0.652863	0.650584	0.694997	0.58305	0.635858	0.702364	0.655122	0.551854	0.669233	0.559485	0.669333	0.647052	0.65922	0.628446
Anopheles_arabiensis	0.726261	0.669873	0.920871	1	0.952644	0.976018	0.958936	0.962801	0.920431	0.958378	0.98606	0.963971	0.959742	0.995564	0.956855	0.961959	0.999028	0.999138	0.960352	0.933161	0.965654	0.999356	0.938965	0.964015	0.617417	0.568155	0.755183	0.714086	0.665683	0.631386	0.630796	0.696353	0.668498	0.571299	0.734605	0.702511	0.705174	0.750618	0.649942	0.698998	0.744831	0.702753	0.624213	0.730578	0.628643	0.729732	0.688895	0.70432	0.697606
Anopheles_atroparvus	0.772258	0.725363	0.937781	0.952644	1	0.940315	0.959949	0.94405	0.93564	0.959152	0.959544	0.967006	0.940928	0.950329	0.96353	0.940742	0.952432	0.951555	0.947928	0.956701	0.966229	0.951333	0.986247	0.953832	0.690328	0.628896	0.782698	0.673793	0.620509	0.648891	0.575369	0.710326	0.679812	0.492619	0.738962	0.704265	0.709318	0.770026	0.61558	0.705148	0.746616	0.681709	0.572306	0.702097	0.574015	0.693942	0.674863	0.689636	0.711772
Anopheles_christyi	0.715072	0.654915	0.914742	0.976018	0.940315	1	0.925185	0.977495	0.917495	0.922862	0.983882	0.948964	0.977077	0.970784	0.942953	0.966678	0.978781	0.974476	0.971249	0.931762	0.951871	0.974314	0.928253	0.963018	0.567937	0.537505	0.719643	0.675082	0.616198	0.589405	0.577485	0.64092	0.623639	0.53238	0.687572	0.66192	0.668162	0.703299	0.613834	0.648072	0.70667	0.661728	0.570228	0.68129	0.573844	0.694473	0.646343	0.661724	0.649671
Anopheles_cracens	0.701184	0.647953	0.918048	0.958936	0.959949	0.925185	1	0.937568	0.914813	0.998753	0.955822	0.986147	0.932761	0.955197	0.982572	0.945184	0.959681	0.958224	0.94575	0.952271	0.986325	0.957988	0.948864	0.941566	0.685711	0.559742	0.738767	0.675357	0.627753	0.587488	0.592502	0.66183	0.61942	0.523327	0.695867	0.662952	0.651712	0.71972	0.608622	0.655488	0.704189	0.636948	0.587237	0.710303	0.592493	0.65984	0.629388	0.643499	0.662083
Anopheles_culicifacies	0.720443	0.666604	0.921671	0.962801	0.94405	0.977495	0.937568	1	0.926077	0.935733	0.970593	0.957024	0.989118	0.957882	0.953526	0.980774	0.965304	0.960837	0.992768	0.946074	0.959152	0.960917	0.939109	0.973009	0.578348	0.539778	0.712302	0.625816	0.56619	0.566993	0.522917	0.612589	0.59879	0.475489	0.659129	0.637025	0.634157	0.678749	0.570881	0.616664	0.683369	0.628013	0.517636	0.641351	0.5205	0.655723	0.615867	0.629827	0.62343
Anopheles_darlingi	0.721788	0.680894	0.990342	0.920431	0.93564	0.917495	0.914813	0.926077	1	0.918279	0.917905	0.924639	0.919295	0.917721	0.922751	0.929747	0.921512	0.918314	0.923619	0.928807	0.926358	0.91844	0.921009	0.935705	0.61414	0.588327	0.693117	0.634491	0.549594	0.586227	0.53003	0.615035	0.602048	0.45069	0.647353	0.634892	0.63872	0.686009	0.565707	0.62239	0.68713	0.653304	0.522535	0.653368	0.526784	0.662076	0.645908	0.657885	0.61765
Anopheles_dirus	0.698698	0.647305	0.921689	0.958378	0.959152	0.922862	0.998753	0.935733	0.918279	1	0.953898	0.984909	0.931176	0.954578	0.981477	0.945997	0.959161	0.957988	0.944279	0.950903	0.98522	0.957694	0.946669	0.941987	0.679947	0.558102	0.733207	0.673771	0.626542	0.585906	0.59288	0.659595	0.617868	0.521332	0.693142	0.661518	0.649648	0.717074	0.607102	0.653026	0.703124	0.638111	0.58727	0.709248	0.592756	0.660137	0.631119	0.644886	0.659099
Anopheles_epiroticus	0.724392	0.668048	0.921174	0.98606	0.959544	0.983882	0.955822	0.970593	0.917905	0.953898	1	0.96762	0.967075	0.980563	0.961444	0.967668	0.987583	0.985487	0.967424	0.938895	0.969287	0.985119	0.94614	0.971395	0.619196	0.560535	0.74906	0.695044	0.644773	0.623863	0.607701	0.685524	0.657821	0.551571	0.724301	0.688539	0.697977	0.739242	0.63042	0.689828	0.730364	0.682232	0.602037	0.711396	0.605671	0.710506	0.669224	0.684674	0.68708
Anopheles_farauti	0.69992	0.643035	0.925677	0.963971	0.967006	0.948964	0.986147	0.957024	0.924639	0.984909	0.96762	1	0.957232	0.959632	0.997418	0.956129	0.966334	0.963214	0.964437	0.966645	0.998052	0.962657	0.961024	0.952076	0.68334	0.539849	0.7356	0.647546	0.593529	0.573721	0.555024	0.640477	0.601526	0.492291	0.679133	0.644566	0.635593	0.701408	0.583023	0.635834	0.687999	0.612961	0.552025	0.680266	0.554714	0.638722	0.60538	0.61884	0.644995
Anopheles_funestus	0.710487	0.655444	0.912546	0.959742	0.940928	0.977077	0.932761	0.989118	0.919295	0.931176	0.967075	0.957232	1	0.955303	0.952801	0.977484	0.962773	0.958205	0.991552	0.940065	0.95853	0.958388	0.939207	0.96471	0.584841	0.527929	0.714255	0.608061	0.549098	0.553071	0.499523	0.596871	0.583002	0.454375	0.647561	0.616885	0.618141	0.663225	0.555653	0.600232	0.664898	0.602187	0.496461	0.626293	0.496945	0.631825	0.592035	0.605106	0.612359
Anopheles_gambiae	0.734956	0.676926	0.917781	0.995564	0.950329	0.970784	0.955197	0.957882	0.917721	0.954578	0.980563	0.959632	0.955303	1	0.952447	0.95718	0.994523	0.995315	0.955559	0.931286	0.961592	0.994753	0.937036	0.958451	0.621104	0.574471	0.76105	0.718633	0.670884	0.63566	0.634719	0.699943	0.672984	0.575906	0.739439	0.707216	0.708611	0.754408	0.656404	0.702682	0.749651	0.704377	0.628814	0.735609	0.632704	0.731777	0.691078	0.705808	0.702105
Anopheles_koliensis	0.692096	0.635664	0.924836	0.956855	0.96353	0.942953	0.982572	0.953526	0.922751	0.981477	0.961444	0.997418	0.952801	0.952447	1	0.953083	0.959485	0.955691	0.96137	0.967887	0.996107	0.955208	0.958747	0.948132	0.679303	0.533071	0.725969	0.636281	0.583035	0.565117	0.544182	0.632592	0.592303	0.480201	0.669899	0.63813	0.626137	0.693228	0.572175	0.626166	0.679963	0.601859	0.5407	0.670311	0.54406	0.627128	0.594252	0.607893	0.635953
Anopheles_maculatus	0.706945	0.654817	0.930134	0.961959	0.940742	0.966678	0.945184	0.980774	0.929747	0.945997	0.967668	0.956129	0.977484	0.95718	0.953083	1	0.963938	0.960936	0.977823	0.939315	0.959118	0.960787	0.930925	0.984323	0.567555	0.541947	0.705564	0.638238	0.581537	0.564214	0.538769	0.608922	0.595059	0.495108	0.655509	0.629106	0.629488	0.672983	0.578954	0.615557	0.677475	0.619806	0.532282	0.65728	0.536117	0.648292	0.611183	0.623239	0.619169
Anopheles_melas	0.719165	0.662275	0.922254	0.999028	0.952432	0.978781	0.959681	0.965304	0.921512	0.959161	0.987583	0.966334	0.962773	0.994523	0.959485	0.963938	1	0.998437	0.963514	0.934859	0.968181	0.998523	0.938512	0.964283	0.61454	0.556915	0.747492	0.709201	0.66057	0.623272	0.625206	0.688545	0.659666	0.567523	0.727871	0.69651	0.697688	0.743496	0.64458	0.690742	0.739141	0.694959	0.618279	0.726244	0.623063	0.723175	0.680776	0.696457	0.689872
Anopheles_merus	0.725513	0.669327	0.919636	0.999138	0.951555	0.974476	0.958224	0.960837	0.918314	0.957988	0.985487	0.963214	0.958205	0.995315	0.955691	0.960936	0.998437	1	0.958315	0.931464	0.964763	0.999363	0.937136	0.963135	0.615647	0.566783	0.755504	0.71688	0.670136	0.633773	0.6353	0.698752	0.67083	0.576116	0.736848	0.70474	0.707275	0.751852	0.652709	0.701397	0.746637	0.704284	0.628754	0.733135	0.633134	0.731675	0.690918	0.705953	0.699685
Anopheles_minimus	0.722352	0.671771	0.917107	0.960352	0.947928	0.971249	0.94575	0.992768	0.923619	0.944279	0.967424	0.964437	0.991552	0.955559	0.96137	0.977823	0.963514	0.958315	1	0.946125	0.964849	0.958421	0.947166	0.968302	0.596414	0.543544	0.720025	0.604136	0.544774	0.562987	0.497649	0.610686	0.593387	0.44254	0.655843	0.628509	0.625575	0.676423	0.554	0.609767	0.675489	0.613003	0.4948	0.62599	0.495387	0.638813	0.603338	0.617011	0.622554
Anopheles_nili	0.7188	0.653253	0.936927	0.933161	0.956701	0.931762	0.952271	0.946074	0.928807	0.950903	0.938895	0.966645	0.940065	0.931286	0.967887	0.939315	0.934859	0.931464	0.946125	1	0.968767	0.930516	0.946253	0.938476	0.649285	0.541522	0.71529	0.647711	0.600134	0.575491	0.559879	0.634581	0.602613	0.507905	0.674528	0.654147	0.639177	0.700625	0.590159	0.631611	0.699608	0.617955	0.553828	0.67309	0.558932	0.642581	0.608608	0.622154	0.638475
Anopheles_punctulatus	0.697243	0.637252	0.929573	0.965654	0.966229	0.951871	0.986325	0.959152	0.926358	0.98522	0.969287	0.998052	0.95853	0.961592	0.996107	0.959118	0.968181	0.964763	0.964849	0.968767	1	0.964093	0.956179	0.952875	0.670916	0.530682	0.726948	0.656581	0.603495	0.569461	0.565707	0.63704	0.597074	0.508989	0.677964	0.646946	0.633527	0.6991	0.590104	0.63258	0.690232	0.614525	0.56157	0.687335	0.565306	0.642939	0.605982	0.619721	0.641664
Anopheles_quadriannulatus	0.723739	0.6682	0.919236	0.999356	0.951333	0.974314	0.957988	0.960917	0.91844	0.957694	0.985119	0.962657	0.958388	0.994753	0.955208	0.960787	0.998523	0.999363	0.958421	0.930516	0.964093	1	0.937148	0.96318	0.614455	0.566266	0.754482	0.71384	0.666631	0.631472	0.631523	0.696586	0.668753	0.572253	0.734366	0.70225	0.705113	0.750071	0.649612	0.699105	0.74424	0.70264	0.624842	0.72988	0.629287	0.729375	0.688968	0.704298	0.697523
Anopheles_sinensis	0.776537	0.730533	0.915213	0.938965	0.986247	0.928253	0.948864	0.939109	0.921009	0.946669	0.94614	0.961024	0.939207	0.937036	0.958747	0.930925	0.938512	0.937136	0.947166	0.946253	0.956179	0.937148	1	0.94544	0.701551	0.64252	0.813439	0.633431	0.577005	0.643864	0.523748	0.70413	0.676042	0.440875	0.730585	0.685749	0.696694	0.761918	0.583854	0.692923	0.728569	0.652495	0.526228	0.669493	0.522921	0.660559	0.647324	0.661379	0.708037
Anopheles_stephensi	0.744836	0.696554	0.937062	0.964015	0.953832	0.963018	0.941566	0.973009	0.935705	0.941987	0.971395	0.952076	0.96471	0.958451	0.948132	0.984323	0.964283	0.963135	0.968302	0.938476	0.952875	0.96318	0.94544	1	0.594667	0.599933	0.7513	0.65291	0.60047	0.62547	0.56109	0.666825	0.65514	0.497881	0.702994	0.66968	0.685408	0.725172	0.599809	0.674168	0.717465	0.666744	0.556687	0.67267	0.558222	0.687634	0.658834	0.671341	0.67205
Apis_mellifera	0.518135	0.48764	0.594205	0.617417	0.690328	0.567937	0.685711	0.578348	0.61414	0.679947	0.619196	0.68334	0.584841	0.621104	0.679303	0.567555	0.61454	0.615647	0.596414	0.649285	0.670916	0.614455	0.701551	0.594667	1	0.511006	0.635236	0.456587	0.40204	0.481596	0.397083	0.536719	0.499803	0.242453	0.537401	0.456944	0.485804	0.565608	0.415621	0.543709	0.498204	0.472548	0.423745	0.513885	0.407214	0.451912	0.472871	0.484531	0.541715
Caenorhabditis_briggsae	0.783711	0.781939	0.572009	0.568155	0.628896	0.537505	0.559742	0.539778	0.588327	0.558102	0.560535	0.539849	0.527929	0.574471	0.533071	0.541947	0.556915	0.566783	0.543544	0.541522	0.530682	0.566266	0.64252	0.599933	0.511006	1	0.746246	0.482746	0.433314	0.649435	0.419708	0.640546	0.666855	0.265589	0.626642	0.593576	0.651604	0.660845	0.488155	0.640874	0.622076	0.629582	0.437628	0.498339	0.415687	0.600872	0.641913	0.640161	0.636979
Culex_pipiens_quinquefasciatus	0.811953	0.770793	0.682896	0.755183	0.782698	0.719643	0.738767	0.712302	0.693117	0.733207	0.74906	0.7356	0.714255	0.76105	0.725969	0.705564	0.747492	0.755504	0.720025	0.71529	0.726948	0.754482	0.813439	0.7513	0.635236	0.746246	1	0.624847	0.597834	0.719544	0.540551	0.774772	0.759002	0.457057	0.792025	0.715232	0.756627	0.796307	0.619185	0.767604	0.745214	0.667951	0.5616	0.66732	0.53958	0.675576	0.670874	0.676812	0.78201
Drosophila_albomicans	0.585927	0.520986	0.648895	0.714086	0.673793	0.675082	0.675357	0.625816	0.634491	0.673771	0.695044	0.647546	0.608061	0.718633	0.636281	0.638238	0.709201	0.71688	0.604136	0.647711	0.656581	0.71384	0.633431	0.65291	0.456587	0.482746	0.624847	1	0.942759	0.714352	0.947411	0.814143	0.778671	0.905286	0.851984	0.841683	0.846751	0.848353	0.880837	0.83744	0.867192	0.843648	0.924194	0.984086	0.945015	0.881973	0.823473	0.83625	0.813614
Drosophila_americana	0.546369	0.479167	0.581374	0.665683	0.620509	0.616198	0.627753	0.56619	0.549594	0.626542	0.644773	0.593529	0.549098	0.670884	0.583035	0.581537	0.66057	0.670136	0.544774	0.600134	0.603495	0.666631	0.577005	0.60047	0.40204	0.433314	0.597834	0.942759	1	0.725384	0.966831	0.831225	0.79703	0.924317	0.864858	0.850744	0.848125	0.842085	0.876888	0.848824	0.866827	0.829445	0.94532	0.933635	0.965144	0.870861	0.807745	0.821401	0.827673
Drosophila_ananassae	0.685443	0.67247	0.596375	0.631386	0.648891	0.589405	0.587488	0.566993	0.586227	0.585906	0.623863	0.573721	0.553071	0.63566	0.565117	0.564214	0.623272	0.633773	0.562987	0.575491	0.569461	0.631472	0.643864	0.62547	0.481596	0.649435	0.719544	0.714352	0.725384	1	0.701918	0.890553	0.918918	0.589779	0.883318	0.840642	0.890595	0.886378	0.711145	0.897259	0.859213	0.838208	0.707523	0.725792	0.698759	0.828176	0.837831	0.844314	0.893602
Drosophila_arizonae	0.510952	0.444704	0.562151	0.630796	0.575369	0.577485	0.592502	0.522917	0.53003	0.59288	0.607701	0.555024	0.499523	0.634719	0.544182	0.538769	0.625206	0.6353	0.497649	0.559879	0.565707	0.631523	0.523748	0.56109	0.397083	0.419708	0.540551	0.947411	0.966831	0.701918	1	0.796668	0.764207	0.923691	0.825548	0.82277	0.821867	0.806744	0.868454	0.822571	0.839294	0.835713	0.978095	0.934408	0.998604	0.872548	0.813311	0.826134	0.788564
Drosophila_biarmipes	0.700893	0.677901	0.63028	0.696353	0.710326	0.64092	0.66183	0.612589	0.615035	0.659595	0.685524	0.640477	0.596871	0.699943	0.632592	0.608922	0.688545	0.698752	0.610686	0.634581	0.63704	0.696586	0.70413	0.666825	0.536719	0.640546	0.774772	0.814143	0.831225	0.890553	0.796668	1	0.953775	0.688387	0.978073	0.934239	0.964316	0.977598	0.789237	0.975677	0.947332	0.897025	0.796784	0.833321	0.796113	0.893551	0.887188	0.900862	0.970345
Drosophila_bipectinata	0.709403	0.690278	0.611005	0.668498	0.679812	0.623639	0.61942	0.59879	0.602048	0.617868	0.657821	0.601526	0.583002	0.672984	0.592303	0.595059	0.659666	0.67083	0.593387	0.602613	0.597074	0.668753	0.676042	0.65514	0.499803	0.666855	0.759002	0.778671	0.79703	0.918918	0.764207	0.953775	1	0.648717	0.948564	0.901421	0.949878	0.946088	0.768838	0.959327	0.920175	0.89835	0.767219	0.79001	0.761872	0.891794	0.892977	0.903114	0.96002
Drosophila_busckii	0.417695	0.335346	0.487982	0.571299	0.492619	0.53238	0.523327	0.475489	0.45069	0.521332	0.551571	0.492291	0.454375	0.575906	0.480201	0.495108	0.567523	0.576116	0.44254	0.507905	0.508989	0.572253	0.440875	0.497881	0.242453	0.265589	0.457057	0.905286	0.924317	0.589779	0.923691	0.688387	0.648717	1	0.738896	0.745021	0.722798	0.70708	0.817568	0.71532	0.755998	0.693293	0.893115	0.884958	0.921277	0.758602	0.670496	0.681619	0.686357
Drosophila_elegans	0.710781	0.672701	0.66157	0.734605	0.738962	0.687572	0.695867	0.659129	0.647353	0.693142	0.724301	0.679133	0.647561	0.739439	0.669899	0.655509	0.727871	0.736848	0.655843	0.674528	0.677964	0.734366	0.730585	0.702994	0.537401	0.626642	0.792025	0.851984	0.864858	0.883318	0.825548	0.978073	0.948564	0.738896	1	0.936798	0.965926	0.979294	0.821947	0.974497	0.956917	0.89072	0.825078	0.869246	0.824211	0.903179	0.880366	0.893277	0.974343
Drosophila_erecta	0.687227	0.654789	0.652863	0.702511	0.704265	0.66192	0.662952	0.637025	0.634892	0.661518	0.688539	0.644566	0.616885	0.707216	0.63813	0.629106	0.69651	0.70474	0.628509	0.654147	0.646946	0.70225	0.685749	0.66968	0.456944	0.593576	0.715232	0.841683	0.850744	0.840642	0.82277	0.934239	0.901421	0.745021	0.936798	1	0.934364	0.943187	0.807074	0.922109	0.950406	0.883621	0.812529	0.846804	0.820369	0.894196	0.868471	0.883047	0.918969
Drosophila_eugracilis	0.713391	0.687463	0.650584	0.705174	0.709318	0.668162	0.651712	0.634157	0.63872	0.649648	0.697977	0.635593	0.618141	0.708611	0.626137	0.629488	0.697688	0.707275	0.625575	0.639177	0.633527	0.705113	0.696694	0.685408	0.485804	0.651604	0.756627	0.846751	0.848125	0.890595	0.821867	0.964316	0.949878	0.722798	0.965926	0.934364	1	0.967959	0.81273	0.96816	0.954064	0.91482	0.816808	0.847922	0.818644	0.920949	0.904475	0.916779	0.954209
Drosophila_ficusphila	0.732829	0.703168	0.694997	0.750618	0.770026	0.703299	0.71972	0.678749	0.686009	0.717074	0.739242	0.701408	0.663225	0.754408	0.693228	0.672983	0.743496	0.751852	0.676423	0.700625	0.6991	0.750071	0.761918	0.725172	0.565608	0.660845	0.796307	0.848353	0.842085	0.886378	0.806744	0.977598	0.946088	0.70708	0.979294	0.943187	0.967959	1	0.809516	0.970271	0.964832	0.903775	0.803453	0.862865	0.804634	0.90523	0.892362	0.908087	0.966375
Drosophila_grimshawi	0.57851	0.514769	0.58305	0.649942	0.61558	0.613834	0.608622	0.570881	0.565707	0.607102	0.63042	0.583023	0.555653	0.656404	0.572175	0.578954	0.64458	0.652709	0.554	0.590159	0.590104	0.649612	0.583854	0.599809	0.415621	0.488155	0.619185	0.880837	0.876888	0.711145	0.868454	0.789237	0.768838	0.817568	0.821947	0.807074	0.81273	0.809516	1	0.804839	0.830263	0.79515	0.852668	0.873648	0.865658	0.830813	0.778112	0.789536	0.790146
Drosophila_kikkawai	0.697804	0.677644	0.635858	0.698998	0.705148	0.648072	0.655488	0.616664	0.62239	0.653026	0.689828	0.635834	0.600232	0.702682	0.626166	0.615557	0.690742	0.701397	0.609767	0.631611	0.63258	0.699105	0.692923	0.674168	0.543709	0.640874	0.767604	0.83744	0.848824	0.897259	0.822571	0.975677	0.959327	0.71532	0.974497	0.922109	0.96816	0.970271	0.804839	1	0.942028	0.909887	0.821633	0.850744	0.822156	0.912759	0.899742	0.913599	0.962794
Drosophila_melanogaster	0.717335	0.675538	0.702364	0.744831	0.746616	0.70667	0.704189	0.683369	0.68713	0.703124	0.730364	0.687999	0.664898	0.749651	0.679963	0.677475	0.739141	0.746637	0.675489	0.699608	0.690232	0.74424	0.728569	0.717465	0.498204	0.622076	0.745214	0.867192	0.866827	0.859213	0.839294	0.947332	0.920175	0.755998	0.956917	0.950406	0.954064	0.964832	0.830263	0.942028	1	0.910285	0.829801	0.874644	0.836898	0.921906	0.895349	0.910606	0.936408
Drosophila_miranda	0.676494	0.654814	0.655122	0.702753	0.681709	0.661728	0.636948	0.628013	0.653304	0.638111	0.682232	0.612961	0.602187	0.704377	0.601859	0.619806	0.694959	0.704284	0.613003	0.617955	0.614525	0.70264	0.652495	0.666744	0.472548	0.629582	0.667951	0.843648	0.829445	0.838208	0.835713	0.897025	0.89835	0.693293	0.89072	0.883621	0.91482	0.903775	0.79515	0.909887	0.910285	1	0.823337	0.829669	0.833158	0.981397	0.982426	0.994308	0.87691
Drosophila_mojavensis	0.523171	0.458718	0.551854	0.624213	0.572306	0.570228	0.587237	0.517636	0.522535	0.58727	0.602037	0.552025	0.496461	0.628814	0.5407	0.532282	0.618279	0.628754	0.4948	0.553828	0.56157	0.624842	0.526228	0.556687	0.423745	0.437628	0.5616	0.924194	0.94532	0.707523	0.978095	0.796784	0.767219	0.893115	0.825078	0.812529	0.816808	0.803453	0.852668	0.821633	0.829801	0.823337	1	0.915127	0.976037	0.858556	0.805997	0.816408	0.792814
Drosophila_nasuta	0.602457	0.536488	0.669233	0.730578	0.702097	0.68129	0.710303	0.641351	0.653368	0.709248	0.711396	0.680266	0.626293	0.735609	0.670311	0.65728	0.726244	0.733135	0.62599	0.67309	0.687335	0.72988	0.669493	0.67267	0.513885	0.498339	0.66732	0.984086	0.933635	0.725792	0.934408	0.833321	0.79001	0.884958	0.869246	0.846804	0.847922	0.862865	0.873648	0.850744	0.874644	0.829669	0.915127	1	0.93429	0.865431	0.811344	0.824876	0.831059
Drosophila_navojoa	0.507034	0.440331	0.559485	0.628643	0.574015	0.573844	0.592493	0.5205	0.526784	0.592756	0.605671	0.554714	0.496945	0.632704	0.54406	0.536117	0.623063	0.633134	0.495387	0.558932	0.565306	0.629287	0.522921	0.558222	0.407214	0.415687	0.53958	0.945015	0.965144	0.698759	0.998604	0.796113	0.761872	0.921277	0.824211	0.820369	0.818644	0.804634	0.865658	0.822156	0.836898	0.833158	0.976037	0.93429	1	0.86961	0.810001	0.823595	0.786395
Drosophila_obscura	0.675584	0.644378	0.669333	0.729732	0.693942	0.694473	0.65984	0.655723	0.662076	0.660137	0.710506	0.638722	0.631825	0.731777	0.627128	0.648292	0.723175	0.731675	0.638813	0.642581	0.642939	0.729375	0.660559	0.687634	0.451912	0.600872	0.675576	0.881973	0.870861	0.828176	0.872548	0.893551	0.891794	0.758602	0.903179	0.894196	0.920949	0.90523	0.830813	0.912759	0.921906	0.981397	0.858556	0.865431	0.86961	1	0.961028	0.975212	0.879653
Drosophila_persimilis	0.68245	0.663915	0.647052	0.688895	0.674863	0.646343	0.629388	0.615867	0.645908	0.631119	0.669224	0.60538	0.592035	0.691078	0.594252	0.611183	0.680776	0.690918	0.603338	0.608608	0.605982	0.688968	0.647324	0.658834	0.472871	0.641913	0.670874	0.823473	0.807745	0.837831	0.813311	0.887188	0.892977	0.670496	0.880366	0.868471	0.904475	0.892362	0.778112	0.899742	0.895349	0.982426	0.805997	0.811344	0.810001	0.961028	1	0.98518	0.873884
Drosophila_pseudoobscura	0.68403	0.664677	0.65922	0.70432	0.689636	0.661724	0.643499	0.629827	0.657885	0.644886	0.684674	0.61884	0.605106	0.705808	0.607893	0.623239	0.696457	0.705953	0.617011	0.622154	0.619721	0.704298	0.661379	0.671341	0.484531	0.640161	0.676812	0.83625	0.821401	0.844314	0.826134	0.900862	0.903114	0.681619	0.893277	0.883047	0.916779	0.908087	0.789536	0.913599	0.910606	0.994308	0.816408	0.824876	0.823595	0.975212	0.98518	1	0.881943
Drosophila_rhopaloa	0.701718	0.673873	0.628446	0.697606	0.711772	0.649671	0.662083	0.62343	0.61765	0.659099	0.68708	0.644995	0.612359	0.702105	0.635953	0.619169	0.689872	0.699685	0.622554	0.638475	0.641664	0.697523	0.708037	0.67205	0.541715	0.636979	0.78201	0.813614	0.827673	0.893602	0.788564	0.970345	0.96002	0.686357	0.974343	0.918969	0.954209	0.966375	0.790146	0.962794	0.936408	0.87691	0.792814	0.831059	0.786395	0.879653	0.873884	0.881943	1
Drosophila_sechellia	0.709006	0.67158	0.684558	0.719561	0.73002	0.679483	0.687572	0.658336	0.669981	0.686845	0.705983	0.670588	0.640266	0.724602	0.663614	0.652522	0.713834	0.721334	0.652448	0.680976	0.671722	0.718866	0.713703	0.692909	0.495151	0.617278	0.730148	0.836234	0.839386	0.844195	0.809453	0.92949	0.899662	0.721308	0.934527	0.927767	0.929871	0.943316	0.798894	0.919505	0.951147	0.8844	0.800551	0.846226	0.807357	0.891862	0.869665	0.88491	0.915457
Drosophila_serrata	0.68025	0.660074	0.604492	0.665325	0.670472	0.617243	0.620555	0.58524	0.593636	0.618265	0.65608	0.602222	0.571307	0.669204	0.59206	0.582615	0.656898	0.667692	0.580219	0.596408	0.597869	0.6654	0.661174	0.641335	0.527007	0.632384	0.747237	0.798506	0.80622	0.870545	0.782477	0.938977	0.92915	0.667466	0.938905	0.879599	0.931748	0.9301	0.773633	0.959778	0.900574	0.872831	0.785001	0.812705	0.781909	0.874022	0.866645	0.876443	0.933485
Drosophila_simulans	0.709867	0.670719	0.699888	0.740305	0.745813	0.699012	0.705156	0.676073	0.683894	0.704062	0.724805	0.686053	0.656115	0.744541	0.679532	0.668923	0.73438	0.741856	0.668938	0.699963	0.688481	0.73969	0.726665	0.710644	0.496893	0.612784	0.736621	0.871868	0.874104	0.86454	0.846342	0.958379	0.925091	0.760875	0.963464	0.961581	0.961069	0.97558	0.831633	0.94846	0.988284	0.91611	0.834017	0.878911	0.843765	0.924334	0.898999	0.915814	0.943205
Drosophila_suzukii	0.712571	0.692369	0.626334	0.688569	0.700072	0.645646	0.642111	0.61694	0.615994	0.639897	0.678695	0.627493	0.604436	0.692211	0.618504	0.610594	0.680873	0.69097	0.613855	0.627593	0.623525	0.688861	0.696373	0.666487	0.51152	0.654442	0.774461	0.803456	0.814948	0.887185	0.778753	0.978416	0.948621	0.674894	0.965052	0.925792	0.966469	0.963402	0.77977	0.961974	0.942553	0.89322	0.781961	0.815403	0.77629	0.892109	0.887645	0.896491	0.967161
Drosophila_takahashii	0.70899	0.68771	0.631086	0.696928	0.713395	0.648781	0.661765	0.620859	0.620578	0.658199	0.688062	0.647844	0.611366	0.701375	0.638819	0.61596	0.689281	0.69917	0.619955	0.642428	0.643605	0.696946	0.711	0.671899	0.566966	0.653865	0.790459	0.80413	0.815654	0.884368	0.779213	0.972618	0.941768	0.668394	0.967202	0.911691	0.951055	0.962793	0.776794	0.963114	0.930232	0.87565	0.78584	0.820905	0.777869	0.875606	0.870839	0.879778	0.97222
Drosophila_virilis	0.554994	0.491808	0.573546	0.660605	0.618759	0.610354	0.626086	0.564324	0.547507	0.624437	0.638298	0.594659	0.550532	0.666281	0.58308	0.577841	0.655568	0.665136	0.547164	0.590045	0.602096	0.661553	0.582744	0.597516	0.42705	0.455812	0.620882	0.90446	0.959119	0.728088	0.921481	0.822878	0.795385	0.876344	0.856373	0.830144	0.835	0.830448	0.848835	0.839606	0.847757	0.805887	0.908155	0.901438	0.920008	0.84617	0.792366	0.80148	0.825825
Drosophila_willistoni	0.662017	0.62042	0.608918	0.680303	0.653043	0.654384	0.602189	0.606117	0.604708	0.600895	0.664723	0.590138	0.595261	0.685069	0.577171	0.607697	0.672354	0.683442	0.587745	0.588775	0.589069	0.681009	0.635641	0.647294	0.434003	0.617527	0.69668	0.854452	0.845642	0.814046	0.833151	0.859592	0.874345	0.741718	0.885458	0.848079	0.902369	0.871138	0.810547	0.883914	0.877716	0.884505	0.827995	0.841178	0.829078	0.897834	0.874988	0.881539	0.869889
Drosophila_yakuba	0.707449	0.672376	0.680761	0.727737	0.731711	0.689897	0.6865	0.663077	0.666727	0.685409	0.714811	0.66896	0.645267	0.732225	0.660954	0.658405	0.721541	0.729532	0.654872	0.679743	0.67078	0.727261	0.713052	0.69944	0.483836	0.616999	0.734151	0.866959	0.866329	0.862072	0.839898	0.951801	0.923947	0.755423	0.957715	0.953669	0.962999	0.963774	0.825153	0.943237	0.970249	0.909157	0.833411	0.869778	0.836283	0.919488	0.898784	0.909607	0.947636
Glossina_austeni	0.639418	0.572998	0.684091	0.771988	0.762775	0.759372	0.738765	0.725838	0.679535	0.734596	0.772735	0.739686	0.730373	0.778869	0.730454	0.727494	0.769099	0.774879	0.71326	0.727856	0.745233	0.771645	0.736643	0.733104	0.593364	0.502067	0.67016	0.804477	0.782623	0.654721	0.757289	0.727677	0.706597	0.710069	0.779308	0.736716	0.757133	0.768812	0.737107	0.745935	0.77093	0.715998	0.760078	0.804617	0.757331	0.751968	0.706802	0.715347	0.752463
Glossina_brevipalpis	0.650148	0.592149	0.699282	0.781444	0.76419	0.766667	0.746573	0.736716	0.700662	0.743383	0.781932	0.747339	0.74163	0.787141	0.736562	0.741308	0.778373	0.784431	0.724177	0.725536	0.750848	0.781312	0.739913	0.748068	0.616906	0.534403	0.682414	0.798075	0.767005	0.66092	0.752793	0.724554	0.712064	0.688775	0.774846	0.724807	0.760291	0.763267	0.729928	0.749927	0.763045	0.727538	0.758401	0.799612	0.753044	0.7605	0.718932	0.72777	0.747372
Glossina_fuscipes	0.631517	0.563189	0.6859	0.769458	0.761581	0.756168	0.738579	0.721884	0.6768	0.734466	0.770791	0.74025	0.726608	0.77683	0.731893	0.724888	0.767182	0.772657	0.709334	0.730592	0.746145	0.769045	0.731927	0.728533	0.589607	0.487197	0.658042	0.810619	0.793034	0.649291	0.766955	0.72415	0.699845	0.724019	0.777626	0.736758	0.754386	0.765026	0.741151	0.743379	0.771004	0.707993	0.767698	0.811468	0.767325	0.747821	0.698334	0.707147	0.747801
Glossina_morsitans_morsitans	0.63745	0.571521	0.689308	0.77566	0.765642	0.766191	0.741918	0.732446	0.684094	0.738291	0.776579	0.742756	0.736521	0.782555	0.734585	0.734151	0.77335	0.778416	0.719559	0.733635	0.748984	0.775165	0.736929	0.735587	0.570477	0.493839	0.65663	0.804833	0.782872	0.642488	0.755222	0.71742	0.695502	0.711958	0.770337	0.734122	0.750093	0.760862	0.735709	0.734219	0.767978	0.712415	0.755219	0.802312	0.754474	0.75068	0.702627	0.711251	0.741314
Glossina_pallidipes	0.636061	0.570218	0.688107	0.77641	0.766046	0.766388	0.743177	0.732464	0.682643	0.739308	0.777169	0.744069	0.736691	0.783279	0.735817	0.734187	0.774073	0.77917	0.719612	0.734364	0.750425	0.775917	0.737711	0.735238	0.573333	0.49021	0.658246	0.806426	0.784706	0.642147	0.757197	0.71868	0.695495	0.715367	0.771714	0.735278	0.749989	0.762001	0.737049	0.735256	0.768543	0.711473	0.757494	0.804396	0.756535	0.750287	0.701459	0.710301	0.742644
Glossina_palpalis_gambiensis	0.629792	0.561087	0.686288	0.769606	0.761729	0.755974	0.739498	0.72204	0.676978	0.735506	0.770725	0.741119	0.72692	0.776907	0.732708	0.725314	0.767368	0.772927	0.709501	0.731465	0.747099	0.769311	0.731597	0.728284	0.589934	0.484671	0.655917	0.810985	0.793433	0.646799	0.767573	0.722132	0.697568	0.725181	0.776007	0.735618	0.752428	0.763296	0.741085	0.741295	0.770056	0.706246	0.76809	0.811797	0.767929	0.746312	0.696652	0.705442	0.745817
[truncated: 14 more columns]

## Sheet: genome corr matrix k=8
ID	Aedes_aegypti	Aedes_albopictus	Anopheles_albimanus	Anopheles_arabiensis	Anopheles_atroparvus	Anopheles_christyi	Anopheles_cracens	Anopheles_culicifacies	Anopheles_darlingi	Anopheles_dirus	Anopheles_epiroticus	Anopheles_farauti	Anopheles_funestus	Anopheles_gambiae	Anopheles_koliensis	Anopheles_maculatus	Anopheles_melas	Anopheles_merus	Anopheles_minimus	Anopheles_nili	Anopheles_punctulatus	Anopheles_quadriannulatus	Anopheles_sinensis	Anopheles_stephensi	Apis_mellifera	Caenorhabditis_briggsae	Culex_pipiens_quinquefasciatus	Drosophila_albomicans	Drosophila_americana	Drosophila_ananassae	Drosophila_arizonae	Drosophila_biarmipes	Drosophila_bipectinata	Drosophila_busckii	Drosophila_elegans	Drosophila_erecta	Drosophila_eugracilis	Drosophila_ficusphila	Drosophila_grimshawi	Drosophila_kikkawai	Drosophila_melanogaster	Drosophila_miranda	Drosophila_mojavensis	Drosophila_nasuta	Drosophila_navojoa	Drosophila_obscura	Drosophila_persimilis	Drosophila_pseudoobscura	Drosophila_rhopaloa
Aedes_aegypti	1	0.846671	0.66513	0.673061	0.718297	0.664626	0.653756	0.667001	0.671125	0.652236	0.672112	0.652801	0.659218	0.679124	0.645451	0.654255	0.666873	0.672381	0.670843	0.668544	0.650169	0.670653	0.72226	0.687567	0.484561	0.716801	0.734409	0.546094	0.507151	0.626919	0.477341	0.64482	0.649713	0.393477	0.656016	0.630947	0.654664	0.675509	0.543635	0.643308	0.661719	0.623773	0.484306	0.561009	0.474634	0.623565	0.621877	0.630501	0.643733
Aedes_albopictus	0.846671	1	0.63289	0.631375	0.685155	0.618636	0.616419	0.62855	0.642869	0.6167	0.63017	0.611687	0.619311	0.636836	0.60482	0.6182	0.624835	0.631112	0.63495	0.621375	0.606479	0.629677	0.690847	0.654082	0.458838	0.717131	0.709985	0.496432	0.455741	0.621446	0.424236	0.632209	0.639077	0.328831	0.631207	0.610308	0.638383	0.658223	0.49378	0.632367	0.634211	0.609601	0.433298	0.512111	0.421137	0.601919	0.610285	0.618785	0.625861
Anopheles_albimanus	0.66513	0.63289	1	0.912223	0.932622	0.909002	0.912526	0.912737	0.988591	0.91614	0.914032	0.920896	0.904592	0.905193	0.920561	0.9174	0.91432	0.910424	0.909906	0.929881	0.924561	0.910526	0.909486	0.925663	0.588246	0.563005	0.655319	0.644298	0.577591	0.580747	0.56152	0.622777	0.602186	0.488977	0.65422	0.643146	0.640757	0.685901	0.591542	0.628685	0.693169	0.650214	0.547602	0.66293	0.559451	0.663442	0.633305	0.653237	0.619421
Anopheles_arabiensis	0.673061	0.631375	0.912223	1	0.946849	0.970486	0.952973	0.954008	0.910646	0.952841	0.979807	0.958402	0.95161	0.99223	0.952008	0.950061	0.998025	0.998106	0.953129	0.924855	0.960283	0.998604	0.932234	0.953598	0.61195	0.560617	0.723627	0.702367	0.655162	0.612903	0.624013	0.68152	0.653453	0.56596	0.72066	0.684652	0.688049	0.73412	0.657558	0.685063	0.728367	0.689515	0.6131	0.717889	0.622656	0.715943	0.667192	0.690322	0.680613
Anopheles_atroparvus	0.718297	0.685155	0.932622	0.946849	1	0.93693	0.957009	0.936437	0.929884	0.956763	0.954504	0.965051	0.934071	0.940613	0.96188	0.93037	0.947492	0.945385	0.942254	0.952558	0.964404	0.945443	0.982902	0.944326	0.684774	0.620652	0.752615	0.671441	0.617599	0.633662	0.576995	0.700317	0.667876	0.495426	0.730089	0.693136	0.697356	0.759563	0.624055	0.696014	0.736995	0.674929	0.569831	0.698212	0.576458	0.687623	0.659276	0.681601	0.699255
Anopheles_christyi	0.664626	0.618636	0.909002	0.970486	0.93693	1	0.921909	0.971355	0.910671	0.919824	0.979598	0.946783	0.972257	0.961701	0.941421	0.957362	0.973933	0.968355	0.967113	0.92725	0.949885	0.968551	0.923849	0.955055	0.56944	0.532262	0.691175	0.666404	0.609154	0.573884	0.574111	0.628836	0.611824	0.530478	0.677165	0.646773	0.653953	0.689401	0.625255	0.637816	0.692927	0.649111	0.563474	0.672105	0.571599	0.682188	0.626421	0.648697	0.636034
Anopheles_cracens	0.653756	0.616419	0.912526	0.952973	0.957009	0.921909	1	0.930662	0.908627	0.997697	0.951249	0.983324	0.926055	0.945079	0.980144	0.934953	0.954449	0.95176	0.940435	0.946626	0.983507	0.951985	0.944607	0.933768	0.677266	0.555677	0.711223	0.669	0.621149	0.574318	0.589785	0.652493	0.610264	0.520927	0.686825	0.651256	0.641081	0.709425	0.616687	0.64705	0.693889	0.631377	0.580399	0.701824	0.590189	0.653423	0.615282	0.636644	0.650578
Anopheles_culicifacies	0.667001	0.62855	0.912737	0.954008	0.936437	0.971355	0.930662	1	0.916208	0.929288	0.963637	0.950759	0.983237	0.9456	0.947423	0.972199	0.957185	0.951605	0.988925	0.937848	0.952858	0.951997	0.930771	0.965759	0.574676	0.531189	0.680832	0.617331	0.558538	0.550915	0.520087	0.598951	0.586197	0.473563	0.646817	0.61998	0.619066	0.663024	0.579827	0.605403	0.666843	0.615954	0.512207	0.631742	0.518724	0.643703	0.596535	0.617202	0.608392
Anopheles_darlingi	0.671125	0.642869	0.988591	0.910646	0.929884	0.910671	0.908627	0.916208	1	0.912036	0.909694	0.918915	0.910567	0.904142	0.917248	0.916566	0.912355	0.908059	0.915343	0.921522	0.920526	0.908646	0.914422	0.923537	0.606527	0.580362	0.664998	0.631478	0.548168	0.573013	0.53093	0.608486	0.59441	0.454604	0.641305	0.626926	0.630194	0.677753	0.575362	0.616808	0.679387	0.649272	0.519895	0.648767	0.528257	0.657361	0.632728	0.652708	0.609472
Anopheles_dirus	0.652236	0.6167	0.91614	0.952841	0.956763	0.919824	0.997697	0.929288	0.912036	1	0.949852	0.98236	0.924797	0.94495	0.979328	0.936261	0.954267	0.951959	0.939519	0.945565	0.982652	0.952122	0.942973	0.934686	0.671116	0.554247	0.706317	0.667161	0.61982	0.573161	0.589831	0.650877	0.609017	0.518637	0.684481	0.650294	0.639307	0.707295	0.614663	0.644718	0.693162	0.632671	0.579975	0.700642	0.590079	0.65373	0.617076	0.638189	0.648049
Anopheles_epiroticus	0.672112	0.63017	0.914032	0.979807	0.954504	0.979598	0.951249	0.963637	0.909694	0.949852	1	0.963749	0.960353	0.97091	0.958125	0.958275	0.981912	0.978714	0.962102	0.932271	0.965527	0.978685	0.940336	0.962871	0.615601	0.553166	0.718599	0.68583	0.636566	0.605793	0.603502	0.671415	0.64423	0.548359	0.711619	0.671945	0.681984	0.723784	0.639922	0.676968	0.715413	0.670084	0.593951	0.701348	0.602473	0.698277	0.648728	0.671649	0.6709
Anopheles_farauti	0.652801	0.611687	0.920896	0.958402	0.965051	0.946783	0.983324	0.950759	0.918915	0.98236	0.963749	1	0.951532	0.950037	0.99698	0.946494	0.961542	0.957201	0.959683	0.962474	0.997003	0.957023	0.957323	0.944453	0.676605	0.537271	0.708412	0.643522	0.589762	0.559531	0.555164	0.631759	0.592973	0.493075	0.671238	0.634479	0.625953	0.69162	0.594971	0.628283	0.678447	0.607197	0.548556	0.67426	0.555315	0.632934	0.591701	0.611985	0.63442
Anopheles_funestus	0.659218	0.619311	0.904592	0.95161	0.934071	0.972257	0.926055	0.983237	0.910567	0.924797	0.960353	0.951532	1	0.943706	0.947514	0.968192	0.955243	0.949584	0.987263	0.93265	0.952914	0.950114	0.931597	0.95651	0.583016	0.520532	0.683559	0.601672	0.543041	0.536804	0.498309	0.584311	0.570849	0.454044	0.636456	0.602278	0.604473	0.64895	0.565442	0.590437	0.650263	0.591343	0.492627	0.618546	0.496788	0.621407	0.574096	0.593661	0.598304
Anopheles_gambiae	0.679124	0.636836	0.905193	0.99223	0.940613	0.961701	0.945079	0.9456	0.904142	0.94495	0.97091	0.950037	0.943706	1	0.943549	0.942319	0.990494	0.992098	0.944823	0.918916	0.952131	0.991152	0.926769	0.944715	0.613708	0.56506	0.7267	0.702821	0.656407	0.614697	0.624204	0.681743	0.654814	0.567087	0.721873	0.685817	0.688277	0.734451	0.66021	0.685612	0.729572	0.687689	0.614321	0.718844	0.622917	0.714455	0.666077	0.688516	0.68178
Anopheles_koliensis	0.645451	0.60482	0.920561	0.952008	0.96188	0.941421	0.980144	0.947423	0.917248	0.979328	0.958125	0.99698	0.947514	0.943549	1	0.943733	0.955536	0.950496	0.956897	0.963364	0.995094	0.950382	0.954795	0.940883	0.672399	0.530775	0.699226	0.63302	0.580179	0.55118	0.545446	0.623975	0.584142	0.482064	0.662369	0.628292	0.617038	0.683897	0.584431	0.619129	0.671191	0.597094	0.538426	0.664901	0.545551	0.622238	0.581737	0.602033	0.625927
Anopheles_maculatus	0.654255	0.6182	0.9174	0.950061	0.93037	0.957362	0.934953	0.972199	0.916566	0.936261	0.958275	0.946494	0.968192	0.942319	0.943733	1	0.952515	0.948508	0.970839	0.927682	0.949241	0.948589	0.920246	0.979015	0.56375	0.533253	0.673166	0.625948	0.570092	0.546802	0.53172	0.594604	0.581225	0.488793	0.64142	0.611711	0.613185	0.656645	0.582963	0.602866	0.660188	0.607459	0.522479	0.643338	0.530114	0.63505	0.591734	0.610393	0.60324
Anopheles_melas	0.666873	0.624835	0.91432	0.998025	0.947492	0.973933	0.954449	0.957185	0.912355	0.954267	0.981912	0.961542	0.955243	0.990494	0.955536	0.952515	1	0.997222	0.956993	0.927411	0.963641	0.997587	0.932564	0.954465	0.609288	0.55037	0.717013	0.697721	0.650331	0.604996	0.618776	0.674232	0.645137	0.562335	0.714437	0.67915	0.680919	0.7275	0.652548	0.677199	0.72299	0.682037	0.607547	0.713861	0.617425	0.709688	0.659491	0.682746	0.673377
Anopheles_merus	0.672381	0.631112	0.910424	0.998106	0.945385	0.968355	0.95176	0.951605	0.908059	0.951959	0.978714	0.957201	0.949584	0.992098	0.950496	0.948508	0.997222	1	0.950722	0.922696	0.958932	0.998323	0.930152	0.952161	0.610398	0.559255	0.723955	0.704311	0.658694	0.614986	0.627657	0.6835	0.655395	0.569742	0.722389	0.68632	0.689533	0.734996	0.659806	0.68693	0.72971	0.69045	0.61679	0.719645	0.626299	0.717234	0.66864	0.691383	0.682303
Anopheles_minimus	0.670843	0.63495	0.909906	0.953129	0.942254	0.967113	0.940435	0.988925	0.915343	0.939519	0.962102	0.959683	0.987263	0.944823	0.956897	0.970839	0.956993	0.950722	1	0.939876	0.960211	0.951103	0.940265	0.962657	0.593316	0.536667	0.689776	0.598102	0.539079	0.547323	0.496771	0.598727	0.581458	0.442627	0.645209	0.613901	0.612427	0.662854	0.563373	0.600236	0.661198	0.602617	0.491202	0.618537	0.495488	0.628863	0.585617	0.605849	0.608889
Anopheles_nili	0.668544	0.621375	0.929881	0.924855	0.952558	0.92725	0.946626	0.937848	0.921522	0.945565	0.932271	0.962474	0.93265	0.918916	0.963364	0.927682	0.927411	0.922696	0.939876	1	0.96417	0.9221	0.94094	0.928261	0.642419	0.535127	0.687247	0.640758	0.592244	0.559017	0.556519	0.623706	0.591792	0.505468	0.664696	0.641627	0.626575	0.689254	0.596307	0.622207	0.687832	0.609101	0.547065	0.663684	0.556035	0.633294	0.592154	0.612518	0.626532
Anopheles_punctulatus	0.650169	0.606479	0.924561	0.960283	0.964404	0.949885	0.983507	0.952858	0.920526	0.982652	0.965527	0.997003	0.952914	0.952131	0.995094	0.949241	0.963641	0.958932	0.960211	0.96417	1	0.958651	0.952549	0.945252	0.665275	0.528469	0.700404	0.651859	0.599269	0.555717	0.565353	0.628511	0.589096	0.509167	0.670275	0.636665	0.624144	0.689558	0.602087	0.625442	0.680778	0.609151	0.557348	0.680579	0.565432	0.637243	0.592691	0.613272	0.631599
Anopheles_quadriannulatus	0.670653	0.629677	0.910526	0.998604	0.945443	0.968551	0.951985	0.951997	0.908646	0.952122	0.978685	0.957023	0.950114	0.991152	0.950382	0.948589	0.997587	0.998323	0.951103	0.9221	0.958651	1	0.930341	0.952569	0.609121	0.558464	0.722926	0.702005	0.65594	0.61298	0.62467	0.681753	0.653603	0.566646	0.720287	0.684295	0.687883	0.733512	0.657084	0.685081	0.727709	0.689435	0.613634	0.717097	0.623245	0.715532	0.667253	0.690316	0.680455
Anopheles_sinensis	0.72226	0.690847	0.909486	0.932234	0.982902	0.923849	0.944607	0.930771	0.914422	0.942973	0.940336	0.957323	0.931597	0.926769	0.954795	0.920246	0.932564	0.930152	0.940265	0.94094	0.952549	0.930341	1	0.935247	0.695523	0.633772	0.781014	0.633192	0.57575	0.628985	0.528061	0.693461	0.663971	0.445894	0.721589	0.674344	0.68485	0.751008	0.593547	0.684441	0.718345	0.646392	0.527084	0.6676	0.527985	0.655106	0.632636	0.654023	0.694926
Anopheles_stephensi	0.687567	0.654082	0.925663	0.953598	0.944326	0.955055	0.933768	0.965759	0.923537	0.934686	0.962871	0.944453	0.95651	0.944715	0.940883	0.979015	0.954465	0.952161	0.962657	0.928261	0.945252	0.952569	0.935247	1	0.588423	0.586629	0.716116	0.642646	0.591033	0.60455	0.555607	0.650642	0.638396	0.494129	0.687888	0.652183	0.667295	0.707481	0.604394	0.659317	0.700019	0.652879	0.547471	0.660914	0.55378	0.673736	0.636878	0.656734	0.654054
Apis_mellifera	0.484561	0.458838	0.588246	0.61195	0.684774	0.56944	0.677266	0.574676	0.606527	0.671116	0.615601	0.676605	0.583016	0.613708	0.672399	0.56375	0.609288	0.610398	0.593316	0.642419	0.665275	0.609121	0.695523	0.588423	1	0.507906	0.620249	0.466764	0.410082	0.475682	0.405975	0.534002	0.499565	0.259235	0.541624	0.460986	0.488461	0.564579	0.438737	0.545179	0.499517	0.471228	0.428012	0.522009	0.416047	0.455682	0.463116	0.48059	0.539176
Caenorhabditis_briggsae	0.716801	0.717131	0.563005	0.560617	0.620652	0.532262	0.555677	0.531189	0.580362	0.554247	0.553166	0.537271	0.520532	0.56506	0.530775	0.533253	0.55037	0.559255	0.536667	0.535127	0.528469	0.558464	0.633772	0.586629	0.507906	1	0.707162	0.489096	0.438413	0.632023	0.425447	0.630486	0.651443	0.278772	0.620459	0.585029	0.639419	0.652354	0.491232	0.632224	0.615843	0.61996	0.438023	0.504606	0.422704	0.594004	0.620417	0.628695	0.624869
Culex_pipiens_quinquefasciatus	0.734409	0.709985	0.655319	0.723627	0.752615	0.691175	0.711223	0.680832	0.664998	0.706317	0.718599	0.708412	0.683559	0.7267	0.699226	0.673166	0.717013	0.723955	0.689776	0.687247	0.700404	0.722926	0.781014	0.716116	0.620249	0.707162	1	0.605332	0.574669	0.680278	0.525282	0.736101	0.719689	0.447257	0.755731	0.679737	0.71803	0.758992	0.610009	0.732832	0.708944	0.63647	0.540208	0.645746	0.525499	0.64557	0.630601	0.644167	0.741068
Drosophila_albomicans	0.546094	0.496432	0.644298	0.702367	0.671441	0.666404	0.669	0.617331	0.631478	0.667161	0.68583	0.643522	0.601672	0.702821	0.63302	0.625948	0.697721	0.704311	0.598102	0.640758	0.651859	0.702005	0.633192	0.642646	0.466764	0.489096	0.605332	1	0.934622	0.71075	0.941112	0.810489	0.773171	0.900679	0.849019	0.833797	0.841624	0.845689	0.903837	0.834232	0.866123	0.839693	0.909068	0.981488	0.939256	0.875405	0.805923	0.830793	0.806559
Drosophila_americana	0.507151	0.455741	0.577591	0.655162	0.617599	0.609154	0.621149	0.558538	0.548168	0.61982	0.636566	0.589762	0.543041	0.656407	0.580179	0.570092	0.650331	0.658694	0.539079	0.592244	0.599269	0.65594	0.57575	0.591033	0.410082	0.438413	0.574669	0.934622	1	0.716433	0.95977	0.82239	0.785588	0.916523	0.8559	0.837409	0.837206	0.834576	0.897499	0.839809	0.861179	0.824058	0.926904	0.923189	0.958552	0.861546	0.788984	0.814361	0.813883
Drosophila_ananassae	0.626919	0.621446	0.580747	0.612903	0.633662	0.573884	0.574318	0.550915	0.573013	0.573161	0.605793	0.559531	0.536804	0.614697	0.55118	0.546802	0.604996	0.614986	0.547323	0.559017	0.555717	0.61298	0.628985	0.60455	0.475682	0.632023	0.680278	0.71075	0.716433	1	0.695402	0.871646	0.907655	0.587798	0.866885	0.823123	0.869912	0.870917	0.719418	0.878846	0.846027	0.825264	0.691976	0.720545	0.692896	0.815032	0.811048	0.828887	0.875262
Drosophila_arizonae	0.477341	0.424236	0.56152	0.624013	0.576995	0.574111	0.589785	0.520087	0.53093	0.589831	0.603502	0.555164	0.498309	0.624204	0.545446	0.53172	0.618776	0.627657	0.496771	0.556519	0.565353	0.62467	0.528061	0.555607	0.405975	0.425447	0.525282	0.941112	0.95977	0.695402	1	0.79171	0.756895	0.919096	0.821343	0.814295	0.815453	0.804133	0.891971	0.816291	0.838779	0.830818	0.969112	0.927429	0.997106	0.864476	0.794177	0.819666	0.778934
Drosophila_biarmipes	0.64482	0.632209	0.622777	0.68152	0.700317	0.628836	0.652493	0.598951	0.608486	0.650877	0.671415	0.631759	0.584311	0.681743	0.623975	0.594604	0.674232	0.6835	0.598727	0.623706	0.628511	0.681753	0.693461	0.650642	0.534002	0.630486	0.736101	0.810489	0.82239	0.871646	0.79171	1	0.932747	0.685349	0.966858	0.918919	0.948199	0.966229	0.801824	0.961212	0.937718	0.885034	0.782166	0.827873	0.791476	0.880146	0.86077	0.885945	0.954122
Drosophila_bipectinata	0.649713	0.639077	0.602186	0.653453	0.667876	0.611824	0.610264	0.586197	0.59441	0.609017	0.64423	0.592973	0.570849	0.654814	0.584142	0.581225	0.645137	0.655395	0.581458	0.591792	0.589096	0.653603	0.663971	0.638396	0.499565	0.651443	0.719689	0.773171	0.785588	0.907655	0.756895	0.932747	1	0.647111	0.930684	0.880402	0.92817	0.929295	0.777351	0.940412	0.904685	0.881308	0.750405	0.783282	0.755425	0.874405	0.860878	0.883307	0.938114
Drosophila_busckii	0.393477	0.328831	0.488977	0.56596	0.495426	0.530478	0.520927	0.473563	0.454604	0.518637	0.548359	0.493075	0.454044	0.567087	0.482064	0.488793	0.562335	0.569742	0.442627	0.505468	0.509167	0.566646	0.445894	0.494129	0.259235	0.278772	0.447257	0.900679	0.916523	0.587798	0.919096	0.685349	0.647111	1	0.735974	0.737069	0.719117	0.706003	0.844711	0.713726	0.756029	0.695027	0.88026	0.87809	0.917156	0.756007	0.661674	0.682409	0.68141
Drosophila_elegans	0.656016	0.631207	0.65422	0.72066	0.730089	0.677165	0.686825	0.646817	0.641305	0.684481	0.711619	0.671238	0.636456	0.721873	0.662369	0.64142	0.714437	0.722389	0.645209	0.664696	0.670275	0.720287	0.721589	0.687888	0.541624	0.620459	0.755731	0.849019	0.8559	0.866885	0.821343	0.966858	0.930684	0.735974	1	0.921971	0.950672	0.970433	0.83936	0.963355	0.948255	0.8802	0.811025	0.864293	0.820806	0.892001	0.855531	0.880277	0.959561
Drosophila_erecta	0.630947	0.610308	0.643146	0.684652	0.693136	0.646773	0.651256	0.61998	0.626926	0.650294	0.671945	0.634479	0.602278	0.685817	0.628292	0.611711	0.67915	0.68632	0.613901	0.641627	0.636665	0.684295	0.674344	0.652183	0.460986	0.585029	0.679737	0.833797	0.837409	0.823123	0.814295	0.918919	0.880402	0.737069	0.921971	1	0.918331	0.929845	0.818509	0.906132	0.941449	0.869877	0.795639	0.837212	0.812247	0.877734	0.842188	0.867619	0.901135
Drosophila_eugracilis	0.654664	0.638383	0.640757	0.688049	0.697356	0.653953	0.641081	0.619066	0.630194	0.639307	0.681984	0.625953	0.604473	0.688277	0.617038	0.613185	0.680919	0.689533	0.612427	0.626575	0.624144	0.687883	0.68485	0.667295	0.488461	0.639419	0.71803	0.841624	0.837206	0.869912	0.815453	0.948199	0.92817	0.719117	0.950672	0.918331	1	0.953504	0.825261	0.951707	0.944336	0.900543	0.801272	0.84098	0.81292	0.905565	0.876045	0.900214	0.934578
Drosophila_ficusphila	0.675509	0.658223	0.685901	0.73412	0.759563	0.689401	0.709425	0.663024	0.677753	0.707295	0.723784	0.69162	0.64895	0.734451	0.683897	0.656645	0.7275	0.734996	0.662854	0.689254	0.689558	0.733512	0.751008	0.707481	0.564579	0.652354	0.758992	0.845689	0.834576	0.870917	0.804133	0.966229	0.929295	0.706003	0.970433	0.929845	0.953504	1	0.824463	0.959046	0.957541	0.893751	0.791606	0.858624	0.802445	0.8941	0.868392	0.895488	0.951247
Drosophila_grimshawi	0.543635	0.49378	0.591542	0.657558	0.624055	0.625255	0.616687	0.579827	0.575362	0.614663	0.639922	0.594971	0.565442	0.66021	0.584431	0.582963	0.652548	0.659806	0.563373	0.596307	0.602087	0.657084	0.593547	0.604394	0.438737	0.491232	0.610009	0.903837	0.897499	0.719418	0.891971	0.801824	0.777351	0.844711	0.83936	0.818509	0.825261	0.824463	1	0.821167	0.848323	0.808436	0.867282	0.89635	0.890345	0.844524	0.777249	0.800199	0.799697
Drosophila_kikkawai	0.643308	0.632367	0.628685	0.685063	0.696014	0.637816	0.64705	0.605403	0.616808	0.644718	0.676968	0.628283	0.590437	0.685612	0.619129	0.602866	0.677199	0.68693	0.600236	0.622207	0.625442	0.685081	0.684441	0.659317	0.545179	0.632224	0.732832	0.834232	0.839809	0.878846	0.816291	0.961212	0.940412	0.713726	0.963355	0.906132	0.951707	0.959046	0.821167	1	0.932016	0.897917	0.806002	0.845684	0.816391	0.900234	0.873295	0.898846	0.943986
Drosophila_melanogaster	0.661719	0.634211	0.693169	0.728367	0.736995	0.692927	0.693889	0.666843	0.679387	0.693162	0.715413	0.678447	0.650263	0.729572	0.671191	0.660188	0.72299	0.72971	0.661198	0.687832	0.680778	0.727709	0.718345	0.700019	0.499517	0.615843	0.708944	0.866123	0.861179	0.846027	0.838779	0.937718	0.904685	0.756029	0.948255	0.941449	0.944336	0.957541	0.848323	0.932016	1	0.901468	0.819791	0.870711	0.836763	0.910573	0.873061	0.899749	0.924112
Drosophila_miranda	0.623773	0.609601	0.650214	0.689515	0.674929	0.649111	0.631377	0.615954	0.649272	0.632671	0.670084	0.607197	0.591343	0.687689	0.597094	0.607459	0.682037	0.69045	0.602617	0.609101	0.609151	0.689435	0.646392	0.652879	0.471228	0.61996	0.63647	0.839693	0.824058	0.825264	0.830818	0.885034	0.881308	0.695027	0.8802	0.869877	0.900543	0.893751	0.808436	0.897917	0.901468	1	0.80679	0.825887	0.828768	0.972485	0.970139	0.990765	0.859226
Drosophila_mojavensis	0.484306	0.433298	0.547602	0.6131	0.569831	0.563474	0.580399	0.512207	0.519895	0.579975	0.593951	0.548556	0.492627	0.614321	0.538426	0.522479	0.607547	0.61679	0.491202	0.547065	0.557348	0.613634	0.527084	0.547471	0.428012	0.438023	0.540208	0.909068	0.926904	0.691976	0.969112	0.782166	0.750405	0.88026	0.811025	0.795639	0.801272	0.791606	0.867282	0.806002	0.819791	0.80679	1	0.900013	0.965221	0.839636	0.775697	0.798429	0.772861
Drosophila_nasuta	0.561009	0.512111	0.66293	0.717889	0.698212	0.672105	0.701824	0.631742	0.648767	0.700642	0.701348	0.67426	0.618546	0.718844	0.664901	0.643338	0.713861	0.719645	0.618537	0.663684	0.680579	0.717097	0.6676	0.660914	0.522009	0.504606	0.645746	0.981488	0.923189	0.720545	0.927429	0.827873	0.783282	0.87809	0.864293	0.837212	0.84098	0.858624	0.89635	0.845684	0.870711	0.825887	0.900013	1	0.927717	0.858456	0.794025	0.819243	0.822624
Drosophila_navojoa	0.474634	0.421137	0.559451	0.622656	0.576458	0.571599	0.590189	0.518724	0.528257	0.590079	0.602473	0.555315	0.496788	0.622917	0.545551	0.530114	0.617425	0.626299	0.495488	0.556035	0.565432	0.623245	0.527985	0.55378	0.416047	0.422704	0.525499	0.939256	0.958552	0.692896	0.997106	0.791476	0.755425	0.917156	0.820806	0.812247	0.81292	0.802445	0.890345	0.816391	0.836763	0.828768	0.965221	0.927717	1	0.862065	0.791361	0.817469	0.777892
Drosophila_obscura	0.623565	0.601919	0.663442	0.715943	0.687623	0.682188	0.653423	0.643703	0.657361	0.65373	0.698277	0.632934	0.621407	0.714455	0.622238	0.63505	0.709688	0.717234	0.628863	0.633294	0.637243	0.715532	0.655106	0.673736	0.455682	0.594004	0.64557	0.875405	0.861546	0.815032	0.864476	0.880146	0.874405	0.756007	0.892001	0.877734	0.905565	0.8941	0.844524	0.900234	0.910573	0.972485	0.839636	0.858456	0.862065	1	0.938731	0.964501	0.861881
Drosophila_persimilis	0.621877	0.610285	0.633305	0.667192	0.659276	0.626421	0.615282	0.596535	0.632728	0.617076	0.648728	0.591701	0.574096	0.666077	0.581737	0.591734	0.659491	0.66864	0.585617	0.592154	0.592691	0.667253	0.632636	0.636878	0.463116	0.620417	0.630601	0.805923	0.788984	0.811048	0.794177	0.86077	0.860878	0.661674	0.855531	0.842188	0.876045	0.868392	0.777249	0.873295	0.873061	0.970139	0.775697	0.794025	0.791361	0.938731	1	0.976335	0.841159
Drosophila_pseudoobscura	0.630501	0.618785	0.653237	0.690322	0.681601	0.648697	0.636644	0.617202	0.652708	0.638189	0.671649	0.611985	0.593661	0.688516	0.602033	0.610393	0.682746	0.691383	0.605849	0.612518	0.613272	0.690316	0.654023	0.656734	0.48059	0.628695	0.644167	0.830793	0.814361	0.828887	0.819666	0.885945	0.883307	0.682409	0.880277	0.867619	0.900214	0.895488	0.800199	0.898846	0.899749	0.990765	0.798429	0.819243	0.817469	0.964501	0.976335	1	0.861843
Drosophila_rhopaloa	0.643733	0.625861	0.619421	0.680613	0.699255	0.636034	0.650578	0.608392	0.609472	0.648049	0.6709	0.63442	0.598304	0.68178	0.625927	0.60324	0.673377	0.682303	0.608889	0.626532	0.631599	0.680455	0.694926	0.654054	0.539176	0.624869	0.741068	0.806559	0.813883	0.875262	0.778934	0.954122	0.938114	0.68141	0.959561	0.901135	0.934578	0.951247	0.799697	0.943986	0.924112	0.859226	0.772861	0.822624	0.777892	0.861881	0.841159	0.861843	1
Drosophila_sechellia	0.646884	0.624662	0.668289	0.69862	0.71424	0.661329	0.671404	0.637919	0.65509	0.671024	0.686572	0.655768	0.621481	0.700222	0.649199	0.631143	0.69325	0.700048	0.633665	0.663095	0.65678	0.697996	0.697879	0.671524	0.494891	0.605592	0.692263	0.829031	0.827664	0.825298	0.803373	0.914296	0.879592	0.717564	0.920186	0.912459	0.914524	0.929807	0.811341	0.904963	0.947217	0.870237	0.785911	0.836876	0.80165	0.875883	0.843555	0.868892	0.898105
Drosophila_serrata	0.618414	0.606137	0.592252	0.647472	0.656881	0.603978	0.608822	0.571807	0.582966	0.6066	0.640179	0.59201	0.559012	0.648498	0.58244	0.568011	0.639513	0.649285	0.567994	0.583406	0.588184	0.647411	0.648549	0.623108	0.527251	0.613446	0.70706	0.789564	0.79037	0.842778	0.769313	0.914751	0.89971	0.662394	0.918518	0.856015	0.905862	0.909453	0.780647	0.940683	0.881646	0.851187	0.763082	0.802707	0.76943	0.852437	0.830983	0.852345	0.904003
Drosophila_simulans	0.654341	0.629008	0.692117	0.724779	0.736719	0.686028	0.695505	0.660874	0.67754	0.69491	0.710589	0.677466	0.642725	0.72517	0.671212	0.653053	0.71934	0.7259	0.65592	0.688545	0.679764	0.724179	0.716862	0.694534	0.498184	0.607506	0.702001	0.869367	0.866939	0.850352	0.844153	0.948372	0.909113	0.759339	0.954313	0.95107	0.950411	0.967998	0.848404	0.938081	0.985889	0.908364	0.822155	0.87399	0.841889	0.91399	0.877027	0.905715	0.93003
Drosophila_suzukii	0.652107	0.640679	0.615421	0.669883	0.686405	0.62935	0.630036	0.59979	0.60609	0.62834	0.660643	0.615827	0.588248	0.670276	0.607174	0.592841	0.662605	0.671805	0.598564	0.613569	0.612139	0.670146	0.682016	0.646522	0.508839	0.63984	0.73232	0.795303	0.802025	0.862155	0.76963	0.96735	0.92144	0.668806	0.948462	0.908312	0.946607	0.946867	0.789333	0.942961	0.929536	0.875441	0.763135	0.806075	0.76791	0.872783	0.85552	0.876431	0.946698
Drosophila_takahashii	0.649082	0.636169	0.618754	0.676711	0.697763	0.632106	0.647263	0.602848	0.609218	0.64415	0.668366	0.633836	0.594277	0.677785	0.625255	0.597076	0.66949	0.678408	0.603702	0.627555	0.629996	0.676641	0.694838	0.650609	0.559362	0.638092	0.746083	0.795196	0.801318	0.856224	0.768528	0.956821	0.913217	0.662885	0.950507	0.893053	0.929198	0.94579	0.786131	0.943406	0.916072	0.857284	0.764645	0.810097	0.767964	0.856589	0.837428	0.858774	0.951042
Drosophila_virilis	0.514264	0.464608	0.567754	0.647603	0.612802	0.602202	0.615049	0.555093	0.543101	0.613142	0.628436	0.587246	0.542906	0.649571	0.576848	0.56434	0.642737	0.651337	0.539111	0.58064	0.594566	0.648408	0.577873	0.585959	0.433024	0.456137	0.593372	0.895173	0.959	0.715979	0.91394	0.812026	0.780592	0.868293	0.844937	0.815667	0.822629	0.820489	0.869012	0.829607	0.840405	0.798149	0.890683	0.889061	0.912991	0.835376	0.77118	0.79181	0.808643
Drosophila_willistoni	0.604375	0.573343	0.593532	0.656585	0.636189	0.634484	0.585779	0.586942	0.590151	0.584341	0.642957	0.575121	0.577541	0.658073	0.563321	0.585896	0.648824	0.658886	0.570217	0.571835	0.57443	0.656974	0.619514	0.623848	0.432596	0.600991	0.652943	0.836375	0.825474	0.787047	0.81276	0.834802	0.843491	0.729776	0.860666	0.820907	0.872772	0.847581	0.814109	0.859324	0.857002	0.858264	0.798903	0.822121	0.809567	0.871087	0.834883	0.853779	0.840071
Drosophila_yakuba	0.648224	0.626015	0.669278	0.707993	0.718176	0.672724	0.672928	0.644278	0.656666	0.672218	0.695922	0.656528	0.628128	0.708835	0.649228	0.63893	0.702236	0.709317	0.638196	0.664726	0.65838	0.7075	0.699349	0.679339	0.482253	0.606859	0.695695	0.856413	0.851496	0.841773	0.829032	0.936194	0.899508	0.747021	0.940842	0.940006	0.946477	0.948607	0.834886	0.925656	0.96282	0.89292	0.812886	0.857687	0.826036	0.901226	0.868492	0.891693	0.926814
Glossina_austeni	0.584588	0.53497	0.659913	0.743776	0.739645	0.736973	0.712671	0.701246	0.656354	0.708084	0.746685	0.716625	0.706924	0.747007	0.708172	0.698241	0.741066	0.746125	0.690497	0.702178	0.72219	0.743294	0.715139	0.704895	0.585874	0.492188	0.633474	0.782725	0.760909	0.632622	0.73829	0.705269	0.683161	0.696493	0.756889	0.713034	0.733431	0.745931	0.741648	0.724893	0.749095	0.69462	0.733101	0.7809	0.739417	0.729646	0.674364	0.692807	0.723321
Glossina_brevipalpis	0.593518	0.551167	0.674491	0.752698	0.740776	0.7439	0.719764	0.712016	0.67624	0.716055	0.755105	0.72382	0.718682	0.755385	0.713998	0.711957	0.749748	0.755176	0.701416	0.699939	0.727374	0.752409	0.718289	0.718945	0.607843	0.521936	0.645256	0.776731	0.746222	0.639154	0.733015	0.702597	0.689754	0.677042	0.753615	0.702406	0.737214	0.740722	0.735208	0.729947	0.741899	0.704704	0.730923	0.776964	0.734475	0.737009	0.684719	0.703446	0.719613
Glossina_fuscipes	0.578068	0.526868	0.66252	0.742987	0.739687	0.735424	0.713717	0.69864	0.654647	0.709201	0.746371	0.718602	0.704644	0.746736	0.710953	0.696816	0.740877	0.745548	0.688026	0.706152	0.724374	0.742365	0.711851	0.701826	0.584679	0.479188	0.623784	0.789058	0.771353	0.627338	0.748319	0.702574	0.677761	0.709629	0.756157	0.713321	0.731731	0.743017	0.746654	0.723354	0.749742	0.687748	0.741448	0.787775	0.749726	0.726499	0.667305	0.685725	0.720101
Glossina_morsitans_morsitans	0.582956	0.533608	0.664686	0.747131	0.742177	0.743036	0.715535	0.707026	0.660582	0.711602	0.750113	0.719515	0.71227	0.750408	0.712113	0.703992	0.745035	0.749311	0.696135	0.707582	0.725624	0.746457	0.715031	0.706933	0.564033	0.484843	0.620583	0.782125	0.760418	0.621307	0.735697	0.69545	0.672398	0.69697	0.747881	0.709861	0.726388	0.738084	0.738406	0.713416	0.745921	0.691038	0.728158	0.777651	0.736013	0.728003	0.670718	0.688888	0.712692
Glossina_pallidipes	0.582777	0.533561	0.664677	0.749209	0.744065	0.744547	0.718073	0.70837	0.660249	0.713853	0.752048	0.722084	0.713783	0.752495	0.714569	0.705412	0.747083	0.751435	0.697548	0.709714	0.728335	0.748553	0.717239	0.707812	0.568023	0.482168	0.623373	0.784909	0.763237	0.621986	0.738764	0.6978	0.673467	0.701294	0.750496	0.711973	0.72745	0.740378	0.740954	0.715561	0.747581	0.691182	0.731412	0.780911	0.739152	0.728717	0.670549	0.688972	0.715218
Glossina_palpalis_gambiensis	0.577302	0.525751	0.663659	0.743994	0.740647	0.736038	0.715381	0.699629	0.65566	0.710983	0.747137	0.72023	0.705794	0.747678	0.712561	0.698008	0.74193	0.746684	0.688996	0.707717	0.726092	0.743507	0.712345	0.702395	0.585756	0.47741	0.622611	0.790506	0.772782	0.626131	0.749982	0.70173	0.676724	0.711669	0.755724	0.713259	0.730929	0.742425	0.747651	0.722451	0.749923	0.687197	0.742879	0.789174	0.751382	0.726154	0.666841	0.685203	0.719385
[truncated: 14 more columns]

## Sheet: genome corr matrix k=9
ID	Aedes_aegypti	Aedes_albopictus	Anopheles_albimanus	Anopheles_arabiensis	Anopheles_atroparvus	Anopheles_christyi	Anopheles_cracens	Anopheles_culicifacies	Anopheles_darlingi	Anopheles_dirus	Anopheles_epiroticus	Anopheles_farauti	Anopheles_funestus	Anopheles_gambiae	Anopheles_koliensis	Anopheles_maculatus	Anopheles_melas	Anopheles_merus	Anopheles_minimus	Anopheles_nili	Anopheles_punctulatus	Anopheles_quadriannulatus	Anopheles_sinensis	Anopheles_stephensi	Apis_mellifera	Caenorhabditis_briggsae	Culex_pipiens_quinquefasciatus	Drosophila_albomicans	Drosophila_americana	Drosophila_ananassae	Drosophila_arizonae	Drosophila_biarmipes	Drosophila_bipectinata	Drosophila_busckii	Drosophila_elegans	Drosophila_erecta	Drosophila_eugracilis	Drosophila_ficusphila	Drosophila_grimshawi	Drosophila_kikkawai	Drosophila_melanogaster	Drosophila_miranda	Drosophila_mojavensis	Drosophila_nasuta	Drosophila_navojoa	Drosophila_obscura	Drosophila_persimilis	Drosophila_pseudoobscura	Drosophila_rhopaloa
Aedes_aegypti	1	0.748081	0.60565	0.609204	0.652646	0.6037	0.595318	0.604675	0.61138	0.595264	0.609273	0.594835	0.597496	0.611463	0.588054	0.592223	0.604278	0.608622	0.608754	0.606683	0.592301	0.607125	0.654346	0.620983	0.433507	0.635813	0.637759	0.497232	0.457823	0.550574	0.43416	0.572871	0.577056	0.359134	0.586651	0.566577	0.581183	0.604423	0.49441	0.573218	0.588509	0.561537	0.436636	0.50858	0.431376	0.561281	0.55343	0.566637	0.574134
Aedes_albopictus	0.748081	1	0.58288	0.579216	0.628821	0.568995	0.568844	0.576844	0.59203	0.570285	0.578241	0.56491	0.569007	0.581552	0.558538	0.566704	0.574001	0.579223	0.583126	0.572093	0.560266	0.577716	0.63183	0.597729	0.410804	0.63682	0.625289	0.458922	0.419062	0.549304	0.392054	0.566465	0.572488	0.309198	0.570617	0.553504	0.571652	0.594435	0.453984	0.566864	0.570938	0.552722	0.396111	0.471738	0.388887	0.546007	0.546285	0.559665	0.562529
Anopheles_albimanus	0.60565	0.58288	1	0.900181	0.92436	0.900114	0.903146	0.901699	0.983012	0.907041	0.90364	0.913064	0.893743	0.888019	0.912887	0.902234	0.90324	0.897948	0.899674	0.918786	0.916348	0.898569	0.899038	0.912172	0.579265	0.551962	0.627529	0.637998	0.571357	0.561802	0.558393	0.611404	0.593049	0.485781	0.645075	0.635273	0.626834	0.673505	0.59038	0.618275	0.675651	0.642671	0.54264	0.65479	0.556275	0.653686	0.618666	0.644033	0.610852
Anopheles_arabiensis	0.609204	0.579216	0.900181	1	0.936917	0.960499	0.94224	0.941658	0.897143	0.942931	0.96875	0.948759	0.939246	0.986798	0.942533	0.93412	0.994749	0.994928	0.941554	0.911639	0.950546	0.996128	0.919701	0.939779	0.60307	0.548401	0.689534	0.689485	0.642061	0.588856	0.614471	0.662435	0.637138	0.55629	0.704535	0.669129	0.666907	0.714167	0.653388	0.667522	0.703551	0.674119	0.60124	0.703677	0.613265	0.698812	0.644969	0.673481	0.664425
Anopheles_atroparvus	0.652646	0.628821	0.92436	0.936917	1	0.929541	0.949924	0.926073	0.920627	0.950504	0.945348	0.959652	0.923656	0.925451	0.956413	0.916644	0.938569	0.935131	0.93293	0.943546	0.958882	0.935581	0.974524	0.932202	0.676123	0.608323	0.72035	0.667455	0.612084	0.613084	0.575807	0.686459	0.655692	0.493712	0.719587	0.684214	0.681729	0.745619	0.624315	0.683588	0.718709	0.666733	0.56633	0.692493	0.575343	0.678415	0.643764	0.671252	0.687967
Anopheles_christyi	0.6037	0.568995	0.900114	0.960499	0.929541	1	0.913958	0.962134	0.900412	0.912497	0.970643	0.9406	0.963473	0.946769	0.935523	0.944422	0.964822	0.957793	0.958751	0.917835	0.943611	0.958519	0.913915	0.944039	0.566548	0.523823	0.660528	0.656522	0.599483	0.55344	0.568156	0.613289	0.599325	0.524176	0.664877	0.634375	0.636183	0.672413	0.625294	0.624327	0.671285	0.63544	0.556159	0.661377	0.566051	0.667272	0.606951	0.633935	0.6235
Anopheles_cracens	0.595318	0.568844	0.903146	0.94224	0.949924	0.913958	1	0.920468	0.898272	0.994307	0.941661	0.976777	0.91549	0.928983	0.973608	0.920913	0.944686	0.940585	0.931017	0.935819	0.976777	0.941341	0.934719	0.922502	0.665815	0.546043	0.682143	0.661002	0.611991	0.55527	0.584249	0.63835	0.599213	0.514302	0.675186	0.640692	0.625911	0.69473	0.614569	0.634546	0.674577	0.622781	0.57242	0.691641	0.584512	0.642974	0.599453	0.626076	0.638886
Anopheles_culicifacies	0.604675	0.576844	0.901699	0.941658	0.926073	0.962134	0.920468	1	0.903856	0.920047	0.953115	0.941988	0.974111	0.92836	0.938688	0.96013	0.945557	0.938692	0.982152	0.926078	0.943924	0.939582	0.918069	0.95555	0.567323	0.520192	0.648505	0.60839	0.549163	0.530189	0.515156	0.582217	0.572824	0.468216	0.633359	0.606222	0.601169	0.644987	0.578586	0.591424	0.643678	0.602602	0.505995	0.621322	0.514129	0.629302	0.577427	0.602559	0.594705
Anopheles_darlingi	0.61138	0.59203	0.983012	0.897143	0.920627	0.900412	0.898272	0.903856	1	0.901956	0.897833	0.909809	0.8986	0.885533	0.908383	0.900528	0.899725	0.894094	0.903703	0.909995	0.911262	0.8952	0.902952	0.908859	0.595713	0.56888	0.635849	0.625745	0.543213	0.555231	0.528432	0.597484	0.585538	0.45334	0.632594	0.619731	0.616643	0.665315	0.574687	0.607023	0.662357	0.64147	0.515422	0.641335	0.525751	0.647721	0.617661	0.643195	0.601046
Anopheles_dirus	0.595264	0.570285	0.907041	0.942931	0.950504	0.912497	0.994307	0.920047	0.901956	1	0.9413	0.976429	0.915028	0.929837	0.973412	0.923349	0.945256	0.941708	0.931095	0.935489	0.976489	0.942307	0.934005	0.92451	0.659601	0.545238	0.678314	0.659161	0.610785	0.55472	0.584109	0.637354	0.598282	0.511953	0.673358	0.640247	0.624474	0.693225	0.612292	0.632511	0.674363	0.624383	0.571682	0.69054	0.584208	0.643447	0.601544	0.627885	0.636886
Anopheles_epiroticus	0.609273	0.578241	0.90364	0.96875	0.945348	0.970643	0.941661	0.953115	0.897833	0.9413	1	0.955562	0.949324	0.955405	0.950085	0.945304	0.971537	0.967229	0.952335	0.920459	0.957154	0.967565	0.928773	0.951057	0.608334	0.542819	0.686259	0.675224	0.625558	0.582523	0.596368	0.653398	0.629732	0.540408	0.696955	0.657886	0.662069	0.705027	0.638017	0.660759	0.692078	0.65626	0.584841	0.689461	0.595607	0.68281	0.62824	0.656222	0.656004
Anopheles_farauti	0.594835	0.56491	0.913064	0.948759	0.959652	0.9406	0.976777	0.941988	0.909809	0.976429	0.955562	1	0.942602	0.935162	0.993696	0.933754	0.952946	0.947176	0.951495	0.953948	0.993179	0.94748	0.948781	0.934286	0.667462	0.529991	0.679863	0.638065	0.583467	0.541057	0.552528	0.619041	0.583548	0.489553	0.661549	0.626013	0.612384	0.678402	0.596497	0.617611	0.660902	0.599349	0.54394	0.666773	0.552606	0.623789	0.57732	0.602369	0.624563
Anopheles_funestus	0.597496	0.569007	0.893743	0.939246	0.923656	0.963473	0.91549	0.974111	0.8986	0.915028	0.949324	0.942602	1	0.926496	0.938663	0.955244	0.943623	0.936656	0.978752	0.920928	0.943808	0.937707	0.918814	0.945248	0.576997	0.510103	0.650963	0.593932	0.534678	0.516018	0.494506	0.568402	0.557943	0.449623	0.623664	0.590159	0.587547	0.63172	0.565242	0.57744	0.628532	0.579109	0.487656	0.609078	0.493364	0.608336	0.556267	0.580112	0.584996
Anopheles_gambiae	0.611463	0.581552	0.888019	0.986798	0.925451	0.946769	0.928983	0.92836	0.885533	0.929837	0.955405	0.935162	0.926496	1	0.928781	0.922203	0.983324	0.98659	0.928377	0.900392	0.937065	0.985004	0.909375	0.926385	0.601838	0.550052	0.688541	0.685319	0.638904	0.587101	0.610574	0.658768	0.634631	0.553541	0.701473	0.666038	0.663147	0.710192	0.651254	0.66423	0.700248	0.668239	0.598519	0.700023	0.609381	0.693203	0.64031	0.667812	0.661648
Anopheles_koliensis	0.588054	0.558538	0.912887	0.942533	0.956413	0.935523	0.973608	0.938688	0.908383	0.973412	0.950085	0.993696	0.938663	0.928781	1	0.931034	0.947206	0.94065	0.94874	0.954731	0.99127	0.941005	0.94604	0.930791	0.662822	0.523493	0.670821	0.628165	0.574626	0.532967	0.543573	0.6115	0.574909	0.47932	0.652975	0.620087	0.60388	0.67105	0.586114	0.608778	0.65416	0.589892	0.534573	0.657858	0.543571	0.613695	0.568123	0.593007	0.616406
Anopheles_maculatus	0.592223	0.566704	0.902234	0.93412	0.916644	0.944422	0.920913	0.96013	0.900528	0.923349	0.945304	0.933754	0.955244	0.922203	0.931034	1	0.937051	0.931989	0.95995	0.912417	0.936069	0.932416	0.904634	0.969876	0.554973	0.520592	0.639515	0.612403	0.5565	0.523589	0.522153	0.575861	0.564967	0.478484	0.624828	0.596235	0.593016	0.636679	0.576769	0.585944	0.635062	0.59254	0.511543	0.627664	0.520903	0.618337	0.570884	0.594108	0.587206
Anopheles_melas	0.604278	0.574001	0.90324	0.994749	0.938569	0.964822	0.944686	0.945557	0.899725	0.945256	0.971537	0.952946	0.943623	0.983324	0.947206	0.937051	1	0.993567	0.946178	0.915218	0.954937	0.994549	0.920998	0.94126	0.600961	0.539421	0.684223	0.685431	0.637961	0.581787	0.610042	0.656124	0.629789	0.553185	0.699194	0.664456	0.660584	0.708453	0.649095	0.660494	0.698957	0.667455	0.596513	0.70034	0.608788	0.693374	0.638253	0.666747	0.658155
Anopheles_merus	0.608622	0.579223	0.897948	0.994928	0.935131	0.957793	0.940585	0.938692	0.894094	0.941708	0.967229	0.947176	0.936656	0.98659	0.94065	0.931989	0.993567	1	0.938684	0.909062	0.948752	0.995195	0.917293	0.937735	0.601624	0.547143	0.689812	0.690714	0.644855	0.59054	0.617467	0.664001	0.638667	0.559281	0.705791	0.670411	0.667853	0.714662	0.655159	0.668861	0.704429	0.67453	0.604331	0.704747	0.616192	0.699519	0.645927	0.674043	0.665712
Anopheles_minimus	0.608754	0.583126	0.899674	0.941554	0.93293	0.958751	0.931017	0.982152	0.903703	0.931095	0.952335	0.951495	0.978752	0.928377	0.94874	0.95995	0.946178	0.938684	1	0.929039	0.951929	0.939501	0.928317	0.953861	0.586428	0.526696	0.657963	0.591019	0.53135	0.527279	0.493388	0.583405	0.568939	0.438717	0.633066	0.601925	0.596134	0.646429	0.562964	0.587705	0.639804	0.590895	0.486437	0.609766	0.492421	0.616246	0.568045	0.592487	0.596237
Anopheles_nili	0.606683	0.572093	0.918786	0.911639	0.943546	0.917835	0.935819	0.926078	0.909995	0.935489	0.920459	0.953948	0.920928	0.900392	0.954731	0.912417	0.915218	0.909062	0.929039	1	0.955238	0.908895	0.929522	0.914926	0.631473	0.524286	0.656708	0.632229	0.581735	0.537523	0.55012	0.608299	0.579308	0.498314	0.652084	0.63035	0.609804	0.673389	0.593099	0.608798	0.666873	0.597826	0.538607	0.652463	0.549681	0.620476	0.574745	0.599761	0.614243
Anopheles_punctulatus	0.592301	0.560266	0.916348	0.950546	0.958882	0.943611	0.976777	0.943924	0.911262	0.976489	0.957154	0.993179	0.943808	0.937065	0.99127	0.936069	0.954937	0.948752	0.951929	0.955238	1	0.948978	0.943981	0.934907	0.656807	0.5214	0.672296	0.645916	0.592697	0.537471	0.562336	0.616038	0.579883	0.505147	0.660649	0.628087	0.61064	0.676459	0.603383	0.614911	0.66313	0.601446	0.552213	0.672557	0.562348	0.628034	0.578425	0.603822	0.621914
Anopheles_quadriannulatus	0.607125	0.577716	0.898569	0.996128	0.935581	0.958519	0.941341	0.939582	0.8952	0.942307	0.967565	0.94748	0.937707	0.985004	0.941005	0.932416	0.994549	0.995195	0.939501	0.908895	0.948978	1	0.917834	0.938618	0.600392	0.546207	0.688992	0.689096	0.642752	0.588994	0.615132	0.662714	0.637271	0.556904	0.704084	0.668772	0.666683	0.713587	0.652911	0.667521	0.702918	0.674142	0.601784	0.702876	0.613849	0.698458	0.645131	0.673571	0.664266
Anopheles_sinensis	0.654346	0.63183	0.899038	0.919701	0.974524	0.913915	0.934719	0.918069	0.902952	0.934005	0.928773	0.948781	0.918814	0.909375	0.94604	0.904634	0.920998	0.917293	0.928317	0.929522	0.943981	0.917834	1	0.920927	0.684918	0.618641	0.743942	0.629636	0.57018	0.606502	0.527731	0.677356	0.650036	0.444949	0.709387	0.66367	0.66786	0.734997	0.593471	0.6709	0.698214	0.63727	0.524759	0.661977	0.527784	0.645232	0.616556	0.642773	0.681413
Anopheles_stephensi	0.620983	0.597729	0.912172	0.939779	0.932202	0.944039	0.922502	0.95555	0.908859	0.92451	0.951057	0.934286	0.945248	0.926385	0.930791	0.969876	0.94126	0.937735	0.953861	0.914926	0.934907	0.938618	0.920927	1	0.578628	0.570528	0.680199	0.631253	0.579293	0.578775	0.54765	0.630652	0.620925	0.486148	0.671153	0.637116	0.645708	0.686853	0.599216	0.641157	0.674855	0.63737	0.537463	0.647567	0.546192	0.656866	0.614716	0.639748	0.637135
Apis_mellifera	0.433507	0.410804	0.579265	0.60307	0.676123	0.566548	0.665815	0.567323	0.595713	0.659601	0.608334	0.667462	0.576997	0.601838	0.662822	0.554973	0.600961	0.601624	0.586428	0.631473	0.656807	0.600392	0.684918	0.578628	1	0.497362	0.597429	0.473147	0.41331	0.460736	0.410715	0.525596	0.496108	0.269837	0.541533	0.463322	0.484707	0.55808	0.450189	0.541701	0.491677	0.466093	0.429342	0.526031	0.420497	0.454116	0.451008	0.472567	0.534207
Caenorhabditis_briggsae	0.635813	0.63682	0.551962	0.548401	0.608323	0.523823	0.546043	0.520192	0.56888	0.545238	0.542819	0.529991	0.510103	0.550052	0.523493	0.520592	0.539421	0.547143	0.526696	0.524286	0.5214	0.546207	0.618641	0.570528	0.497362	1	0.658568	0.488891	0.435416	0.604265	0.424734	0.610983	0.630703	0.284775	0.607421	0.574324	0.619436	0.635596	0.486987	0.614443	0.598366	0.605332	0.433152	0.503191	0.422443	0.581006	0.596021	0.611579	0.60873
Culex_pipiens_quinquefasciatus	0.637759	0.625289	0.627529	0.689534	0.72035	0.660528	0.682143	0.648505	0.635849	0.678314	0.686259	0.679863	0.650963	0.688541	0.670821	0.639515	0.684223	0.689812	0.657963	0.656708	0.672296	0.688992	0.743942	0.680199	0.597429	0.658568	1	0.584641	0.549638	0.630254	0.507627	0.691197	0.676751	0.43351	0.715258	0.644247	0.673395	0.715836	0.589176	0.691769	0.664207	0.602398	0.517546	0.62201	0.508077	0.611875	0.588751	0.607715	0.69813
Drosophila_albomicans	0.497232	0.458922	0.637998	0.689485	0.667455	0.656522	0.661002	0.60839	0.625745	0.659161	0.675224	0.638065	0.593932	0.685319	0.628165	0.612403	0.685431	0.690714	0.591019	0.632229	0.645916	0.689096	0.629636	0.631253	0.473147	0.488891	0.584641	1	0.924458	0.697892	0.931889	0.800799	0.765477	0.892441	0.84276	0.828056	0.829242	0.837345	0.912012	0.825317	0.852337	0.830789	0.895383	0.976483	0.930293	0.86353	0.784603	0.820155	0.798221
Drosophila_americana	0.457823	0.419062	0.571357	0.642061	0.612084	0.599483	0.611991	0.549163	0.543213	0.610785	0.625558	0.583467	0.534678	0.638904	0.574626	0.5565	0.637961	0.644855	0.53135	0.581735	0.592697	0.642752	0.57018	0.579293	0.41331	0.435416	0.549638	0.924458	1	0.697212	0.948442	0.806089	0.770574	0.905031	0.842578	0.825612	0.818612	0.820497	0.902301	0.823621	0.842736	0.813595	0.908385	0.910542	0.947574	0.84699	0.76628	0.802143	0.797987
Drosophila_ananassae	0.550574	0.549304	0.561802	0.588856	0.613084	0.55344	0.55527	0.530189	0.555231	0.55472	0.582523	0.541057	0.516018	0.587101	0.532967	0.523589	0.581787	0.59054	0.527279	0.537523	0.537471	0.588994	0.606502	0.578775	0.460736	0.604265	0.630254	0.697892	0.697212	1	0.679349	0.837697	0.8773	0.577271	0.837548	0.800418	0.838469	0.841879	0.707718	0.845749	0.81572	0.801434	0.670897	0.705059	0.677253	0.790219	0.776149	0.802465	0.83951
Drosophila_arizonae	0.43416	0.392054	0.558393	0.614471	0.575807	0.568156	0.584249	0.515156	0.528432	0.584109	0.596368	0.552528	0.494506	0.610574	0.543573	0.522153	0.610042	0.617467	0.493388	0.55012	0.562336	0.615132	0.527731	0.54765	0.410715	0.424734	0.507627	0.931889	0.948442	0.679349	1	0.779343	0.746418	0.9095	0.812136	0.806195	0.800112	0.794187	0.898569	0.803276	0.824049	0.820525	0.962259	0.916907	0.992463	0.850427	0.770768	0.807425	0.767699
Drosophila_biarmipes	0.572871	0.566465	0.611404	0.662435	0.686459	0.613289	0.63835	0.582217	0.597484	0.637354	0.653398	0.619041	0.568402	0.658768	0.6115	0.575861	0.656124	0.664001	0.583405	0.608299	0.616038	0.662714	0.677356	0.630652	0.525596	0.610983	0.691197	0.800799	0.806089	0.837697	0.779343	1	0.905154	0.675155	0.946634	0.903482	0.92305	0.945524	0.798215	0.935304	0.913954	0.866716	0.764474	0.815953	0.779303	0.859459	0.829335	0.864464	0.932073
Drosophila_bipectinata	0.577056	0.572488	0.593049	0.637138	0.655692	0.599325	0.599213	0.572824	0.585538	0.598282	0.629732	0.583548	0.557943	0.634631	0.574909	0.564967	0.629789	0.638667	0.568939	0.579308	0.579883	0.637271	0.650036	0.620925	0.496108	0.630703	0.676751	0.765477	0.770574	0.8773	0.746418	0.905154	1	0.641048	0.908791	0.863351	0.904125	0.907042	0.774141	0.915362	0.880118	0.862854	0.734922	0.773581	0.745445	0.85458	0.829396	0.861834	0.905734
Drosophila_busckii	0.359134	0.309198	0.485781	0.55629	0.493712	0.524176	0.514302	0.468216	0.45334	0.511953	0.540408	0.489553	0.449623	0.553541	0.47932	0.478484	0.553185	0.559281	0.438717	0.498314	0.505147	0.556904	0.444949	0.486148	0.269837	0.284775	0.43351	0.892441	0.905031	0.577271	0.9095	0.675155	0.641048	1	0.727858	0.728657	0.706581	0.697416	0.853433	0.704828	0.742483	0.689819	0.866738	0.867511	0.907768	0.746513	0.646584	0.676157	0.673348
Drosophila_elegans	0.586651	0.570617	0.645075	0.704535	0.719587	0.664877	0.675186	0.633359	0.632594	0.673358	0.696955	0.661549	0.623664	0.701473	0.652975	0.624828	0.699194	0.705791	0.633066	0.652084	0.660649	0.704084	0.709387	0.671153	0.541533	0.607421	0.715258	0.84276	0.842578	0.837548	0.812136	0.946634	0.908791	0.727858	1	0.91075	0.929983	0.954735	0.841323	0.94296	0.928173	0.866172	0.796442	0.855573	0.81208	0.876532	0.828646	0.863347	0.94209
Drosophila_erecta	0.566577	0.553504	0.635273	0.669129	0.684214	0.634375	0.640692	0.606222	0.619731	0.640247	0.657886	0.626013	0.590159	0.666038	0.620087	0.596235	0.664456	0.670411	0.601925	0.63035	0.628087	0.668772	0.66367	0.637116	0.463322	0.574324	0.644247	0.828056	0.825612	0.800418	0.806195	0.903482	0.863351	0.728657	0.91075	1	0.900889	0.916905	0.821131	0.890601	0.928168	0.857673	0.782888	0.82927	0.804291	0.86234	0.81792	0.852962	0.887803
Drosophila_eugracilis	0.581183	0.571652	0.626834	0.666907	0.681729	0.636183	0.625911	0.601169	0.616643	0.624474	0.662069	0.612384	0.587547	0.663147	0.60388	0.593016	0.660584	0.667853	0.596134	0.609804	0.61064	0.666683	0.66786	0.645708	0.484707	0.619436	0.673395	0.829242	0.818612	0.838469	0.800112	0.92305	0.904125	0.706581	0.929983	0.900889	1	0.931031	0.81953	0.926182	0.918841	0.879045	0.780886	0.826252	0.798058	0.882043	0.841291	0.875792	0.910842
Drosophila_ficusphila	0.604423	0.594435	0.673505	0.714167	0.745619	0.672413	0.69473	0.644987	0.665315	0.693225	0.705027	0.678402	0.63172	0.710192	0.67105	0.636679	0.708453	0.714662	0.646429	0.673389	0.676459	0.713587	0.734997	0.686853	0.55808	0.635596	0.715836	0.837345	0.820497	0.841879	0.794187	0.945524	0.907042	0.697416	0.954735	0.916905	0.931031	1	0.822933	0.938387	0.935446	0.877941	0.776426	0.847949	0.79259	0.876197	0.840006	0.876457	0.932868
Drosophila_grimshawi	0.49441	0.453984	0.59038	0.653388	0.624315	0.625294	0.614569	0.578586	0.574687	0.612292	0.638017	0.596497	0.565242	0.651254	0.586114	0.576769	0.649095	0.655159	0.562964	0.593099	0.603383	0.652911	0.593471	0.599216	0.450189	0.486987	0.589176	0.912012	0.902301	0.707718	0.898569	0.798215	0.774141	0.853433	0.841323	0.821131	0.81953	0.822933	1	0.819801	0.842701	0.808169	0.868235	0.902359	0.897617	0.842696	0.764052	0.797676	0.798493
Drosophila_kikkawai	0.573218	0.566864	0.618275	0.667522	0.683588	0.624327	0.634546	0.591424	0.607023	0.632511	0.660759	0.617611	0.57744	0.66423	0.608778	0.585944	0.660494	0.668861	0.587705	0.608798	0.614911	0.667521	0.6709	0.641157	0.541701	0.614443	0.691769	0.825317	0.823621	0.845749	0.803276	0.935304	0.915362	0.704828	0.94296	0.890601	0.926182	0.938387	0.819801	1	0.908039	0.880244	0.787901	0.834456	0.80362	0.880896	0.842453	0.877963	0.919833
Drosophila_melanogaster	0.588509	0.570938	0.675651	0.703551	0.718709	0.671285	0.674577	0.643678	0.662357	0.674363	0.692078	0.660902	0.628532	0.700248	0.65416	0.635062	0.698957	0.704429	0.639804	0.666873	0.66313	0.702918	0.698214	0.674855	0.491677	0.598366	0.664207	0.852337	0.842736	0.81572	0.824049	0.913954	0.880118	0.742483	0.928173	0.928168	0.918841	0.935446	0.842701	0.908039	1	0.880806	0.800314	0.853904	0.822129	0.886432	0.840605	0.876524	0.903353
Drosophila_miranda	0.561537	0.552722	0.642671	0.674119	0.666733	0.63544	0.622781	0.602602	0.64147	0.624383	0.65626	0.599349	0.579109	0.668239	0.589892	0.59254	0.667455	0.67453	0.590895	0.597826	0.601446	0.674142	0.63727	0.63737	0.466093	0.605332	0.602398	0.830789	0.813595	0.801434	0.820525	0.866716	0.862854	0.689819	0.866172	0.857673	0.879045	0.877941	0.808169	0.880244	0.880806	1	0.789943	0.816536	0.818638	0.957664	0.953187	0.985066	0.842111
Drosophila_mojavensis	0.436636	0.396111	0.54264	0.60124	0.56633	0.556159	0.57242	0.505995	0.515422	0.571682	0.584841	0.54394	0.487656	0.598519	0.534573	0.511543	0.596513	0.604331	0.486437	0.538607	0.552213	0.601784	0.524759	0.537463	0.429342	0.433152	0.517546	0.895383	0.908385	0.670897	0.962259	0.764474	0.734922	0.866738	0.796442	0.782888	0.780886	0.776426	0.868235	0.787901	0.800314	0.789943	1	0.885378	0.954968	0.819856	0.746311	0.779187	0.756194
Drosophila_nasuta	0.50858	0.471738	0.65479	0.703677	0.692493	0.661377	0.691641	0.621322	0.641335	0.69054	0.689461	0.666773	0.609078	0.700023	0.657858	0.627664	0.70034	0.704747	0.609766	0.652463	0.672557	0.702876	0.661977	0.647567	0.526031	0.503191	0.62201	0.976483	0.910542	0.705059	0.916907	0.815953	0.773581	0.867511	0.855573	0.82927	0.826252	0.847949	0.902359	0.834456	0.853904	0.816536	0.885378	1	0.917315	0.845715	0.772811	0.807914	0.812645
Drosophila_navojoa	0.431376	0.388887	0.556275	0.613265	0.575343	0.566051	0.584512	0.514129	0.525751	0.584208	0.595607	0.552606	0.493364	0.609381	0.543571	0.520903	0.608788	0.616192	0.492421	0.549681	0.562348	0.613849	0.527784	0.546192	0.420497	0.422443	0.508077	0.930293	0.947574	0.677253	0.992463	0.779303	0.745445	0.907768	0.81208	0.804291	0.798058	0.79259	0.897617	0.80362	0.822129	0.818638	0.954968	0.917315	1	0.848184	0.768326	0.805347	0.767259
Drosophila_obscura	0.561281	0.546007	0.653686	0.698812	0.678415	0.667272	0.642974	0.629302	0.647721	0.643447	0.68281	0.623789	0.608336	0.693203	0.613695	0.618337	0.693374	0.699519	0.616246	0.620476	0.628034	0.698458	0.645232	0.656866	0.454116	0.581006	0.611875	0.86353	0.84699	0.790219	0.850427	0.859459	0.85458	0.746513	0.876532	0.86234	0.882043	0.876197	0.842696	0.880896	0.886432	0.957664	0.819856	0.845715	0.848184	1	0.911593	0.947938	0.843099
Drosophila_persimilis	0.55343	0.546285	0.618666	0.644969	0.643764	0.606951	0.599453	0.577427	0.617661	0.601544	0.62824	0.57732	0.556267	0.64031	0.568123	0.570884	0.638253	0.645927	0.568045	0.574745	0.578425	0.645131	0.616556	0.614716	0.451008	0.596021	0.588751	0.784603	0.76628	0.776149	0.770768	0.829335	0.829396	0.646584	0.828646	0.81792	0.841291	0.840006	0.764052	0.842453	0.840605	0.953187	0.746311	0.772811	0.768326	0.911593	1	0.968077	0.81074
Drosophila_pseudoobscura	0.566637	0.559665	0.644033	0.673481	0.671252	0.633935	0.626076	0.602559	0.643195	0.627885	0.656222	0.602369	0.580112	0.667812	0.593007	0.594108	0.666747	0.674043	0.592487	0.599761	0.603822	0.673571	0.642773	0.639748	0.472567	0.611579	0.607715	0.820155	0.802143	0.802465	0.807425	0.864464	0.861834	0.676157	0.863347	0.852962	0.875792	0.876457	0.797676	0.877963	0.876524	0.985066	0.779187	0.807914	0.805347	0.947938	0.968077	1	0.841777
Drosophila_rhopaloa	0.574134	0.562529	0.610852	0.664425	0.687967	0.6235	0.638886	0.594705	0.601046	0.636886	0.656004	0.624563	0.584996	0.661648	0.616406	0.587206	0.658155	0.665712	0.596237	0.614243	0.621914	0.664266	0.681413	0.637135	0.534207	0.60873	0.69813	0.798221	0.797987	0.83951	0.767699	0.932073	0.905734	0.673348	0.94209	0.887803	0.910842	0.932868	0.798493	0.919833	0.903353	0.842111	0.756194	0.812645	0.767259	0.843099	0.81074	0.841777	1
Drosophila_sechellia	0.575242	0.561152	0.651485	0.67733	0.697572	0.643322	0.653958	0.617838	0.638745	0.653938	0.666842	0.640277	0.603184	0.674511	0.634044	0.609097	0.6727	0.678402	0.61527	0.643757	0.64119	0.676801	0.679581	0.649603	0.489973	0.588294	0.652356	0.819187	0.812359	0.798144	0.792241	0.893524	0.859059	0.708599	0.903753	0.90248	0.892289	0.911085	0.810871	0.88527	0.940992	0.852586	0.771297	0.824159	0.790695	0.856011	0.814985	0.848728	0.881201
Drosophila_serrata	0.546652	0.538864	0.579626	0.629045	0.643387	0.59047	0.595676	0.558313	0.570869	0.593454	0.62396	0.581171	0.546433	0.626511	0.571916	0.551475	0.622123	0.630484	0.555514	0.569345	0.577558	0.629015	0.634391	0.604425	0.524937	0.591783	0.664342	0.780099	0.773024	0.805572	0.755278	0.885447	0.869751	0.654734	0.894147	0.839071	0.877695	0.885722	0.778382	0.914651	0.855885	0.829905	0.744095	0.791489	0.755806	0.829883	0.79678	0.828139	0.874772
Drosophila_simulans	0.58696	0.570756	0.681258	0.70635	0.7248	0.670352	0.682158	0.643905	0.667132	0.682146	0.693539	0.665921	0.626845	0.702142	0.660066	0.634214	0.701731	0.707026	0.64052	0.673424	0.668118	0.7058	0.702995	0.676044	0.494369	0.595673	0.663912	0.862347	0.854897	0.825985	0.835729	0.932049	0.891299	0.751385	0.941849	0.943891	0.931706	0.95393	0.849607	0.921575	0.973383	0.895811	0.808441	0.864285	0.833585	0.897827	0.851298	0.890246	0.91596
Drosophila_suzukii	0.578508	0.573319	0.603319	0.650244	0.672056	0.612738	0.615904	0.582573	0.594243	0.614792	0.642103	0.602885	0.571542	0.646971	0.594531	0.573824	0.643874	0.651814	0.582884	0.597641	0.599294	0.650593	0.665386	0.62602	0.501694	0.618878	0.685492	0.78436	0.784421	0.828077	0.756016	0.950445	0.89339	0.657962	0.928393	0.891885	0.917736	0.925787	0.785097	0.917083	0.904969	0.855334	0.743691	0.793284	0.754714	0.850278	0.821642	0.853505	0.921915
Drosophila_takahashii	0.57542	0.568306	0.606424	0.656569	0.682411	0.615524	0.631711	0.585587	0.597065	0.629192	0.64881	0.619648	0.577577	0.653586	0.611469	0.57774	0.650219	0.657878	0.587869	0.611306	0.6161	0.65655	0.677242	0.629957	0.549649	0.616397	0.698677	0.784495	0.783615	0.818964	0.755174	0.932437	0.882576	0.653463	0.928886	0.877207	0.900016	0.923694	0.782831	0.916151	0.891522	0.83755	0.744554	0.797327	0.755045	0.835279	0.803489	0.836008	0.923396
Drosophila_virilis	0.459704	0.422943	0.558164	0.630574	0.602782	0.58968	0.600565	0.542584	0.53401	0.598787	0.614121	0.576291	0.531529	0.628364	0.566658	0.547591	0.626403	0.633696	0.527862	0.566962	0.583503	0.631333	0.567316	0.570714	0.432103	0.446531	0.561633	0.881532	0.950486	0.690235	0.898624	0.789188	0.759124	0.853913	0.825348	0.799585	0.799205	0.800662	0.869657	0.807586	0.817527	0.782596	0.868684	0.872398	0.897883	0.816452	0.743418	0.774142	0.785896
Drosophila_willistoni	0.52898	0.507365	0.570037	0.622914	0.610072	0.605277	0.5594	0.559164	0.566774	0.558102	0.611657	0.5506	0.550537	0.620602	0.539657	0.554809	0.616021	0.624578	0.544145	0.545181	0.55016	0.623212	0.592536	0.591436	0.418435	0.57199	0.598092	0.807023	0.792071	0.74107	0.781857	0.793297	0.800487	0.705564	0.821241	0.788261	0.828795	0.808386	0.794374	0.817569	0.815942	0.820838	0.76318	0.790971	0.778897	0.832191	0.786222	0.814945	0.79829
Drosophila_yakuba	0.579777	0.566531	0.657539	0.688648	0.705038	0.656231	0.658666	0.626913	0.645295	0.658382	0.677949	0.644164	0.611635	0.685099	0.637201	0.619305	0.683703	0.689584	0.622212	0.648923	0.645879	0.688178	0.684417	0.659919	0.477785	0.592783	0.655953	0.844188	0.834275	0.814656	0.81499	0.915096	0.876663	0.734617	0.92372	0.930142	0.92066	0.930418	0.831664	0.90448	0.947362	0.87495	0.792915	0.843636	0.812398	0.880233	0.837491	0.871377	0.904897
Glossina_austeni	0.514848	0.477398	0.634449	0.712425	0.713315	0.710635	0.683997	0.674057	0.630776	0.679401	0.71698	0.690854	0.680137	0.710987	0.682751	0.666353	0.710365	0.714221	0.664451	0.67291	0.696139	0.711925	0.688335	0.673924	0.571559	0.476596	0.590612	0.756916	0.733603	0.599314	0.714332	0.674298	0.655188	0.676252	0.728191	0.688195	0.700559	0.714747	0.729304	0.695263	0.714209	0.667836	0.704444	0.752841	0.71586	0.700763	0.639468	0.664706	0.69194
Glossina_brevipalpis	0.521569	0.489556	0.646542	0.719578	0.712831	0.716316	0.688752	0.683637	0.647743	0.684902	0.723718	0.696159	0.691067	0.718032	0.686716	0.67779	0.71732	0.721558	0.674059	0.669341	0.699522	0.719257	0.690038	0.685613	0.591919	0.503009	0.601808	0.750958	0.719484	0.605624	0.708274	0.671775	0.662421	0.658356	0.725948	0.678762	0.704523	0.709444	0.723844	0.700682	0.707247	0.675734	0.701924	0.74947	0.710224	0.706425	0.647154	0.672891	0.68908
Glossina_fuscipes	0.50891	0.470581	0.636929	0.712506	0.713695	0.70991	0.685637	0.671981	0.629205	0.68113	0.71756	0.693472	0.678581	0.71157	0.68602	0.665384	0.711059	0.714497	0.662683	0.677117	0.698911	0.711852	0.685657	0.671654	0.572298	0.464886	0.583061	0.762706	0.743351	0.593928	0.723824	0.671653	0.650342	0.688021	0.72756	0.688211	0.699119	0.712087	0.734602	0.69388	0.71474	0.661316	0.712838	0.759146	0.725621	0.697773	0.632937	0.658016	0.689058
Glossina_morsitans_morsitans	0.514188	0.477422	0.638965	0.715569	0.715701	0.716031	0.686611	0.679202	0.634795	0.68286	0.72014	0.693657	0.684859	0.714192	0.686458	0.671394	0.714168	0.717248	0.669489	0.677803	0.699385	0.714878	0.688111	0.675719	0.55118	0.470714	0.579199	0.755555	0.732705	0.589356	0.711363	0.665392	0.645147	0.675771	0.719563	0.684646	0.693801	0.707426	0.725259	0.684246	0.711164	0.664687	0.699498	0.74915	0.712083	0.699044	0.636409	0.661308	0.682237
Glossina_pallidipes	0.515571	0.478432	0.640381	0.719498	0.719386	0.719425	0.690933	0.682343	0.635968	0.686744	0.723965	0.697938	0.688119	0.718107	0.690592	0.674583	0.718065	0.72123	0.672727	0.68171	0.703786	0.718822	0.692137	0.678313	0.556765	0.469506	0.583608	0.760274	0.737133	0.591424	0.715959	0.669405	0.647922	0.681664	0.724028	0.68837	0.696673	0.71139	0.729741	0.68829	0.714411	0.666345	0.704213	0.754295	0.71685	0.701409	0.637641	0.662902	0.686498
Glossina_palpalis_gambiensis	0.509435	0.470701	0.639079	0.714733	0.715865	0.711659	0.688393	0.674143	0.631255	0.684001	0.71953	0.696233	0.680881	0.713727	0.688769	0.667703	0.713323	0.716859	0.664783	0.679711	0.701701	0.714224	0.687378	0.673397	0.5746	0.464384	0.583468	0.765552	0.74613	0.594288	0.726818	0.672456	0.650957	0.691213	0.728775	0.689595	0.699848	0.712986	0.737166	0.69466	0.716324	0.662265	0.715661	0.762006	0.72863	0.698848	0.633914	0.658967	0.689997
[truncated: 14 more columns]
