# Supplementary material for: K-mer-Based Motif Analysis in Insect Species across Anopheles, Drosophila, and Glossina Genera and Its Application to Species Classification
Source: Comput Math Methods Med. 2019 Nov 15;2019:4259479. doi: 10.1155/2019/4259479 (PMC6881769; doi:10.1155/2019/4259479)
Supplement: Supplementary Materials — Supplemental Figure 1: genome size for all 58 studied species. The size of the genome of each species is given in Mbp. Anopheles species colored in blue, Drosophila species in red, and Glossina species in green. Supplemental Figure 2: ACGT% content for all 58 studied species. The ACGT% for all 58 species is given for all species, adding up to one in a stacked barplot. Supplemental Figure 3(a): heatmap depicting species relationships between the 63 species included in the analysis based on the whole-genome k-mer signature for heptamers. Supplemental Figure 3(b): heatmap depicting species relationships between the 63 species included in the analysis based on the whole-genome k-mer signature for nonamers. Supplemental Figure 4(a): Pearson correlation coefficient between species of Anopheles, Drosophila, and Glossina as well as the two control species, A. mellifera and C. briggsae for heptamers. Supplemental Figure 4(b): Pearson correlation coefficient between species of Anopheles, Drosophila, and Glossina as well as the two control species, A. mellifera and C. briggsae for nonamers. Supplemental Figure 5(a): common nonrepetitive (nondimer and nontrimer) heptamer content between 11 Anopheles, 15 Drosophila, and 5 Glossina species. Each included heptamer had a minimum score of 0.5. Supplemental Figure 5(b): common nonrepetitive (nondimer and nontrimer) nonamer content between 11 Anopheles, 15 Drosophila and 5 Glossina species. Each included nonamer had a minimum score of 0.5. Supplemental File 1: statistics of whole genome, 5′ and 3′ UTR, and intron sequences for the studied species. The species, file name, number of contigs, genome/subgenomic region size, and ACGT% are provided for each species. The pairwise sequence identity for all species pairs is included for the mitochondrial genome comparisons. Supplemental File 2: Pearson correlation matrix for whole-genome k-mer signatures. The Pearson correlation matrix between all pairs of the studied species is provided for k [file 4259479.f1.zip › 4259479.f1/S3_File.xlsx]

## Sheet: Anopheles
A. albimanus		A. arabiensis		A. atroparvus		A. christyi		A. cracens		A. culicifacies		A. darlingi		A. dirus		A. epiroticus		A. farauti		A. funestus		A. gambiae		A. koliensis		A. maculatus		A. melas		A. merus		A. minimus		A. nili		A. punctulatus		A. quadriannulatus		A. sinensis		A. stephensi
motif	score	motif	score	motif	score	motif	score	motif	score	motif	score	motif	score	motif	score	motif	score	motif	score	motif	score	motif	score	motif	score	motif	score	motif	score	motif	score	motif	score	motif	score	motif	score	motif	score	motif	score	motif	score
CTCTCTCT	0.948354	TGTGTGTG	0.961823	AAAAAAAA	0.934046	TGTGTGTG	0.956078	GTGTGTGT	0.934778	CACACACA	0.909919	GTGTGTGT	0.957402	TGTGTGTG	0.946379	CCCCCCCC	0.932407	GTGTGTGT	0.938212	TGTGTGTG	0.905617	TGTGTGTG	0.965721	TTTTTTTT	0.930757	TGTGTGTG	0.950462	TGTGTGTG	0.967953	TGTGTGTG	0.962598	CACACACA	0.901427	TTTTTTTT	0.909131	GTGTGTGT	0.937657	TGTGTGTG	0.957776	ACACACAC	0.883312	CACACACA	0.950531
AGAGAGAG	0.948311	CACACACA	0.961814	TTTTTTTT	0.933326	CACACACA	0.95597	TGTGTGTG	0.934754	GTGTGTGT	0.909653	ACACACAC	0.957394	GTGTGTGT	0.946315	GGGGGGGG	0.93093	TGTGTGTG	0.937657	CACACACA	0.905603	GTGTGTGT	0.965493	AAAAAAAA	0.930535	GTGTGTGT	0.950202	GTGTGTGT	0.967821	GTGTGTGT	0.962398	ACACACAC	0.901327	AAAAAAAA	0.903812	TGTGTGTG	0.937367	CACACACA	0.957635	GTGTGTGT	0.882266	TGTGTGTG	0.950442
TCTCTCTC	0.947198	GTGTGTGT	0.96167	CCCCCCCC	0.904843	GTGTGTGT	0.955772	ACACACAC	0.934703	TGTGTGTG	0.909542	TGTGTGTG	0.95704	CACACACA	0.945618	CACACACA	0.92889	ACACACAC	0.937246	GTGTGTGT	0.904349	CACACACA	0.965246	GTGTGTGT	0.925506	CACACACA	0.949537	CACACACA	0.967475	CACACACA	0.961984	TGTGTGTG	0.899923	TCTCTCTC	0.883855	ACACACAC	0.937181	GTGTGTGT	0.957567	CACACACA	0.881363	ACACACAC	0.950277
GAGAGAGA	0.947157	ACACACAC	0.961577	GGGGGGGG	0.902541	ACACACAC	0.955734	CACACACA	0.934437	ACACACAC	0.909364	CACACACA	0.956969	ACACACAC	0.945607	ACACACAC	0.928343	CACACACA	0.936954	ACACACAC	0.90425	ACACACAC	0.964977	ACACACAC	0.924934	ACACACAC	0.949284	ACACACAC	0.967308	ACACACAC	0.961792	GTGTGTGT	0.899443	GTGTGTGT	0.883826	CACACACA	0.936797	ACACACAC	0.95738	TGTGTGTG	0.881001	GTGTGTGT	0.950104
CAGCAGCA	0.940491	GGGGGGGG	0.930662	CACACACA	0.87989	GGGGGGGG	0.933226	CCCCCCCC	0.903197	AAAAAAAA	0.886179	CTCTCTCT	0.947705	TCTCTCTC	0.920897	TGTGTGTG	0.927646	TTTTTTTT	0.918833	GGGGGGGG	0.899343	GGGGGGGG	0.939473	TGTGTGTG	0.924762	GAGAGAGA	0.887328	GGGGGGGG	0.948952	CCCCCCCC	0.928194	AAAAAAAA	0.877222	TGTGTGTG	0.88259	TTTTTTTT	0.935189	CCCCCCCC	0.920705	AAAAAAAA	0.807333	TCTCTCTC	0.909551
TGCTGCTG	0.940208	CCCCCCCC	0.930078	ACACACAC	0.878281	CCCCCCCC	0.929258	AAAAAAAA	0.9024	TTTTTTTT	0.885096	TCTCTCTC	0.947046	GAGAGAGA	0.919266	GTGTGTGT	0.92691	AAAAAAAA	0.918708	CCCCCCCC	0.896171	CCCCCCCC	0.937786	CACACACA	0.924207	AGAGAGAG	0.884671	CCCCCCCC	0.948711	GGGGGGGG	0.92672	TTTTTTTT	0.875283	ACACACAC	0.881845	AAAAAAAA	0.934851	GGGGGGGG	0.920233	TTTTTTTT	0.805366	GAGAGAGA	0.906894
GCAGCAGC	0.936545	AGAGAGAG	0.915685	TGTGTGTG	0.875445	AAAAAAAA	0.923244	TTTTTTTT	0.898126	GGGGGGGG	0.837667	AGAGAGAG	0.946362	CTCTCTCT	0.919158	GAGAGAGA	0.892305	GAGAGAGA	0.896724	TTTTTTTT	0.884274	GAGAGAGA	0.918524	GCTGCTGC	0.88063	TCTCTCTC	0.884279	TCTCTCTC	0.937875	GAGAGAGA	0.917231	CCCCCCCC	0.871991	CACACACA	0.880868	TCTCTCTC	0.890854	GAGAGAGA	0.905177	GCAGCAGC	0.799943	CTCTCTCT	0.90628
GTGTGTGT	0.936254	GAGAGAGA	0.91552	GTGTGTGT	0.87331	TTTTTTTT	0.922123	GGGGGGGG	0.89392	CCCCCCCC	0.832545	GAGAGAGA	0.945598	AGAGAGAG	0.917323	AGAGAGAG	0.890907	TCTCTCTC	0.896697	AAAAAAAA	0.88359	AGAGAGAG	0.918478	GCAGCAGC	0.879361	CTCTCTCT	0.881561	CTCTCTCT	0.937783	AGAGAGAG	0.917227	GGGGGGGG	0.867994	CTCTCTCT	0.879113	GAGAGAGA	0.888884	AGAGAGAG	0.905138	GCTGCTGC	0.79595	AGAGAGAG	0.904289
TGTGTGTG	0.936154	TCTCTCTC	0.915419	GCTGCTGC	0.820281	TCTCTCTC	0.902385	TCTCTCTC	0.875984	CAGCAGCA	0.806933	CAGCAGCA	0.94529	AAAAAAAA	0.894409	AAAAAAAA	0.889604	CCCCCCCC	0.896584	TCTCTCTC	0.848241	TCTCTCTC	0.917807	TGCTGCTG	0.871339	TTTTTTTT	0.880491	GAGAGAGA	0.937238	TCTCTCTC	0.916431	TGCTGCTG	0.803009	GAGAGAGA	0.87474	CTCTCTCT	0.887934	TCTCTCTC	0.905068	CAGCAGCA	0.791739	AAAAAAAA	0.885366
GCTGCTGC	0.936139	CTCTCTCT	0.915095	TGCTGCTG	0.819237	CTCTCTCT	0.90145	GAGAGAGA	0.875929	GCAGCAGC	0.805621	TGCTGCTG	0.945219	TTTTTTTT	0.893981	TCTCTCTC	0.889201	GGGGGGGG	0.895162	GAGAGAGA	0.845641	CTCTCTCT	0.917363	CAGCAGCA	0.870454	AAAAAAAA	0.879699	AGAGAGAG	0.937092	CTCTCTCT	0.916289	GCTGCTGC	0.801152	AGAGAGAG	0.869805	AGAGAGAG	0.885825	CTCTCTCT	0.904809	TGCTGCTG	0.786701	TTTTTTTT	0.883794
CACACACA	0.935757	GCAGCAGC	0.895062	GCAGCAGC	0.814722	GAGAGAGA	0.900273	CTCTCTCT	0.870407	TGCTGCTG	0.80428	GCTGCTGC	0.941986	GCAGCAGC	0.871765	TTTTTTTT	0.88899	CTCTCTCT	0.89378	CTCTCTCT	0.843819	GCAGCAGC	0.898957	TCTCTCTC	0.85854	GCAGCAGC	0.877317	AAAAAAAA	0.912266	GCAGCAGC	0.886914	CAGCAGCA	0.794053	TTTTTTTC	0.798713	GCTGCTGC	0.879993	TTTTTTTT	0.8802	CCACCACC	0.782017	CCCCCCCC	0.877081
ACACACAC	0.935672	GCTGCTGC	0.893621	CAGCAGCA	0.814104	AGAGAGAG	0.89936	GCGCGCGC	0.870269	GCTGCTGC	0.802863	GCAGCAGC	0.941826	GCTGCTGC	0.870995	CTCTCTCT	0.888254	AGAGAGAG	0.893697	AGAGAGAG	0.841935	GCTGCTGC	0.898857	GAGAGAGA	0.852023	CAGCAGCA	0.870198	TTTTTTTT	0.911463	TTTTTTTT	0.883945	GCAGCAGC	0.79082	GAAAAAAA	0.794061	GCAGCAGC	0.879958	GCAGCAGC	0.879139	GGTGGTGG	0.779263	GGGGGGGG	0.874351
AGCAGCAG	0.934057	TTTTTTTT	0.892339	GAAAAAAA	0.803534	GCAGCAGC	0.876135	AGAGAGAG	0.870234	TCTCTCTC	0.794727	CTGCTGCT	0.938504	CCCCCCCC	0.864537	GCAGCAGC	0.868144	GCAGCAGC	0.883808	GCAGCAGC	0.807429	TTTTTTTT	0.891006	CTCTCTCT	0.851533	GCTGCTGC	0.869962	GCAGCAGC	0.903878	AAAAAAAA	0.88345	AAAAAAAC	0.768239	CAGCAGCA	0.792109	TGCTGCTG	0.874839	AAAAAAAA	0.878829	CCCCCCCC	0.748981	GCTGCTGC	0.873172
CTGCTGCT	0.933849	AAAAAAAA	0.892335	TTTTTTTC	0.800381	GCTGCTGC	0.875905	CGCGCGCG	0.866829	GAGAGAGA	0.79072	AGCAGCAG	0.938345	CAGCAGCA	0.863976	GCTGCTGC	0.866156	GCTGCTGC	0.880411	CAGCAGCA	0.805439	AAAAAAAA	0.889913	CCACCACC	0.851503	TGCTGCTG	0.863997	GCTGCTGC	0.902922	GCTGCTGC	0.881202	GTTTTTTT	0.767282	GTTTTTTT	0.788825	CAGCAGCA	0.873808	GCTGCTGC	0.877213	GGGGGGGG	0.747936	GCAGCAGC	0.870013
TTTTTTTT	0.908852	CAGCAGCA	0.88513	AAAAAAAC	0.791864	TGCTGCTG	0.870406	GCAGCAGC	0.850439	CTCTCTCT	0.787966	CGACGACG	0.882588	TGCTGCTG	0.862426	CAGCAGCA	0.859016	CAGCAGCA	0.873683	GCTGCTGC	0.798975	TGCTGCTG	0.887926	CTGCTGCT	0.85	CCCCCCCC	0.859198	CAGCAGCA	0.895072	CAGCAGCA	0.875584	CTGCTGCT	0.756681	TGCTGCTG	0.786623	CTGCTGCT	0.850528	CAGCAGCA	0.867909	AAAACAAA	0.746391	TGCTGCTG	0.869097
AAAAAAAA	0.908622	TGCTGCTG	0.883474	GTTTTTTT	0.790126	CAGCAGCA	0.86987	GCTGCTGC	0.850048	AGAGAGAG	0.783834	CGTCGTCG	0.882162	GGGGGGGG	0.857387	TGCTGCTG	0.854998	TGCTGCTG	0.87038	TGCTGCTG	0.79687	CAGCAGCA	0.886868	GGTGGTGG	0.848618	GGGGGGGG	0.856158	TGCTGCTG	0.89417	TGCTGCTG	0.869027	GAGAGAGA	0.75399	AAAAAAAC	0.781942	AGCAGCAG	0.850215	TGCTGCTG	0.865465	TTTGTTTT	0.746288	CAGCAGCA	0.866139
CGTCGTCG	0.830213	AGCAGCAG	0.867048	GAGAGAGA	0.788909	CTGCTGCT	0.841879	TGCTGCTG	0.833142	AGCAGCAG	0.760783	GGTGGTGG	0.876441	GCGCGCGC	0.850323	AGCAGCAG	0.833479	AGCAGCAG	0.851885	GTTTTTTT	0.771382	CTGCTGCT	0.870171	AGCAGCAG	0.848197	AGCAGCAG	0.848095	AGCAGCAG	0.878905	AGCAGCAG	0.857178	TCTCTCTC	0.752306	GCAGCAGC	0.775506	GTTTTTTT	0.847655	AGCAGCAG	0.848134	AGCAGCAG	0.745399	CTGCTGCT	0.84902
CGACGACG	0.8297	CTGCTGCT	0.865648	AGAGAGAG	0.78525	AGCAGCAG	0.841145	CAGCAGCA	0.832532	CCACCACC	0.759978	CCACCACC	0.87567	CGCGCGCG	0.846434	CTGCTGCT	0.829904	GGTGGTGG	0.849007	AAAAAAAC	0.771207	AGCAGCAG	0.869847	AGAGAGAG	0.844986	CTGCTGCT	0.839611	CTGCTGCT	0.877622	CTGCTGCT	0.849387	GGTGGTGG	0.748171	GCTGCTGC	0.772045	AAAAAAAC	0.846178	CTGCTGCT	0.84466	CGTCGTCG	0.740068	AGCAGCAG	0.84551
GACGACGA	0.825867	GCGCGCGC	0.815078	CTGCTGCT	0.784702	CCACCACC	0.823348	AAAAAAAC	0.826909	CTGCTGCT	0.759907	TCGTCGTC	0.875656	AGCAGCAG	0.841409	CCACCACC	0.760073	CTGCTGCT	0.848151	CAAAAAAA	0.752981	GCGCGCGC	0.830824	AAAAAAAC	0.841542	GCGCGCGC	0.794836	CCACCACC	0.812871	GCGCGCGC	0.788327	CCACCACC	0.747919	CGCGCGCG	0.7649	GGTGGTGG	0.821775	GCGCGCGC	0.788584	CTGCTGCT	0.738115	CCACCACC	0.79641
TCGTCGTC	0.825529	CGCGCGCG	0.803382	TCTCTCTC	0.779076	GGTGGTGG	0.821489	GTTTTTTT	0.825198	TTTTGTTT	0.759174	GACGACGA	0.875076	CTGCTGCT	0.839698	GGTGGTGG	0.756982	CCACCACC	0.844595	TTTTTTTG	0.752953	CGCGCGCG	0.820924	GTTTTTTT	0.841537	GGTGGTGG	0.787536	GGTGGTGG	0.812399	CGCGCGCG	0.775015	GAAAAAAA	0.744192	TTTTTTTG	0.763011	CCACCACC	0.820822	CGCGCGCG	0.77488	CGACGACG	0.736872	GGTGGTGG	0.795595
GGGGGGGG	0.819399	GGTGGTGG	0.800084	AGCAGCAG	0.77783	GTTTTTTT	0.797053	AGCAGCAG	0.807929	GGTGGTGG	0.758654	TGGTGGTG	0.873887	GTTTTTTT	0.808519	AAAAAAAC	0.750214	GTTTTTTT	0.819044	AGCAGCAG	0.751731	CCACCACC	0.805074	CACCACCA	0.815059	CGCGCGCG	0.785772	GCGCGCGC	0.811449	CCACCACC	0.77152	TTTTTTTC	0.744112	TTTTGTTT	0.755997	TTTTGTTT	0.811447	GGTGGTGG	0.769417	TTTTGTTT	0.736719	CACCACCA	0.770895
ACGACGAC	0.813617	CCACCACC	0.794707	CTCTCTCT	0.773106	AAAAAAAC	0.796248	CTGCTGCT	0.8068	AAACAAAA	0.758204	CACCACCA	0.872966	AAAAAAAC	0.806849	GTTTTTTT	0.750125	AAAAAAAC	0.817471	CCACCACC	0.742182	GGTGGTGG	0.803944	TGGTGGTG	0.809516	CCACCACC	0.785328	CGCGCGCG	0.79899	GGTGGTGG	0.769183	AGCAGCAG	0.743961	CAAAAAAA	0.755354	AAACAAAA	0.811366	CCACCACC	0.766986	AAACAAAA	0.736095	TGGTGGTG	0.768084
GTCGTCGT	0.811832	TGGTGGTG	0.772525	AAACAAAA	0.749823	CACCACCA	0.788171	GAAAAAAA	0.789607	GTTTTTTT	0.754849	ACGACGAC	0.869386	CCACCACC	0.775455	TTTGTTTT	0.731311	TGGTGGTG	0.80752	CTGCTGCT	0.741751	GTGTGTGC	0.782903	TTTTTTTC	0.806241	TGGTGGTG	0.767924	AAAAAAAC	0.795637	CACCACCA	0.74055	AGAGAGAG	0.742314	AAACAAAA	0.7537	TTTTTTTC	0.809267	GTTTTTTT	0.73744	CACCACCA	0.721141	AAAAAAAC	0.76375
TGATGATG	0.809395	GCACACAC	0.766925	TTTTGTTT	0.747298	TGGTGGTG	0.785458	CCACCACC	0.788777	AAAAAAAC	0.753888	GTCGTCGT	0.868954	GGTGGTGG	0.77477	TTTTGTTT	0.729577	CACCACCA	0.803882	GGTGGTGG	0.740549	GCACACAC	0.782287	GAAAAAAA	0.805513	GTGTGTGC	0.767446	GTTTTTTT	0.794346	GTTTTTTT	0.737658	CTCTCTCT	0.740371	TTTGTTTT	0.747895	GAAAAAAA	0.809194	TGGTGGTG	0.737003	TGGTGGTG	0.717862	GTTTTTTT	0.76286
CCCCCCCC	0.808073	CACCACCA	0.764637	TTTGTTTT	0.746544	AAACAAAA	0.775604	GGTGGTGG	0.787367	TTTGTTTT	0.750585	TTTTTTTT	0.857387	GAAAAAAA	0.768446	AAAACAAA	0.728603	CGCGCGCG	0.792948	GAAAAAAA	0.737497	CACCACCA	0.774138	AAACAAAA	0.798499	GCACACAC	0.765515	CACCACCA	0.786678	TGGTGGTG	0.737576	TTTTGTTT	0.735777	AAAACAAA	0.743153	TTTGTTTT	0.809094	AAAAAAAC	0.735201	TTTTCTTT	0.704216	AAACAAAA	0.750117
CATCATCA	0.807804	GTTTTTTT	0.764549	AAAACAAA	0.744782	TTTTGTTT	0.775167	TTTTTTTC	0.78571	AAAACAAA	0.749265	GTGGTGGT	0.857207	TTTTTTTC	0.766425	AAACAAAA	0.727301	GCGCGCGC	0.785896	TTTTTTTC	0.735047	TGGTGGTG	0.771899	TTTTGTTT	0.797885	CACCACCA	0.765248	TGGTGGTG	0.786431	GTGTGTGC	0.736576	AAACAAAA	0.734933	GCGCGCGC	0.739348	AAAACAAA	0.808909	GCACACAC	0.733518	AAAGAAAA	0.703018	TTTTGTTT	0.74964
GATGATGA	0.799855	GTGTGTGC	0.764544	AAAAAAAG	0.738823	TTTGTTTT	0.770025	AAACAAAA	0.778615	TTTTTTTC	0.723746	AAAAAAAA	0.856469	AAACAAAA	0.762466	GCGCGCGC	0.722461	GTGGTGGT	0.783221	TTTTGTTT	0.730829	GTTTTTTT	0.76811	AAAACAAA	0.795531	TTTTGTTT	0.761648	GCACACAC	0.770344	AAAAAAAC	0.736126	TTTGTTTT	0.729691	CTTTTTTT	0.739274	TTTTTTTG	0.797554	CACCACCA	0.733221	TTTTTTTC	0.69975	TTTTTTTC	0.746722
TCATCATC	0.79882	AAAAAAAC	0.763176	CTTTTTTT	0.734724	AAAACAAA	0.769094	TTTTGTTT	0.777904	GAAAAAAA	0.721181	ACCACCAC	0.855054	TTTTGTTT	0.761198	GAAAAAAA	0.717143	AAACAAAA	0.782994	AAACAAAA	0.729236	AAAAAAAC	0.767546	CGCGCGCG	0.79436	AAACAAAA	0.760205	GTGTGTGC	0.769698	GCACACAC	0.73298	AAAACAAA	0.72878	AGCAGCAG	0.736987	CAAAAAAA	0.796367	GTGTGTGC	0.732244	TTTATTTT	0.699552	GAAAAAAA	0.744759
CACCACCA	0.784712	TTTTGTTT	0.746045	AAGAAAAA	0.7305	ACCACCAC	0.75404	TTTGTTTT	0.775015	TTTTTGTT	0.715609	TGATGATG	0.838213	AAAACAAA	0.757669	TTTTTTTC	0.716835	TTTTGTTT	0.782799	TTTGTTTT	0.716883	AAACAAAA	0.75036	CAAAAAAA	0.794315	TTTGTTTT	0.75717	TTTTGTTT	0.765552	TTTTGTTT	0.712476	TTTTTTTG	0.705101	AAAAAAAG	0.733712	TGTTTTTT	0.791349	AAACAAAA	0.713173	AAAATAAA	0.698669	AAAACAAA	0.741638
ATGATGAT	0.780873	AAACAAAA	0.743658	AAAGAAAA	0.729107	CAAAAAAA	0.752846	AAAACAAA	0.774749	TGGTGGTG	0.71151	CATCATCA	0.83821	TTTGTTTT	0.756463	CGCGCGCG	0.711591	TTTGTTTT	0.780644	AAAACAAA	0.714844	TTTTGTTT	0.749311	TTTGTTTT	0.794144	AAAACAAA	0.756268	AAACAAAA	0.764972	AAACAAAA	0.710782	CAAAAAAA	0.704946	TTTTTGTT	0.731534	CGCGCGCG	0.789311	TTTTGTTT	0.713039	TTTTATTT	0.695438	TTTGTTTT	0.741507
TGGTGGTG	0.780269	GTGGTGGT	0.738023	TTTTCTTT	0.729095	TTTTTTTG	0.752616	AAAAAACA	0.772562	AACAAAAA	0.711417	TCATCATC	0.830003	TGTTTTTT	0.749237	GCACACAC	0.710229	TTTTTTTC	0.780242	CGCGCGCG	0.713756	ACCACCAC	0.743687	TTTTTTTG	0.793078	AAAAAAAC	0.751222	AAAACAAA	0.758999	TTTGTTTT	0.702133	TGGTGGTG	0.695822	TTTTTTGT	0.730873	TTTTTGTT	0.789286	AAAACAAA	0.703964	GAAAAAAA	0.695332	CAAAAAAA	0.740654
ATCATCAT	0.779394	TTTGTTTT	0.737896	AAAAGAAA	0.726053	AACAAAAA	0.750784	TGTTTTTT	0.769875	CACCACCA	0.707779	GATGATGA	0.829899	AAAAAACA	0.747823	CACCACCA	0.709684	AAAACAAA	0.779905	GCGCGCGC	0.712764	CACACACG	0.741714	ACCACCAC	0.790104	GTTTTTTT	0.751002	TTTGTTTT	0.75719	ACCACCAC	0.701892	TTTTTGTT	0.695117	CTGCTGCT	0.729418	AAAAAACA	0.78838	TTTGTTTT	0.703525	TTTCTTTT	0.695288	TTTTTTTG	0.738949
CCACCACC	0.774546	AAAACAAA	0.734778	TTTTTCTT	0.72595	TTTTTGTT	0.750517	AACAAAAA	0.76644	TTTTTTTG	0.704455	ATCATCAT	0.810316	AACAAAAA	0.746747	GTGTGTGC	0.708633	GAAAAAAA	0.778736	TTTTTGTT	0.704747	GTGGTGGT	0.740747	GTGGTGGT	0.784471	CGTGTGTG	0.742119	ACCACCAC	0.75462	TTTTTTTG	0.701392	CACCACCA	0.694528	ACAAAAAA	0.727882	AACAAAAA	0.787698	GTGGTGGT	0.700259	AAATAAAA	0.695251	GCACACAC	0.738161
GGTGGTGG	0.771633	AACACACA	0.730974	AGAAAAAA	0.722795	GTGGTGGT	0.749407	TTTTTGTT	0.766067	CAAAAAAA	0.703521	ATGATGAT	0.809504	GCACACAC	0.7465	TGGTGGTG	0.70533	ACCACCAC	0.777749	AACAAAAA	0.704671	CGTGTGTG	0.740166	GCGCGCGC	0.78354	CACACACG	0.740455	GTGGTGGT	0.754204	AAAACAAA	0.699609	AAAAAACA	0.693354	AACAAAAA	0.726796	GCGCGCGC	0.785598	TTTTTTTG	0.69635	TTTTTCTT	0.693379	GTGTGTGC	0.736569
GCGCGCGC	0.768937	CGTGTGTG	0.729402	TTTCTTTT	0.721846	GAAAAAAA	0.747857	GTGTGTGC	0.761724	TTTTTTGT	0.696686	GCGCGCGC	0.804895	TTTTTGTT	0.746175	CCCTCCCC	0.696275	TTTTTTTG	0.75928	ACAAAAAA	0.700201	AAAACAAA	0.740021	TGTTTTTT	0.778214	TGTGTGCG	0.740309	CAAAAAAA	0.753273	GTGGTGGT	0.697377	TGTTTTTT	0.692801	TTTTTTCT	0.721743	TGGTGGTG	0.785272	ACCACCAC	0.69547	AAAAGAAA	0.692957	AACAAAAA	0.73044
AAAACAAA	0.757604	ACCACCAC	0.729386	TTTTTTCT	0.719646	GTGTGTGC	0.74656	GCACACAC	0.760692	TGTTTTTT	0.691185	CGCGCGCG	0.794201	GTGTGTGC	0.743311	GGGGAGGG	0.694438	CAAAAAAA	0.758906	TTTTTTGT	0.69764	TTTGTTTT	0.738669	AAAAAACA	0.776929	CGCACACA	0.734695	TTTTTTTG	0.752677	CAAAAAAA	0.696892	AACAAAAA	0.692451	AGAAAAAA	0.719733	CACCACCA	0.784868	CAAAAAAA	0.695047	AAGAAAAA	0.691217	ACCACCAC	0.728913
TTTGTTTT	0.753965	CACACACG	0.728738	TAAAAAAA	0.715276	TTTTTTTC	0.746187	ACAAAAAA	0.757116	ACAAAAAA	0.690862	CAACAACA	0.784205	CACCACCA	0.740751	GGGAGGGG	0.686877	TGTTTTTT	0.75631	TGTTTTTT	0.687385	TGTGTGCG	0.735268	AACAAAAA	0.774443	TTTTTGTT	0.726123	TTTTTGTT	0.742432	CGTGTGTG	0.694234	CGCGCGCG	0.691631	ATTTTTTT	0.717196	TTTTTTGT	0.781217	AACACACA	0.692283	TTGTTTTT	0.685888	TTTTTGTT	0.728678
CGCGCGCG	0.748859	TTTTTTTG	0.728713	TTTTTTTA	0.711723	GCACACAC	0.741463	TTTTTTGT	0.756514	GCACACAC	0.689732	TGTTGTTG	0.777601	TGGTGGTG	0.740571	CAAAAAAA	0.684784	AAAAAACA	0.754826	CACCACCA	0.685927	TGTGTGTT	0.734516	TTTTTGTT	0.772556	AACAAAAA	0.725424	AACAAAAA	0.742186	CACACACG	0.692788	GCGCGCGC	0.689432	AAGAAAAA	0.711135	ACAAAAAA	0.776245	CACACACG	0.691317	ACCACCAC	0.683595	CGTGTGTG	0.726853
AAACAAAA	0.74413	CAAAAAAA	0.727241	AACAAAAA	0.711217	TGTTGTTG	0.740418	CAAAAAAA	0.753176	GTGTGTGC	0.689596	AACAACAA	0.760085	ACAAAAAA	0.732241	TTTTTTTG	0.684598	TTTTTGTT	0.752368	TGGTGGTG	0.685746	CAAAAAAA	0.734479	ACAAAAAA	0.770024	TTTTTTTG	0.721594	TTTTTTTC	0.740232	TGTGTGTT	0.68876	TTTTTTGT	0.687014	AAAAAAAT	0.710644	ATTTTTTT	0.768363	AACAAAAA	0.690624	AAAAACAA	0.683342	CACACACG	0.726027
TTTTGTTT	0.742189	TGTGTGTT	0.726686	CAAAAAAA	0.710967	TTTTTTGT	0.738636	CACCACCA	0.752193	AAAAAACA	0.68892	TGTTGCTG	0.759475	TTTTTTGT	0.731997	CCCCTCCC	0.682231	AACAAAAA	0.751213	AAAAAACA	0.6853	AACACACA	0.732812	TTTTTTGT	0.767612	CAAAAAAA	0.720745	GAAAAAAA	0.740146	TTTTTGTT	0.688626	ACAAAAAA	0.684567	GGTGGTGG	0.710584	TTGTTTTT	0.767464	TGTGTGTT	0.690437	TCGTCGTC	0.683008	TCTTCTTC	0.725382
AAAAAAAC	0.734958	TTTTTGTT	0.724272	AAAAAAAT	0.709188	TGTTTTTT	0.737962	TGGTGGTG	0.751082	TTGTTTTT	0.679697	CAGCAACA	0.758965	CGCACACA	0.730193	TGTTTTTT	0.681848	TTTTTTGT	0.743832	AAAAAAAG	0.680781	TTTTTTTG	0.732437	ATTTTTTT	0.759682	GTGGTGGT	0.719004	TGTGTGTT	0.739483	AACACACA	0.685943	GCACACAC	0.676647	TGTTTTTT	0.710425	AAAAAAAT	0.767145	CGTGTGTG	0.689503	GACGACGA	0.682103	GTGGTGGT	0.725259
ACCACCAC	0.73354	AACAAAAA	0.723223	TTTTTGTT	0.708694	ACAAAAAA	0.736545	TTTTTTTG	0.750263	GCGCGCGC	0.677539	GCACACAC	0.756284	TGTGTGCG	0.724102	TTTTTGTT	0.680719	ACAAAAAA	0.742213	CTTTTTTT	0.679428	CGCACACA	0.729234	AAAAAAAT	0.758273	GCGTGTGT	0.717665	AACACACA	0.738195	TTTTTTGT	0.685169	GTGTGTGC	0.674968	TTTTTCTT	0.709602	AAAAACAA	0.765423	TTTTTGTT	0.688027	GTGGTGGT	0.679295	GAAGAAGA	0.723931
GTTTTTTT	0.732078	TTTTTTGT	0.721285	TTTTTTTG	0.708116	CAACAACA	0.735948	TGTGTGCG	0.746831	AAAAACAA	0.676371	TTGTTGTT	0.754256	CAAAAAAA	0.721946	AAAAAACA	0.679895	CGTCGTCG	0.734593	GTGTGTGC	0.672242	AACAAAAA	0.728263	CGACGACG	0.757123	ACACACGC	0.716619	ACAAAAAA	0.737802	AACAAAAA	0.684771	TTGTTTTT	0.661342	AAAAAACA	0.704293	TTTTTTTA	0.762917	TTTTTTGT	0.684683	AAACAAAC	0.675151	GCGCGCGC	0.71946
GTGGTGGT	0.729522	ACAAAAAA	0.718585	ATTTTTTT	0.70445	AAAAAACA	0.735625	CGCACACA	0.745573	CGCGCGCG	0.676103	GTGTGTGC	0.753991	CGTCGTCG	0.720972	AACAAAAA	0.677078	AAAAAAAT	0.733977	GCACACAC	0.664418	TTTTTGTT	0.726606	CGTCGTCG	0.754106	ACCACCAC	0.714758	TTTTTTGT	0.736894	ACAAAAAA	0.683315	AAAAACAA	0.660667	TTTTCTTT	0.70362	TAAAAAAA	0.760362	ACAAAAAA	0.683843	GTTTGTTT	0.674094	ACAAAAAA	0.718533
TTGCTGCT	0.719843	TGTGTGCG	0.711127	ACAAAAAA	0.695719	TGTGTGTT	0.731646	CACACACG	0.727507	CACACACG	0.668989	GTTTTTTT	0.750066	TTTTTTTG	0.720758	TTGTTTTT	0.675319	AAATAAAA	0.732858	AGAAAAAA	0.659992	ACAAAAAA	0.72475	AAATAAAA	0.751302	TGTGTGTT	0.713662	CGTGTGTG	0.735186	TGTGTGCG	0.682581	TTTTTTCT	0.660143	AAAGAAAA	0.702342	TTTTATTT	0.755264	TTTTTTTC	0.674691	TTTTTGTT	0.673662	TTTTTTGT	0.716907
AGCAGCAA	0.718937	CGCACACA	0.711032	TTTTTTGT	0.692716	AACACACA	0.730984	GTTTGTTT	0.727422	TGTGTGCG	0.668488	AAAAAAAC	0.749691	CGACGACG	0.715722	TTTTTTGT	0.670858	ATTTTTTT	0.732762	ATTTTTTT	0.656915	CCGCCGCC	0.721621	TTTTATTT	0.751277	AACACACA	0.711495	CACACACG	0.731445	TTTTTTTC	0.680249	CACACACG	0.659706	CCACCACC	0.69848	ACCACCAC	0.75385	GAAAAAAA	0.671051	AAAAAAAC	0.673132	AAGAAGAA	0.715776
TGTTGCTG	0.718242	AAACACAC	0.70874	AAAAAACA	0.692651	GCGCGCGC	0.724941	AAAAACAA	0.727217	CGCACACA	0.666669	CACACACG	0.749379	CGTGTGTG	0.710881	ACAAAAAA	0.670789	TTTTATTT	0.730969	CGGTGGTG	0.656629	TTTTTTGT	0.72141	TTTATTTT	0.74835	TTTTTTGT	0.704971	TGTTTTTT	0.728963	GAAAAAAA	0.679894	AGAAAAAA	0.657601	TTTCTTTT	0.694022	AAATAAAA	0.753225	CGCACACA	0.670279	AACAAAAA	0.672523	TTCTTCTT	0.715524
GCTGGCTG	0.716218	TTTTTTTC	0.708441	TGTTTTTT	0.690385	GTGTGTTT	0.72316	TTGTTTTT	0.724997	CGTGTGTG	0.666052	TTTGTTTT	0.746992	CACACACG	0.709014	AAAAACAA	0.670569	CGACGACG	0.730219	AAAAAAAT	0.65604	TCTTCTTC	0.720684	AAAAACAA	0.747537	ACAAAAAA	0.704152	CAACAACA	0.727911	CGCACACA	0.670908	CGCACACA	0.657577	TTGTTTTT	0.692501	AAAATAAA	0.751495	GTGTGTTT	0.668252	GAAGAAAA	0.671208	CGCGCGCG	0.711798
GCTGCTGG	0.713439	GAAAAAAA	0.706236	AAAAACAA	0.68805	AAACACAC	0.723071	CGTGTGTG	0.724064	AAACAAAC	0.663759	CGTGTGTG	0.746887	ACCACCAC	0.707214	CCTCCCCC	0.667186	TTGTTTTT	0.728976	TTTTTTCT	0.655857	GGCGGCGG	0.719683	AAAATAAA	0.746935	TCTTCTTC	0.703256	TGTTGTTG	0.727642	GGCGGCGG	0.670484	AAACAAAC	0.652932	AAAAGAAA	0.689415	TTTATTTT	0.750838	TGTGTGCG	0.668165	TTTTCCTT	0.670213	AGAAGAAG	0.706437
CAGCAACA	0.713073	GTGTGTTT	0.706146	AAAATAAA	0.687796	TTGTTTTT	0.722045	AAACAAAC	0.721296	GTTTGTTT	0.66308	AAAACAAA	0.74586	AAAAACAA	0.704292	CACACACG	0.666476	AAAATAAA	0.728268	CACCACCG	0.652397	CTTCTTCT	0.71918	TTGTTTTT	0.746281	GTGTGCGT	0.702074	AAAAAACA	0.727227	AAAAAACA	0.667359	TGTGTGCG	0.652768	TTTATTTT	0.686873	GTGGTGGT	0.75073	AAACACAC	0.668008	TTTTCTTC	0.670202	CTTCTTCT	0.706288
CCAGCAGC	0.712771	TGTTTTTT	0.70328	TTTATTTT	0.687482	AAAAAAAG	0.721524	GTGGTGGT	0.720497	TTTGTTTG	0.662936	TGCTGTTG	0.745722	TTGTTTTT	0.703751	CGCACACA	0.66461	AAAAACAA	0.727264	TGTGTGCG	0.651049	GAAAAAAA	0.716426	TTTTTTTA	0.741291	CAACAACA	0.699467	GTGTGTTT	0.722061	AAACACAC	0.667122	GTTTGTTT	0.652018	TTTTATTT	0.685593	GGGGGGGG	0.742652	AAAAAACA	0.667797	GTTTTTTT	0.670107	CTTTTTTT	0.694249
CAGCCAGC	0.712203	AAAAAACA	0.703072	AAATAAAA	0.687453	AAAAACAA	0.719966	ACCACCAC	0.720388	CAAACAAA	0.661823	CAACAGCA	0.745554	GTGGTGGT	0.70339	CGTGTGTG	0.663544	TTTATTTT	0.726346	CGTGTGTG	0.650546	TTCTTCTT	0.716358	TAAAAAAA	0.740009	TGTTGTTG	0.697564	AAACACAC	0.719087	GTGTGTTT	0.666603	AAACACAC	0.651023	AAAATAAA	0.684474	CCCCCCCC	0.735653	TGTTTTTT	0.666802	AAGGAAAA	0.668467	AAAAAAAG	0.692683
GAAAAAAA	0.709117	CAACAACA	0.700382	TTTTATTT	0.686306	CTTTTTTT	0.71628	TTTTTTCT	0.719842	AAAAAAAG	0.660801	AGCAGCAA	0.741659	CGCCGCCG	0.701997	GGGGGAGG	0.662282	CGGTGGTG	0.721527	TTGTTTTT	0.650349	TTTTTTTC	0.715805	CACCACCG	0.729632	CTTCTTCT	0.696858	CGCACACA	0.716669	TGTTTTTT	0.666303	CGTGTGTG	0.650516	AAAAACAA	0.682621	AGAAAAAA	0.729999	CAACAACA	0.665033	CGCGCGCG	0.66653	GCGTGTGT	0.690787
TTTTTTTC	0.707082	TGTTGTTG	0.699107	GAAGAAAA	0.686093	TTGTTGTT	0.710934	AGAAAAAA	0.718763	ACCACCAC	0.660553	TTTTGTTT	0.741626	TTTTTTCT	0.699345	TTTTTTTA	0.661447	CACCACCG	0.721449	AAGAAAAA	0.647692	AAACACAC	0.71492	TTTTTTCT	0.728083	ACGCACAC	0.695755	TGTGTGCG	0.716371	GCGTGTGT	0.664204	GTGTGTTT	0.648856	AAATAAAA	0.679739	TTTTTTCT	0.729461	TGTTGTTG	0.661523	GTGGAAAA	0.66559	AACACACA	0.690407
TGCTGGTG	0.703637	GGCGGCGG	0.698269	TTTTCTTC	0.685096	AACAACAA	0.707895	GTGTGCGT	0.71559	AAACACAC	0.659579	TTGCTGCT	0.741332	GTTTGTTT	0.699265	TTTTATTT	0.66144	TAAAAAAA	0.720748	CGCACACA	0.645369	AGAAGAAG	0.714747	AGAAAAAA	0.72716	GTGTGTTT	0.695751	CCGCCGCC	0.716272	CCGCCGCC	0.663903	CTTTTTTT	0.648639	GAAGAAAA	0.667796	TGTGTGCG	0.72679	GGCGGCGG	0.661403	TTTTCCAC	0.665082	AAGAAAAA	0.6885
CAAAAAAA	0.702978	CCGCCGCC	0.697769	TTGTTTTT	0.684998	CGCGCGCG	0.697908	ACGCACAC	0.714974	GTGTGTTT	0.658989	AAACAAAA	0.739224	AAACAAAC	0.698843	TAAAAAAA	0.661162	TTTTTTTA	0.720133	CACACACG	0.644879	CAACAACA	0.714228	CGGTGGTG	0.727122	GAAGAAGA	0.694	AACAACAA	0.714575	TTCTTCTT	0.662261	AAAAAAAG	0.645873	TTTTTTTA	0.667745	GTGTGTGC	0.724551	CCGCCGCC	0.65852	GCGCGCGC	0.663244	TGTGTGTT	0.687657
CACCAGCA	0.702701	ACACACGC	0.696854	CGTCGTCG	0.681654	CGTGTGTG	0.697454	CGACGACG	0.714528	CTTTTTTT	0.657744	ACAACAAC	0.738246	AGAAAAAA	0.698047	AAATAAAA	0.660223	GTGTGTGC	0.713024	AAAAACAA	0.644625	GAAGAAGA	0.713079	CGCACACA	0.72682	AAACACAC	0.69391	TTGTTGTT	0.713231	TCTTCTTC	0.661834	CAAACAAA	0.644087	TTTTCTTC	0.664922	GTTTGTTT	0.723105	ACACACGC	0.653369	GGCGGCGG	0.663038	TTTTTCTT	0.687621
TTTTTTTG	0.701918	CTTCTTCT	0.696653	CGACGACG	0.681046	TGTGTGCG	0.696183	ACACACGC	0.711964	GTGGTGGT	0.657719	GTTGTTGT	0.734023	ACGCACAC	0.697168	ATTTTTTT	0.659246	TGTGTGCG	0.712776	TTTTTCTT	0.643373	GTGTGTTT	0.713024	GTGTGTGC	0.722868	TTTTTTTC	0.690587	GGCGGCGG	0.711116	CTTCTTCT	0.660807	TTTGTTTG	0.643928	GTTTGTTT	0.660467	CGACGACG	0.723055	GCGTGTGT	0.652195	GAGAGAGA	0.661797	TGTGTGCG	0.685965
CAACAACA	0.701861	GCGTGTGT	0.695982	AAAAAGAA	0.681027	CGCACACA	0.695935	CGTCGTCG	0.708891	AACAAAAC	0.657483	GCTGCTGG	0.733103	CGGCGGCG	0.694919	TGTGTGCG	0.658304	CGTGTGTG	0.7127	CAACAACA	0.638321	AAGAAGAA	0.712606	TGTGTGCG	0.72251	CGGTGGTG	0.690217	TTGTTTTT	0.709436	CAACAACA	0.659701	GTTTTGTT	0.643465	AAACAAAC	0.659828	CACACACG	0.722592	TTCTTCTT	0.647497	GGTGGAAA	0.660465	ACACACGC	0.685946
TGCTGTTG	0.698791	TTCTTCTT	0.69575	TTCTTTTT	0.675757	CACACACG	0.69555	GCGTGTGT	0.70738	GTTTTGTT	0.655642	AGAAGAAG	0.732789	CCGCCGCC	0.693205	AAAAAAAT	0.656357	CGCACACA	0.709509	AAAGAAAA	0.638182	ACACACGC	0.710263	GCACACAC	0.721072	TGCGTGTG	0.690136	AAAAACAA	0.705034	TGTTGTTG	0.659692	TTTTTCTT	0.640332	TAAAAAAA	0.659192	AAACAAAC	0.722256	TTGTTGTT	0.646803	CCGCCGCC	0.657438	CGCACACA	0.685043
CTGGCTGG	0.697677	TCTTCTTC	0.695204	GGTGGTGG	0.664679	CCCTCCCC	0.693675	CGGCGGCG	0.706394	TTTTCTTT	0.651731	CTTCTTCT	0.731689	GGCGGCGG	0.69288	ACCACCAC	0.652076	GCACACAC	0.707791	TGTTGTTG	0.636511	GCGTGTGT	0.710209	CACACACG	0.720301	CACCACCG	0.689859	GCGTGTGT	0.703191	GCGGCGGC	0.65725	AACAAAAC	0.639735	TTCTTTTT	0.659033	CGCACACA	0.721879	GCGGCGGC	0.646275	TTTCCACC	0.654025	TGTTGTTG	0.68151
TGTTGTTG	0.697481	GCGGCGGC	0.691357	CCACCACC	0.662723	TAAAAAAA	0.693454	CGCCGCCG	0.70638	TGTGTGTT	0.651721	CCAGCAGC	0.729944	GTGTGCGT	0.691205	AAAATAAA	0.651215	CACACACG	0.70559	GTTTTGTT	0.633836	GCCGCCGC	0.709101	CGTGTGTG	0.720083	AGAAGAAG	0.688546	GCCGCCGC	0.702056	ACACACGC	0.655914	ACCACCAC	0.639135	CAAACAAA	0.657356	GCACACAC	0.721316	AACAACAA	0.646194	TTTTTCCC	0.653898	CAACAACA	0.679526
CAACAGCA	0.697372	GCCGCCGC	0.684136	GTTTGTTT	0.657655	GGGGAGGG	0.692598	TTTGTTTG	0.706278	AAAGAAAA	0.649518	GAAGAAGA	0.72815	GCGTGTGT	0.689928	TTTATTTT	0.650113	GTGTGTTT	0.702364	TTTTCTTT	0.632878	TGTTGTTG	0.708539	AAACACAC	0.718474	GAAAAAAA	0.688127	AAGAAGAA	0.699721	AAGAAGAA	0.648013	AAGAAAAA	0.638086	TTTGTTTG	0.657011	CGTGTGTG	0.72086	GCCGCCGC	0.645978	GGGAAAAA	0.653295	TTTTTTCT	0.678043
GCACACAC	0.695511	TTGTTGTT	0.684103	AAACAAAC	0.656757	TTTGTTTG	0.692369	TTTTTTTA	0.704137	TTTTTCTT	0.649503	TCTTCTTC	0.727861	ACACACGC	0.689782	GGAGGGGG	0.648912	ACACACGC	0.701523	AAAAGAAA	0.631015	TGTTTTTT	0.707787	GTGTGTTT	0.717507	TTCTTCTT	0.68788	ACACACGC	0.699257	CTTTTTTT	0.645288	CGGTGGTG	0.637837	TGGTGGTG	0.653853	TTTTTATT	0.720644	AAAAACAA	0.644067	TCTCTCTC	0.649327	AAAAAACA	0.677453
CCAGCCAG	0.694783	AACAACAA	0.683082	GGAAAAAA	0.651664	TTTGTGTG	0.69232	TAAAAAAA	0.701423	AACACACA	0.649383	ACAGCAGC	0.727438	AACAACAA	0.689291	CCCCCTCC	0.648536	AAACAAAC	0.700771	TTTCTTTT	0.629845	GCGGCGGC	0.70654	AATAAAAA	0.716697	TTGTTTTT	0.684263	GCGGCGGC	0.698907	GCCGCCGC	0.644863	GTGGTGGT	0.637784	CGGTGGTG	0.653122	AAACACAC	0.719557	AAGAAGAA	0.642714	CGGCGGCG	0.648715	AGAAAAAA	0.676926
GTGTGTGC	0.693532	TTGTTTTT	0.682766	TTTTTTCC	0.646431	CAAACAAA	0.691258	ATTTTTTT	0.701317	AAGAAAAA	0.647849	GCTGCTGT	0.726524	CAACAACA	0.688323	TTTTCTTT	0.647009	GCGTGTGT	0.700228	AAACACAC	0.62874	AAAAAACA	0.706018	TTTTTATT	0.716438	CACACGCA	0.683947	AGAAGAAG	0.695934	GAAGAAGA	0.644784	CACCACCG	0.63632	CACACACG	0.651805	GTGTGTTT	0.71818	TCTTCTTC	0.642334	AGAGAGAG	0.647432	TGTTTTTT	0.67674
AACAACAA	0.692465	AAGAAGAA	0.681047	AAAAAAGA	0.646065	TTTTTTTA	0.691171	AAACACAC	0.701096	ACGCACAC	0.647811	TTCTTCTT	0.726035	TTGTTGTT	0.686832	AAACACAC	0.645962	TTTTTTCT	0.700161	AACAAAAC	0.628313	TCGCAAAA	0.700133	AAACAAAC	0.716261	AAAAACAA	0.68364	GAAGAAGA	0.69543	AGAAGAAG	0.643705	AACACACA	0.634305	AAAAAGAA	0.651189	AATAAAAA	0.718027	CTTCTTCT	0.642033	GAAGGAAA	0.646961	AAAAACAA	0.675935
AACAAAAA	0.691754	AAAAACAA	0.680076	AAAAAAGG	0.644532	GTTGTTGT	0.690517	AAAAAAAT	0.700217	GTGTGCGT	0.644777	GCAGCAAC	0.724231	GCCGCCGC	0.684136	AAAGAAAA	0.645154	GTGTGCGT	0.699061	TTTTTTTA	0.626878	AACAACAA	0.694247	GTTTGTTT	0.715559	AAACAAAC	0.683347	CTTTTTTT	0.694899	AAAAAAAG	0.642974	TGTGTGTT	0.633161	CGTGTGTG	0.651043	ACACACGC	0.717238	TTGTTTTT	0.64177	TTTCCTTC	0.646341	CATCATCA	0.675883
AAAAACAA	0.691061	ACACACAA	0.678576	CCTTTTTT	0.64402	GTTTGTTT	0.690389	CCGCCGCC	0.699432	TTTTTTCT	0.643982	AAGAAGAA	0.723926	TGTTGTTG	0.683969	GTGTGTTT	0.644182	GTTTGTTT	0.698832	TTTGTTTG	0.626106	ATGTGTGT	0.693895	GCGTGTGT	0.713375	AAAAAACA	0.682241	AAAAAAAG	0.69451	TTGTTTTT	0.642864	ACGCACAC	0.631989	TTTTTTGC	0.64962	AAGAAAAA	0.717158	CTTTTTTT	0.640001	GGGGAGGG	0.645537	TTGTTTTT	0.673289
TTTTTGTT	0.690657	TTTGTGTG	0.678332	CAAACAAA	0.643722	TGTGTTTG	0.689422	TTTTATTT	0.699081	AGAAAAAA	0.640943	GCTGGCTG	0.723691	GTGTGTTT	0.679566	GTGGTGGT	0.643137	AGAAAAAA	0.698787	GTGTGTTT	0.624406	ACACACAT	0.69328	ACGCACAC	0.712515	GTTTGTTT	0.68152	ATGTGTGT	0.694332	TTGTTGTT	0.642287	TTTTCTTT	0.631233	CACCACCG	0.647269	CGTCGTCG	0.716219	AGAAGAAG	0.639869	TTTGTTTG	0.644002	AAAGAAAA	0.671568
GCCAGCCA	0.689008	ACACACAT	0.677469	TCGTCGTC	0.643669	CACACAAA	0.689324	GTGTGTTT	0.699062	TTGTTTTG	0.639975	GTTGCTGC	0.723349	GCGGCGGC	0.678167	CCAGCAGC	0.642844	TTTTTATT	0.69665	TAAAAAAA	0.623291	TTTTGCGA	0.692025	TTTTTCTT	0.710308	TGTTTTTT	0.681497	TTCTTCTT	0.692462	AACAACAA	0.641594	AAAGAAAA	0.628663	CACCACCA	0.644916	CTTTTTTT	0.715335	GAAGAAGA	0.638212	CAAACAAA	0.642368	TTTTCTTT	0.670867
TTGTTGTT	0.688613	GAAGAAGA	0.676997	TTTGTTTG	0.642134	TTGTGTGT	0.68905	CAAACAAA	0.698486	TTTCTTTT	0.638943	TTTTTTTC	0.720191	AAACACAC	0.677516	GTTTGTTT	0.639571	GGCGGCGG	0.696556	CAAACAAA	0.622431	TTGTTGTT	0.690281	ACACACGC	0.709422	AACAAAAC	0.678141	ACACACAT	0.692275	AAAAACAA	0.640498	ATTTTTTT	0.628225	TTTTTCTC	0.641891	AAAAAAAG	0.714711	AAAAAAAG	0.636629	TTTTCCCC	0.642169	TGATGATG	0.670324
TGGCTGGC	0.68828	CTTTTTTT	0.675725	GACGACGA	0.640918	CAAACACA	0.688276	AACAACAA	0.698266	CAAAACAA	0.638405	CAGCCAGC	0.719511	AAATAAAA	0.677097	TTTTTCTT	0.637922	AAACACAC	0.696368	GAAGAAAA	0.622067	ACACACAA	0.689537	AAGAAAAA	0.709009	AAGAAGAA	0.678031	ACAACAAC	0.692224	ATGTGTGT	0.633476	AAAAAAAT	0.627328	TTTTCCAC	0.638816	TTTTTCTT	0.714051	ACACACAA	0.634637	AGGAAAAA	0.641469	GTGTGTTT	0.668668
GTTGCTGC	0.688103	AAAAAAAG	0.675106	TCTTTTTT	0.636198	ATGTGTGT	0.686672	AAATAAAA	0.697598	AAAAGAAA	0.63745	GAAAAAAA	0.716771	CAAACAAA	0.67489	AAAAAAAG	0.637632	AATAAAAA	0.695397	TTTTCTTC	0.621186	TTGTGTGT	0.689202	GACGACGA	0.707045	GTTTTGTT	0.677154	GTTGTTGT	0.692145	TTTGTGTG	0.632428	TGTTGTTG	0.627069	CCTTTTTT	0.637362	GCGTGTGT	0.711875	TTGTGTGT	0.633892	TTTTTTCC	0.641044	AAACACAC	0.667935
GCAGCAAC	0.686258	TTGTGTGT	0.67505	AAGGAAAA	0.634637	AAACAAAC	0.686405	GGCGGCGG	0.696923	GCGTGTGT	0.637278	ACACACGC	0.711097	TTTGTTTG	0.672682	GCGTGTGT	0.635708	ACGCACAC	0.69099	ACCACCAC	0.621133	TTTGTGTG	0.689122	GTGTGCGT	0.706598	CGGCGCCG	0.675838	TCTTCTTC	0.689366	ACACACAT	0.63238	GTGTGCGT	0.625887	AAAAATAA	0.636802	AAAGAAAA	0.710617	TTTGTGTG	0.633116	GGGGAAAA	0.640953	AAAAAAAT	0.667569
CGATCGAT	0.685727	AGAAGAAG	0.675024	GAAAGAAA	0.629894	ACACACAA	0.685288	TTGTTGTT	0.696558	ACACACGC	0.635562	TGCTGGTG	0.710793	TTTTATTT	0.67203	AAACAAAC	0.635492	CCACCGCC	0.686659	GTTTGTTT	0.619533	CACACAAA	0.688686	AAAGAAAA	0.705894	GTGCGTGT	0.67574	TTGTGTGT	0.689217	TTGTGTGT	0.631803	TTTTCTTC	0.625386	TTATTTTT	0.635983	GTGTGCGT	0.71047	CACACAAA	0.632276	GTCGTCGT	0.640027	ATTTTTTT	0.666933
ATCGATCG	0.684959	CACACAAA	0.672506	TTTTCCTT	0.62926	ACAACAAC	0.684859	GCCGCCGC	0.692377	TCTTCTTC	0.632564	TTTTTTTG	0.710749	TAAAAAAA	0.669823	TTTTTTCT	0.633856	CCGCCGCC	0.686252	AACACACA	0.618791	CCCTCCCC	0.686677	TATTTTTT	0.704815	TGTGCGTG	0.673211	TTTGTGTG	0.688533	CACACAAA	0.630319	ACACACGC	0.624079	GCAAAAAA	0.63573	CGGTGGTG	0.710164	ACACACAT	0.631117	CCTCCTCC	0.639946	TTTGTTTG	0.658537
AAAAGAAA	0.684916	ATGTGTGT	0.669128	TTTCTTTC	0.626237	ACACACAT	0.684855	TTTATTTT	0.691932	GAAGAAGA	0.632169	CAAAAAAA	0.710673	AAAATAAA	0.669334	AACACACA	0.633535	TTTTTCTT	0.684896	TGTGTGTT	0.61853	GGGGAGGG	0.685787	TTTTCTTT	0.704559	TTGTTGTT	0.671453	CTTCTTCT	0.688246	ACACACAA	0.628633	GAAGAAAA	0.623593	CGATCGAT	0.635608	TTATTTTT	0.709689	ATGTGTGT	0.627312	GGAAAAAC	0.639719	CAAACAAA	0.658321
CGTGTGTG	0.684214	GTTTGTTT	0.6642	TTTCCTTT	0.622676	CCCCTCCC	0.678952	AACACACA	0.691448	CAACAACA	0.628818	GCGTGTGT	0.710621	TCGTCGTC	0.668699	AAGAAAAA	0.63352	AAAAATAA	0.68342	GTGGTGGT	0.616512	AAAAACAA	0.685199	TTATTTTT	0.703727	AACAACAA	0.671134	CAAACAAA	0.687116	GTGTGCGT	0.625403	GCGTGTGT	0.621781	GTGGAAAA	0.63555	ACGCACAC	0.709684	TTTGTTTG	0.623847	GGAGGAGG	0.639342	TGCGTGTG	0.657294
TTGTTTTT	0.684166	TTTGTTTG	0.663747	AAAGGAAA	0.621881	GTTTTGTT	0.676819	AAAATAAA	0.691132	AAATAAAA	0.627321	CACCAGCA	0.71017	AACACACA	0.668535	AGAAAAAA	0.63341	TTTTCTTT	0.68336	AAACAAAC	0.61586	GTGTGCGT	0.683287	AAAAAATA	0.701758	CAAACAAA	0.670253	TTTGTTTG	0.686832	TTTGTTTG	0.625174	AAAAGAAA	0.621082	ATCGATCG	0.634373	TTTTCTTT	0.709404	GTTTGTTT	0.621555	GGAAAAAA	0.639323	GAAGAAAA	0.656533
TTTTCTTT	0.683811	CCAGCAGC	0.66154	TGGTGGTG	0.620079	GGGAGGGG	0.67641	TGTGTGTT	0.689486	TTTTATTT	0.625399	CTGGCTGG	0.709146	TGTGTGTT	0.668049	GCTGCTGG	0.633241	AAAAAATA	0.682826	AACAACAA	0.613387	TTGTTTTT	0.682416	AAAAAAAG	0.701635	TTTGTTTG	0.669579	GTTTGTTT	0.686782	GTTTGTTT	0.622228	CAACAACA	0.620777	AAAAAAGG	0.633703	TATTTTTT	0.706942	GTTGTTGT	0.619896	TTATTTTT	0.639005	TTTTCTTC	0.655995
TTTCTTTT	0.682954	CAAACACA	0.660283	TTAAAAAA	0.619299	AACAAAAC	0.673366	CAACAACA	0.687809	CGGTGGTG	0.624592	CGATCGAT	0.707363	TTTATTTT	0.667941	TTTGTTTG	0.632901	TTATTTTT	0.682698	GCGTGTGT	0.612815	ACGCACAC	0.67901	TCGTCGTC	0.701305	ACACGCAC	0.669398	ACACACAA	0.686364	TAAAAAAA	0.621797	TTGTTTTG	0.620166	GAGAAAAA	0.633608	CACCACCG	0.706748	ACAACAAC	0.619307	CCCTCCCC	0.638684	CACCACCG	0.655435
AAAGAAAA	0.68214	ACAACAAC	0.659973	TTTTTTAA	0.61865	AAAGAAAA	0.672485	TGTTGTTG	0.686971	TGTTGTTG	0.624274	CCTCCTCC	0.705552	TTTTTTTA	0.666979	CTTTTTTT	0.632826	CGGTGGCG	0.682139	ACGCACAC	0.612072	AAAAAAAG	0.678194	TTTGTTTG	0.701055	GGTGTGTG	0.668563	AAACAAAC	0.685399	CAAACAAA	0.621722	TTTCTTTT	0.618794	CGATCGCG	0.631785	AAAAATAA	0.706143	CAAACAAA	0.618775	ACGACGAC	0.637503	TTGTTGTT	0.654326
GCTGCTGT	0.678881	AAACAAAC	0.659841	CACCACCA	0.614672	CATCATCA	0.671816	GCGGCGGC	0.685451	CACCACCG	0.6229	CCAGCCAG	0.705493	AAAAAAAT	0.666945	AAAAGAAA	0.632169	TATTTTTT	0.68046	TTGTTGTT	0.611019	GCTGCTGG	0.677228	AAAAATAA	0.700232	CACGCACA	0.667515	CACACAAA	0.685114	CCAGCAGC	0.621543	CAAAACAA	0.618701	ACACACGC	0.631342	CAAACAAA	0.70562	AAACAAAC	0.618003	TTTCCTTT	0.637148	CGGTGGTG	0.653745
ACAGCAGC	0.678387	TGTGTTTG	0.659836	AAAAATAA	0.613516	GCGTGTGT	0.67178	TTTTTCTT	0.683746	CATCATCA	0.622437	AACACACA	0.704797	GACGACGA	0.663816	ACACACGC	0.631964	GGCGGTGG	0.680355	ACACACGC	0.610966	CCAGCAGC	0.67603	CTTTTTTT	0.70007	TTGTTTTG	0.665472	TAAAAAAA	0.684998	TTTTTTTA	0.619591	TGATGATG	0.612669	TTTTTATT	0.631297	TTTGTTTG	0.704396	CAAACACA	0.61723	CGCCGCCG	0.636944	GTTTGTTT	0.653626
CAGCACCA	0.676932	CAAACAAA	0.659507	GAAGGAAA	0.61122	TGTTTGTG	0.671103	AAGAAAAA	0.681854	TGATGATG	0.621478	ATCGATCG	0.704557	AAGAAAAA	0.661547	TTTCTTTT	0.630152	TTTGTTTG	0.680295	GTGTGCGT	0.606278	TGCGTGTG	0.675652	CAAACAAA	0.699723	CACACACC	0.665013	TTTTTTTA	0.683608	GCTGCTGG	0.61951	TTTTTTTA	0.611205	GCGTGTGT	0.631014	AAAAAATA	0.702627	TGTGTTTG	0.616773	TTTTTCCT	0.636805	GTGTGCGT	0.653484
CACACACG	0.67607	GTTGTTGT	0.657176	TTATTTTT	0.61062	TTTTCTTT	0.669417	TGTTTGTT	0.680907	TTTTCTTC	0.621225	GGAGGAGG	0.703898	TTTTTCTT	0.659182	TGTGTGTT	0.629678	AAAGAAAA	0.680168	TTGTTTTG	0.60063	CTTTTTTT	0.674661	TTTTTTAT	0.69649	CAAAACAA	0.66384	GCTGCTGG	0.678972	CAAACACA	0.61774	TAAAAAAA	0.609985	CGCGATCG	0.630996	TTTCTTTT	0.700772	CCAGCAGC	0.615967	GTTTTTCC	0.636502	AACAACAA	0.652687
TGGTGCTG	0.674373	ACGCACAC	0.656213	AATAAAAA	0.609812	TGTTGCTG	0.669379	CCGGCCGG	0.680234	CACACGCA	0.620908	TGTGTGTT	0.703791	ATTTTTTT	0.659051	CAAACAAA	0.629502	AAGAAAAA	0.679926	TGATGATG	0.600134	ACAACAAC	0.674574	ATAAAAAA	0.695903	TTGTGTGT	0.66337	CCAGCAGC	0.678603	TGTGTTTG	0.617111	AAATAAAA	0.609769	TATTTTTT	0.628932	TTGTTGTT	0.699017	TTTTTTTA	0.612507	AAAAATAA	0.636463	AAACAAAC	0.652271
TCGATCGA	0.673716	GCTGCTGG	0.656132	TTTCCTTC	0.607628	ACACACGC	0.669206	AACAAAAC	0.678985	TGTTTGTT	0.620418	TTTTTGTT	0.702588	CCGGCCGG	0.657639	TTTTTATT	0.625931	ATAAAAAA	0.679519	CAAAACAA	0.599591	AAACAAAC	0.674163	TTTCTTTT	0.694313	ACACACAA	0.661315	TGTGTTTG	0.678176	AAACAAAC	0.61645	CATCATCA	0.608142	GTGTGTGC	0.62834	AAAAGAAA	0.697984	GCTGCTGG	0.611782	CGGTGGCG	0.635898	TCATCATC	0.651431
ACAAAAAA	0.672408	CACACGCA	0.65544	TTTTTATT	0.605743	TGATGATG	0.66876	GTTTTGTT	0.678739	AACAAACA	0.617945	CGGTGGTG	0.701397	CACGCACA	0.656178	AATAAAAA	0.62573	TTTTTTAT	0.679317	CACACGCA	0.594757	CAAACACA	0.673628	AAAAGAAA	0.69295	TGATGATG	0.659559	CAAACACA	0.675669	GTTGTTGT	0.616305	TTGTTGTT	0.607949	GCACACAC	0.626768	TTTTTTAT	0.697579	CCCTCCCC	0.610322	TTTTTTCT	0.635407	CGTCGTCG	0.650618
CTTCTTCT	0.669935	GTGTGCGT	0.65389	AGGAAAAA	0.605361	CAGCAACA	0.667498	CACGCACA	0.675661	AGAAGAAG	0.617742	GCCAGCCA	0.699918	AACAAAAC	0.653671	GGCGGCGG	0.621579	CAAACAAA	0.679062	TTTTGTTG	0.594459	GTTGTTGT	0.672357	AACACACA	0.68909	TTTGTGTG	0.657253	GGGGAGGG	0.6738	TGCGTGTG	0.615194	TGTTTTGT	0.604899	TCTTTTTT	0.626559	ATAAAAAA	0.695104	TAAAAAAA	0.609117	GAAAAACA	0.634369	CACACGCA	0.649502
AAAAAAAG	0.669357	GGTGTGTG	0.651562	TTTTTCCT	0.602654	CAAAACAA	0.667303	TGTGCGTG	0.675308	ACAAAACA	0.617575	TGTGTGCG	0.699609	CACACGCA	0.65361	CACCACCG	0.619552	CGCCACCG	0.679037	TGCGTGTG	0.594186	TGTGTTTG	0.671499	CGGTGGCG	0.687998	CATCATCA	0.65702	CCCTCCCC	0.672165	ACAACAAC	0.614689	GGAAAAAA	0.604862	TTTCGTTT	0.624714	TGTTGTTG	0.694849	GGTGTGTG	0.608425	AGAAAAAA	0.63403	AAATAAAA	0.648846
TTTTTTGT	0.668707	TGCGTGTG	0.651514	GTCGTCGT	0.601184	CACAAACA	0.667097	TTTTCTTC	0.674255	TGTTTTGT	0.617333	TGGCTGGC	0.699556	GTTTTGTT	0.652634	GGCGGTGG	0.618545	TCGTCGTC	0.674556	CAACAAAA	0.59418	CACACGCA	0.671373	TGTGTGTT	0.686759	CACACAAA	0.656135	GTGTGCGT	0.666518	ACGCACAC	0.612315	TGTTTGTT	0.604329	AATAAAAA	0.623839	CACACGCA	0.694135	ACGCACAC	0.608236	CTCTCTCT	0.633931	ACGCACAC	0.648237
TTCTTCTT	0.666665	TTTTTTTA	0.651373	AAACGAAA	0.598815	AAGAAAAA	0.666593	AACAAACA	0.673701	CTTCTTCT	0.617123	AACAAAAA	0.69929	GAAGAAAA	0.651696	CGGTGGTG	0.618201	CCAGCAGC	0.673927	TGTTTTGT	0.59375	CAAACAAA	0.670221	GGCGGTGG	0.686629	TTTTCTTT	0.650769	CGGCGGCG	0.6634	CACACGCA	0.611848	TTTTATTT	0.603966	AAAAAATA	0.623839	AACACACA	0.693031	GGGGAGGG	0.6079	GAGGAAAA	0.633687	TTTTATTT	0.647811
CTTTTTTT	0.665307	CACACACC	0.651205	TTTCGTTT	0.598791	GGGGGAGG	0.665808	TTTTTATT	0.67354	AAAATAAA	0.615836	TTCTCTCT	0.697249	TGTGCGTG	0.651452	CCACCGCC	0.61614	TGTGTGTT	0.673754	AAAAAAGG	0.593723	GTTTGTTT	0.669458	TGCGTGTG	0.68653	CTTTTTTT	0.649212	AAAAAAAT	0.662603	CGGCGGCG	0.608053	CACACGCA	0.602941	TTTCCACC	0.622569	TGTGTGTT	0.692221	GTGTGCGT	0.606807	TTTTCCTC	0.633324	GATGATGA	0.647218
TCTTCTTC	0.664064	TAAAAAAA	0.651038	ACGACGAC	0.597482	TTGTTTTG	0.66506	CACACGCA	0.673113	GAAGAAAA	0.615098	CACCACCG	0.695406	TTTTCTTC	0.648918	AGCAGCAA	0.613637	GGGGAGGG	0.67245	ACAAAACA	0.592962	TTTTTTTA	0.666787	CCACCGCC	0.684443	AACAAACA	0.649073	ATTTTTTT	0.66161	CCCTCCCC	0.605498	AACAAACA	0.602882	AAACGAAA	0.619202	AACAAAAC	0.690029	TGCGTGTG	0.606206	CGCCACCG	0.63251	CACACACC	0.64417
AGCAGCAC	0.660181	CCCTCCCC	0.648396	CCGCCGCC	0.595235	AGAAAAAA	0.664808	AATAAAAA	0.67233	CCCTCCCC	0.611952	AGAGAGAA	0.69459	TGCGTGTG	0.648914	AACAAAAC	0.611636	TTTCTTTT	0.672427	CATCATCA	0.591512	GGTGTGTG	0.665767	CGCCACCG	0.683978	CAGCAACA	0.648469	ACGCACAC	0.66152	GGGGAGGG	0.603784	ACAAAACA	0.602774	CGTCGTCG	0.61814	TGCGTGTG	0.689526	CACACGCA	0.603991	TTCTTTTT	0.632284	TTTATTTT	0.644127
AGAGAGAA	0.658462	GGGGAGGG	0.648124	GGGAAAAA	0.595181	AAAAAAGG	0.664068	AAAAAAAG	0.67158	TGCGTGTG	0.611719	CGCACACA	0.693999	AATAAAAA	0.647537	GTTTTGTT	0.611047	CGGCGGCG	0.67215	TTTTTTGC	0.588954	TGTGCGTG	0.665121	GTGCGTGT	0.682576	TGTTGCTG	0.648213	TGATGATG	0.661492	CGCCGCCG	0.603424	AACAACAA	0.601905	TCGATCGA	0.616416	GTTTTGTT	0.688923	CGGCGGCG	0.602357	AAAGGAAA	0.631309	CCAGCAGC	0.643589
AAGAAGAA	0.658371	CGGCGGCG	0.644615	TGTTTGTT	0.594097	CACACACC	0.663919	GAAGAAAA	0.671567	TTTATTTT	0.610618	TTTCTTTT	0.69376	AACAAACA	0.645216	ACGCACAC	0.610201	CACACGCA	0.671939	CAGCAACA	0.587943	TAAAAAAA	0.664577	AACAAAAC	0.682003	ACAAAACA	0.648109	CACACACC	0.661057	GGTGTGTG	0.603365	TTTTTTCC	0.601277	AAAAAAGA	0.6156	AACAACAA	0.68789	CACACACC	0.601661	TGTTTTTC	0.630636	AAAATAAA	0.643439
AGAAGAAG	0.65829	CGCCGCCG	0.641346	AACAACAA	0.593931	TTTTTCTT	0.662626	AAAAACAC	0.669582	TTCTTCTT	0.610033	TCGATCGA	0.693091	TGTTTGTT	0.644712	GTGTGCGT	0.609036	TGCGTGTG	0.671924	TTTGTGTG	0.587362	CGCCGCCG	0.663395	ACGACGAC	0.681017	TGTTTTGT	0.647664	CGCCGCCG	0.660595	CACACACC	0.601742	TGTTGCTG	0.600764	GTGTGTTT	0.615519	TGTGCGTG	0.686907	CGCCGCCG	0.601518	AAAAAACA	0.629142	GCTGCTGG	0.641716
AAAAAACA	0.657771	CCACACAC	0.639357	TTTTCCCC	0.59299	GCTGCTGG	0.66241	TGCGTGTG	0.668601	AAGAAGAA	0.609918	GAGGAGGA	0.691155	ACACGCAC	0.644072	CACACAAA	0.608522	GCGGCGGC	0.67163	CCTTTTTT	0.587311	CACACACC	0.663303	GTTTTGTT	0.680771	CCACACAC	0.647447	TGCGTGTG	0.660575	AAAAAAAT	0.601521	AAAATAAA	0.600232	TTTTTTAT	0.615011	CCAGCAGC	0.685563	GTGTGTGG	0.59225	TGTTTTTT	0.628606	CGACGACG	0.640519
GCGAGCGA	0.656885	CATCATCA	0.638914	AACAAACA	0.592877	TTGCTGCT	0.661606	GTGTTTTT	0.665915	CACACAAA	0.608497	TCCTCCTC	0.690859	CCAGCAGC	0.643738	GCTGCAGC	0.608185	GTGCGTGT	0.670926	GCAAAAAA	0.585657	TTTGTTTG	0.66256	CACACGCA	0.67931	GTGTGTGG	0.646748	CATCATCA	0.660311	ATTTTTTT	0.60041	CACACAAA	0.599629	GTTTTGTT	0.614959	GTGCGTGT	0.685553	TGATGATG	0.591119	AAAAAGAA	0.627317	TTTCTTTT	0.640515
TCGCTCGC	0.65656	TGATGATG	0.637571	GGCGGCGG	0.591618	CCAGCAGC	0.661322	CTTTTTTT	0.665497	TTTGTGTG	0.60839	TTTTCTTT	0.689065	GCTGCTGG	0.641826	TTTGTGTG	0.607739	CCCTCCCC	0.670159	TTTTATTT	0.585615	CACGCACA	0.661549	GGGGAGGG	0.679233	AAAGAAAA	0.646454	TGTGTGTA	0.659902	CATCATCA	0.599743	TTTGTGTG	0.598284	AACAAAAC	0.614599	CAACAACA	0.685373	TTTTTTCT	0.589951	GTTTTCCC	0.62345	TAAAAAAA	0.639724
GAAGAAGA	0.656454	GTGTGTGG	0.637227	GGGGAAAA	0.591364	TTTTTTCT	0.659617	TTTTTTAT	0.663493	CAGCAACA	0.607009	TTGTTTTT	0.68763	GTCGTCGT	0.640997	TTGCTGCT	0.605199	GACGACGA	0.669066	AAATAAAA	0.584834	CGGCGGCG	0.661464	CACGCACA	0.679197	AAAAAAAG	0.644755	GGTGTGTG	0.659697	TGTGCGTG	0.596745	TTTATTTT	0.597659	CGACGACG	0.612866	GCTGCTGG	0.683737	CCACACAC	0.589662	GGGAAAAC	0.622089	TTTTTTTA	0.638607
CGCTCGCT	0.65637	AGTGTGTG	0.636549	TTGTTGTT	0.591078	AGCAGCAA	0.659597	ACACGCAC	0.662143	CCTCCCCC	0.605934	AAAAGAAA	0.687222	TTTTTATT	0.640241	CAGCAACA	0.605014	AAAAGAAA	0.668699	CACACAAA	0.584702	CGCAAAAG	0.660643	CCAGCAGC	0.677787	TGTTTGTT	0.644451	CACACGCA	0.658324	GTGCGTGT	0.596167	TGCGTGTG	0.597522	TTTTTGCT	0.612702	ACACGCAC	0.682256	CATCATCA	0.589081	CTTTTTTT	0.621487	AAAAGAAA	0.638122
TTCTCTCT	0.655115	TTTTTTCT	0.635867	GAAAAGAA	0.589364	CCTCCCCC	0.659211	ATAAAAAA	0.661404	GGGGGAGG	0.604805	TTTTTTGT	0.685833	AAAAAAAG	0.638864	GGGGGGAG	0.604934	GTTTTGTT	0.666647	AAAATAAA	0.582457	TGTGTGTA	0.657969	GCTGCTGG	0.677586	TTTTTCTT	0.643643	AACAAAAC	0.656388	AGAAAAAA	0.59496	CAGCAACA	0.596452	TTTTTTCC	0.610271	CACGCACA	0.680438	AGAAAAAA	0.587716	AAAAAAAG	0.619901	GTGCGTGT	0.637633
GTGCTGCT	0.654523	TTTTTCTT	0.635583	TTTTTCCC	0.589169	GTGTTTGT	0.659197	GTGCGTGT	0.661132	GGGGAGGG	0.60434	AAGAGAGA	0.685429	GTGCGTGT	0.638829	ACAGCAGC	0.604569	AACAAAAC	0.665774	GGGGAGGG	0.580853	GTGCGTGT	0.657788	CCCTCCCC	0.677469	ACAACAAC	0.642942	TTTTTTCT	0.655293	TTTTTTCT	0.592533	TGCTGTTG	0.596019	GGTGGAAA	0.609934	GGCGGTGG	0.67998	TTTTTCTT	0.587244	CGGTGGTG	0.61913	CCACACAC	0.635132
AGCGAGCG	0.654154	CACACACT	0.635384	GAGAAAAA	0.58908	GTGTGCGT	0.658741	AAAACACA	0.660713	CACGCACA	0.603992	AAAAACAA	0.685028	AAAAACAC	0.638133	CGACGACG	0.604297	TGTGCGTG	0.665537	TTTATTTT	0.580403	GTGTTTGT	0.657681	ACACGCAC	0.677009	GTTGTTGT	0.642719	GTTTTGTT	0.654995	TTTTTCTT	0.590768	GCCACCGG	0.595754	TTTCATTT	0.608328	CGGTGGCG	0.679278	CACACACT	0.586786	CACCACCG	0.619086	GTGTGTGG	0.634503
AAACAAAC	0.653212	TGTGTGTA	0.634762	TTTCATTT	0.587126	CCTTTTTT	0.65857	CGGTGGTG	0.657754	TTGTTGTT	0.603413	AAAGAAAA	0.683552	ACAACAAC	0.635678	TTTTTTAT	0.603403	AACACACA	0.663992	TGTTTGTT	0.580218	ACAAACAC	0.656745	GTCGTCGT	0.676241	CAAACACA	0.642202	CCCCTCCC	0.653726	CCACACAC	0.590644	CCGTACCG	0.593193	CAGCAACA	0.608174	CCACCGCC	0.675515	AGTGTGTG	0.586379	CCGGCCGG	0.618708	AACAAAAC	0.633935
GTTTGTTT	0.652837	AGAAAAAA	0.634595	AAATGAAA	0.586925	ACGCACAC	0.658565	TGTGTTTT	0.656423	TGTTGCTG	0.603225	TCTCTCTT	0.681241	ACGACGAC	0.63562	CACACGCA	0.603292	GCTGCTGG	0.663904	TGTTGCTG	0.579687	ACACGCAC	0.65589	TGTGCGTG	0.675662	TGTGTTTG	0.641981	TACACACA	0.653641	CACGCACA	0.590471	CCGGTGGC	0.591732	AAACACAC	0.60791	GACGACGA	0.67426	TGTGTGTA	0.585071	TTTTTATT	0.618423	GGTGTGTG	0.633762
TGTTTTTT	0.652834	TACACACA	0.63379	TTTTTCTC	0.585282	GGTGTGTG	0.658275	CGCCACCG	0.656412	AACAACAA	0.602871	CTCCTCCT	0.679784	GTGTTTTT	0.633605	CTCCCCCC	0.603207	ACACGCAC	0.663754	ACACGCAC	0.578771	TACACACA	0.655326	GGAGGAGG	0.671864	AAGAAAAA	0.639982	CAAAACAA	0.653568	AGTGTGTG	0.590063	CACGCACA	0.589724	GCCACCGG	0.606541	GAAGAAAA	0.673539	ACACGCAC	0.584027	AACAAAAC	0.617749	ACACGCAC	0.632872
AAGAAAAA	0.651424	GTGCGTGT	0.632621	AAAAAACC	0.584958	AAAAAAAT	0.655961	TATTTTTT	0.656015	ACACGCAC	0.601944	CTGTTGCT	0.679773	CTTTTTTT	0.632521	CGTCGTCG	0.602876	AAAAAAAG	0.663519	GGTGTGTG	0.578057	ATTTTTTT	0.654928	TTTTCTTC	0.670239	ATGTGTGT	0.63509	AGAAAAAA	0.652265	TGTTTGTG	0.589444	GATGATGA	0.589452	CCGGTGGC	0.606495	CGCCACCG	0.673515	TACACACA	0.584008	TAAAAAAA	0.617715	GTTTTGTT	0.631555
AAGAGAGA	0.649471	ACACGCAC	0.632303	GTGGAAAA	0.584638	TGTTTGTT	0.654755	AAAAAATA	0.654996	CAAACACA	0.600894	AGCAACAG	0.679289	ATAAAAAA	0.631114	TGTGTTTG	0.602126	CTTTTTTT	0.663025	CCCAAAAA	0.577857	AGTGTGTG	0.653808	CCGCCGCC	0.670142	ACACACAT	0.633646	TGTTTGTG	0.651435	TGATGATG	0.589127	AAAACACA	0.588935	TGTTGCTG	0.603958	TTTTCTTC	0.669617	GTTTTGTT	0.583875	CCTTTTTT	0.616713	AAAAAAGG	0.631208
TTTTTCTT	0.648749	TGTTTGTG	0.631837	TTCTTTTC	0.584289	TGTTTTGT	0.654193	CAAAACAA	0.654875	CAACAGCA	0.598864	CAGCACCA	0.678945	CGGTGGTG	0.630755	CAAACACA	0.600332	CACGCACA	0.659143	CAACAGCA	0.57766	AAAAAAAT	0.653719	TTTCGTTT	0.667221	CAACAGCA	0.631635	TTTTTCTT	0.649018	ACACGCAC	0.589105	ACACGCAC	0.588322	ATAAAAAA	0.603841	AACAAACA	0.668378	ATTTTTTT	0.583722	CCACCGCC	0.615125	CCTTTTTT	0.631083
TCTCTCTT	0.647908	CACGCACA	0.631652	TGATGATG	0.584141	ATTTTTTT	0.653721	TTGTTTTG	0.654856	TGTGTTTG	0.59818	ACAAAAAA	0.678675	GTTGTTGT	0.630007	GCAGCAAC	0.600306	GCCGCCGC	0.657583	CCGGACCG	0.577091	CCCCTCCC	0.653296	AAACGAAA	0.66656	TTTTGTTG	0.630947	TTGTTTTG	0.648929	AAGAAAAA	0.588892	TGTGTTTT	0.588152	CATTTTCC	0.603792	TGTTTGTT	0.667711	AAGAAAAA	0.583217	AATAAAAA	0.614941	TGTGCGTG	0.630211
TCTCTTTC	0.64295	TGTGCGTG	0.631545	TTCCTTTT	0.583734	AAAAGAAA	0.653103	CACCACCG	0.654648	GGTGTGTG	0.597336	AGGAGGAG	0.678203	AAAACACA	0.629238	CATCATCA	0.600116	CGCCGCCG	0.656911	TTTTTGGG	0.576915	GGGAGGGG	0.652449	CCTCCTCC	0.665786	CAACAAAA	0.630225	CCACACAC	0.648616	TACACACA	0.588692	CAACAGCA	0.587537	TTTCTCTC	0.603549	AAACGAAA	0.6641	CACAAACA	0.582977	GGAAGGAA	0.614328	ACACACAA	0.629911
GAGAGAAA	0.641751	CACAAACA	0.630195	GCTGCTGG	0.583651	TTTCTTTT	0.653023	CGGTGGCG	0.654356	TGTGCGTG	0.597137	TGGTGCTG	0.675245	TTGTTTTG	0.62869	ATAAAAAA	0.599643	GGTGGCGG	0.651676	CACGCACA	0.574502	CCTCCCCC	0.651566	GAAGAAAA	0.665138	GATGATGA	0.629905	AGTGTGTG	0.648286	GTGTGTGG	0.587774	CGGTACGG	0.586599	CAACAACA	0.60354	TCGTCGTC	0.663467	TGTTTGTG	0.582678	GTTTTGTT	0.614197	TTGTGTGT	0.629658
GGCTGGCT	0.64166	GTTTTGTT	0.629567	TTCTTCTT	0.583273	GTTTGTGT	0.652952	GACGACGA	0.652215	TCATCATC	0.595055	GCTGTTGC	0.674638	CACCACCG	0.628546	CCCCCCCT	0.598248	CCGCCACC	0.651131	AACAAACA	0.573447	GTTTTGTT	0.651455	GGCGGCGG	0.664368	TTGCTGCT	0.628108	CACAAACA	0.64799	TGTGTGTA	0.58715	GCTGCTGG	0.585304	AGCAAAAA	0.601028	CAAAACAA	0.663442	TGTGCGTG	0.581903	AAAAAAGG	0.613119	TTGTTTTG	0.624969
AAATGAAA	0.64133	AAGAAAAA	0.629567	GGTTTTTT	0.58302	ACAGCAGC	0.652632	AAAGAAAA	0.650345	TGTGTTTT	0.594504	GCAACAGC	0.674023	CGCCACCG	0.628075	TTATTTTT	0.598225	GGAGGAGG	0.646927	AAAAAGAA	0.572878	GGGGGAGG	0.651347	TTGTTGTT	0.66346	TGTTTGTG	0.627772	GTGTGTGG	0.647754	CACACACT	0.585434	CAAACACA	0.58454	GGAAAAAA	0.600744	CAAACACA	0.663067	CACGCACA	0.581542	GAAAACAA	0.611643	CACACAAA	0.623276
GCGTGTGT	0.641294	TTGTTTTG	0.629065	CAACAACA	0.582616	ACAAACAC	0.652316	TTTTCTTT	0.649092	GATGATGA	0.594462	AAAAAACA	0.673212	TTTTCTTT	0.627536	TTGTTTTG	0.59819	CAACAACA	0.645595	CCCTCCCC	0.572721	CACAAACA	0.650761	TGTGTTTG	0.663101	AGCAGCAA	0.627611	GGGAGGGG	0.647649	TTTTCTTT	0.584125	TGTGCGTG	0.581331	TTTCTTTC	0.600144	TTGTTTTG	0.662764	AAAAAAAT	0.581371	TTTTTTTA	0.611291	CAAAACAA	0.622694
TTTCATTT	0.641106	ATTTTTTT	0.628978	TTTTCCTC	0.581968	ACAAAACA	0.65206	TCGTCGTC	0.648201	TTGTTTGT	0.592205	TTTTTCTT	0.670217	CGGTGGCG	0.626756	AAAAATAA	0.597847	TGTGTTTG	0.645216	CGGTACGG	0.572498	GTGTGTGG	0.650438	GTGTTTTT	0.661554	CGTCGTCG	0.627098	TGTTTGTT	0.64688	AGCAGCAA	0.583732	CGGTTCGG	0.580868	AAATGAAA	0.599618	TGTGTTTG	0.661438	TTGTTTTG	0.581318	TTCCTTCC	0.611264	CACGCACA	0.622521
GAGCAGCA	0.640668	AGCAGCAA	0.627035	AACAAAAC	0.581891	AACAAACA	0.65185	CCAGCAGC	0.647881	CACACACC	0.5918	GTGCTGCT	0.67005	TGTGTTTT	0.626753	TGTTGCTG	0.594945	AACAACAA	0.644372	CCAGCAGC	0.571494	CACACACT	0.650186	AACAACAA	0.661328	CACAAACA	0.626956	AAAATAAA	0.646673	AAAATAAA	0.58367	GTGCGTGT	0.580118	GAGAGAAA	0.599531	TTTCGTTT	0.660226	CAAAACAA	0.58062	TTTTCCCG	0.610996	TTTGTGTG	0.622302
GAAAGAGA	0.640161	AAAAAAAT	0.626781	GTTTTGTT	0.581723	TGCTGTTG	0.651557	TTGTTTGT	0.647803	AAAACACA	0.591635	TGTTTTTT	0.669611	AAAGAAAA	0.625462	CAAAACAA	0.594741	ACGACGAC	0.643745	CCGGTGGT	0.571476	AACAAAAC	0.648857	AAAAACAC	0.660136	TGCTGTTG	0.62633	AAGAAAAA	0.646669	TTTATTTT	0.58358	TGTGTTTG	0.579465	TTTTCCTT	0.598573	AAAAACAC	0.659116	AACAAAAC	0.580355	GGAGGAAA	0.610782	TTGCTGCT	0.62114
TTTCTCTC	0.640016	TTTTCTTT	0.625978	TTTTCCAC	0.581397	AAATAAAA	0.649998	TTATTTTT	0.647498	TTGTGTGT	0.591278	AGCAGCAC	0.666935	CAAAACAA	0.625028	TGCGTGTG	0.594718	TTTTCTTC	0.643463	GCTGCTGG	0.571121	CCACACAC	0.646267	CAAACACA	0.659944	TCATCATC	0.626322	TTTATTTT	0.645073	AAAGAAAA	0.583279	CCAGCAGC	0.579215	AAAGCAAA	0.597543	GTGTTTTT	0.657104	GTGCGTGT	0.579281	AAAAAAAT	0.610393	AGCAGCAA	0.617947
ACACACGC	0.639799	CAAAACAA	0.624925	TGTTGTTG	0.580724	CACCACCG	0.649674	GCTGCTGG	0.646084	GTGCGTGT	0.591254	GGGGGGGG	0.666311	TTTTTTAT	0.6235	GCTGCTGT	0.593464	CCCCTCCC	0.643347	CCGTACCG	0.571061	TGATGATG	0.646025	TGTTTGTT	0.6586	TTTCTTTT	0.625965	TTGCTGCT	0.644483	CACAAACA	0.582953	GAAGGAAA	0.578829	TGTTGTTG	0.596663	TTCTTTTT	0.654631	CCTCCCCC	0.577669	ATTTTTTT	0.610347	GTTGTTGT	0.617437
TGCTGCTC	0.639781	AACAAAAC	0.624632	AAGAAGAA	0.580484	CCACACAC	0.649633	AAAAGAAA	0.644978	TGCTGTTG	0.590947	TGCGTGTG	0.665618	TTTCTTTT	0.622066	TTTTCTTC	0.59344	AAACGAAA	0.643074	AAAACACA	0.569722	TGTTTGTG	0.645664	AACAAACA	0.657389	CCGGTGGT	0.625231	TTTTATTT	0.64429	TTTTATTT	0.582756	AAAAAAGG	0.5783	TTTTGCTT	0.596079	CGGTGCGG	0.653306	TTTTCTTT	0.577248	AAACACAC	0.610181	TGTTGCTG	0.616943
CAAACAAA	0.638341	AAAGAAAA	0.624213	CGCCGCCG	0.580442	AGTGTGTG	0.649524	TTTCGTTT	0.644423	ACACACAA	0.590942	TTTCTCTC	0.664262	AAAAGAAA	0.621044	CCCCCCTC	0.593377	GTCGTCGT	0.64251	GGAAAAAA	0.569328	CGACTCCG	0.645614	CAACAACA	0.656306	GCTGCTGT	0.625119	AACAAACA	0.643866	TTGTTTTG	0.582507	CCGAACCG	0.577118	AACAAACA	0.595496	AAAACACA	0.653249	TTTATTTT	0.576872	GCGGCGGC	0.610155	ACAACAAC	0.615551
CTCGCTCG	0.637538	CTGTGTGT	0.624156	GAGGAAAA	0.579511	GCTGCTGT	0.649498	AAACGAAA	0.644248	TAAAAAAA	0.590131	GAGAGAAA	0.663415	CAGCAGCG	0.621034	CACACACC	0.593349	TTTCGTTT	0.642194	TTCTTTTT	0.569316	TTTTGTTG	0.645066	TTGTTTTG	0.655937	ACAGCAGC	0.624873	AGCAGCAA	0.643748	GTTTTGTT	0.582114	TTTCCTTC	0.576501	TGATGATG	0.594588	AAAAAGAA	0.6505	TGTTTGTT	0.57568	CATTTTCC	0.609088	CAACAAAA	0.614207
ACAACAAC	0.636363	GGGGGAGG	0.622806	AAAAGGAA	0.579318	CAACAGCA	0.649423	ACAACAAC	0.643072	ACAAACAA	0.589727	AAGAAAAA	0.662831	CGCTGCTG	0.620524	GGTGTGTG	0.592769	GAAGAAAA	0.639957	CCACACAC	0.569001	CGGAGTCG	0.643735	TGTTGTTG	0.65364	AAAAGAAA	0.624814	AAATAAAA	0.643472	AACAAAAC	0.580802	TCATCATC	0.576393	CACACGCA	0.594454	TTTGTGTG	0.650407	AAAGAAAA	0.575495	TGATGATG	0.60878	GCTGCTGT	0.614166
AGCCAGCC	0.635796	CCTCCCCC	0.622594	CATCATCA	0.576902	ACACAAAC	0.649205	TTTCTTTT	0.642476	CACAAACA	0.588586	CACACGCA	0.662245	AAACGAAA	0.620075	GAGGGGGG	0.591989	CCGCACCG	0.63994	CGGTCCGG	0.568854	AGAAAAAA	0.643667	CAAAACAA	0.653503	AAAACACA	0.623126	CACACACT	0.643322	CAAAACAA	0.580625	GGTGTGTG	0.576334	CCAGCAGC	0.594359	CCGCACCG	0.650198	CTGTGTGT	0.57522	GGCGGTGG	0.608168	TTTTGTTG	0.61236
AAAAAGAA	0.63567	TTTATTTT	0.622477	GTGTGTTT	0.576708	GTTGCTGC	0.649124	GTTGTTGT	0.642458	ATTTTTTT	0.587687	CCCCCCCC	0.661229	AAAAAATA	0.61956	GAAGAAAA	0.591578	TTGTTGTT	0.639515	GTGCGTGT	0.568783	TTTTTTCT	0.642763	GGTGGCGG	0.65242	CCAGCAGC	0.622224	AAAGAAAA	0.642328	AAATAAAA	0.580387	TGTTTGTG	0.576191	TTGTTGTT	0.594044	TGTGTTTT	0.649649	CCCCTCCC	0.575152	AAACGAAA	0.607815	CAGCAACA	0.609567
CGCACACA	0.63461	ACACACAG	0.622288	AAACACAC	0.576235	TACACACA	0.648464	AAAAATAA	0.641829	CGGTACGG	0.587465	ACCGACCG	0.659338	AAAAATAA	0.618482	AGGGGGGG	0.5914	TGTTGTTG	0.639354	TGTGCGTG	0.568356	TTTTTCTT	0.641415	CCGCCACC	0.651815	GCTGCTGG	0.621683	TTTTCTTT	0.641817	AAAAGAAA	0.579006	GGGAAAAA	0.57572	GAAAGAAA	0.593927	CAGCAGCG	0.647368	AGCAGCAA	0.573871	CATCATCA	0.6076	TGTTTGTT	0.609083
TTTGTTTG	0.634528	TTTCTTTT	0.62167	GATGATGA	0.575743	GTGTGTGG	0.647959	ACAAACAA	0.638817	GCTGCTGG	0.587215	GAAAGAGA	0.656706	TATTTTTT	0.615721	TCCCCCCC	0.590843	TGTTTGTT	0.638594	TTGTGTGT	0.567865	AAGAAAAA	0.641188	CATCATCA	0.651007	ACAAACAC	0.621343	GTGCGTGT	0.641212	GTGTTTGT	0.577699	CCTTTTTT	0.574815	CATTTTTT	0.593736	GCTGCTGT	0.647167	TTTTATTT	0.573831	ACAAAAAA	0.607327	TCGTCGTC	0.608567
AGAAAAAA	0.634401	ACAAACAC	0.621193	ATAAAAAA	0.575038	TTTTATTT	0.647879	CAACAAAA	0.637829	TTTTTTTA	0.587114	TCTCTTTC	0.656362	CCACCGCC	0.614223	CAACAACA	0.589975	TTGTTTTG	0.638578	GATGATGA	0.567529	CATCATCA	0.640891	TGTGTTTT	0.650485	TGTGTTTT	0.621289	ACACGCAC	0.641152	ACAAACAC	0.577289	CAACAAAA	0.573599	AACAACAA	0.592739	ACAAACAC	0.647135	AAAATAAA	0.573659	TTGTTTTC	0.607263	AATAAAAA	0.60801
TGTGTGTT	0.634139	TTTTATTT	0.620774	TTTCTTCT	0.574996	TGTGTGTA	0.647219	CCACCGCC	0.637656	TGTTTGTG	0.586349	AACAGCAG	0.655979	TTTCGTTT	0.613564	TGATGATG	0.587848	CGGTGCGG	0.637752	TGCTGTTG	0.567041	GGAGGGGG	0.640099	GTGTTTGT	0.649436	TTTTCTTC	0.618823	TGTGCGTG	0.641091	TTGCTGCT	0.577053	ACACACAA	0.573411	TGCGTGTG	0.592051	CGCTGCTG	0.647009	TTTCTTTT	0.573168	GGAAAATG	0.60712	TGTGTTTG	0.607515
CGAGCGAG	0.634129	ACAGCAGC	0.620216	AGAAGAAA	0.572629	AAAATAAA	0.647214	TTTTGTTG	0.637422	AAAAAAAT	0.584252	CGGTCGGT	0.655614	TTATTTTT	0.613561	GGAGGAGG	0.587805	AACAAACA	0.637752	ACAGCAGC	0.56699	CAAAACAA	0.640009	CCGCACCG	0.64897	CGACGACG	0.618502	ACAAACAC	0.640994	TGTTTGTT	0.575504	GGAAGGAA	0.572977	AAGCAAAA	0.591727	AAATAAAT	0.645927	CGACGACG	0.573139	AACAAACA	0.606804	AACAAACA	0.60704
AACACACA	0.633981	AAAATAAA	0.6199	AAATAAAT	0.571942	CGGTGGTG	0.645122	CAAACACA	0.63552	CCACACAC	0.581461	CTGCTGTT	0.655559	GGCGGTGG	0.613034	TATTTTTT	0.587801	CAAACACA	0.637555	CCCCAAAA	0.566485	TTGTTTTG	0.639744	TGTTTGTG	0.64779	ACCACCGG	0.617831	CGACGACG	0.63965	ACAGCAGC	0.575007	CACAAACA	0.572739	GCTGCTGG	0.59126	ACAAAACA	0.645045	AACAAACA	0.572765	TTTCGTTT	0.606203	ACAGCAGC	0.605601
TGTGTGCG	0.633938	TGTTTGTT	0.619694	CCAGCAGC	0.570835	CACACGCA	0.644925	GGCGGTGG	0.635367	GTGTGTGG	0.581353	AGAAAAAA	0.655207	ACAAACAA	0.612908	AAAACACA	0.585771	CAAAACAA	0.636476	TTTTTTCC	0.56628	CAACAAAA	0.639454	TTTGTGTG	0.647676	GTGTTTGT	0.617759	GTGTTTGT	0.639446	CAGCAACA	0.574429	GGGGAGGG	0.572527	TTTGCTTT	0.591184	GTGTTTGT	0.644873	TTGCTGCT	0.572753	CGGGAAAA	0.606176	CAAACACA	0.605413
AAAAAAGG	0.633555	AAAAGAAA	0.618999	TTTTTTAT	0.570335	TTTATTTT	0.644846	CGCTGCTG	0.634251	TTCTTTTT	0.579487	GTGTGCGT	0.653533	CAAACACA	0.610506	TGTGTTTT	0.585163	GGGAGGGG	0.635315	GTGTGTGG	0.566076	GTGCGCGC	0.638138	AAAACACA	0.647421	GAAGAAAA	0.617711	CCTCCCCC	0.638653	TTTCTTTT	0.573513	GCTGCTGT	0.571493	TTTGTTTC	0.591016	CACAAACA	0.644	ACACACAG	0.572276	TTGTTTTG	0.606103	TCACACAC	0.605098
TTCTTTTT	0.633363	AAATAAAA	0.618987	CGGCGGCG	0.569128	TGCGTGTG	0.643537	CAGCAGCG	0.633098	CCAGCAGC	0.579092	TTTTTTCT	0.653424	TTTTGTTG	0.608891	CGCCACCG	0.584738	CAGCAGCG	0.634511	GTTGTTGT	0.565881	TTGCTGCT	0.637808	TGATGATG	0.647088	ACAAACAA	0.615326	GGGGGAGG	0.638345	CGACGACG	0.573436	ACAAACAA	0.571394	TTGTTTTG	0.590954	CACACAAA	0.643854	GGGGGAGG	0.572133	TTTCCTCC	0.605127	GTGTGTGA	0.60359
TTTTTTCT	0.632025	TTGCTGCT	0.618896	AAAAAATA	0.568372	CACACACT	0.643053	TGTGTTTG	0.632826	AAAAAGAA	0.578113	AAACACAC	0.653216	TGTGTTTG	0.608119	TGTTGTTG	0.584536	GTGTTTTT	0.633739	ACACACAA	0.565736	TTTTCTTT	0.636197	CACACAAA	0.643974	TTTTTTCT	0.615182	TGTTGCTG	0.637504	CCCCTCCC	0.573334	GGGGAAAA	0.571292	GGAAAATG	0.590869	TTTTTTAA	0.64274	ACAAACAC	0.571767	CCGGTGGC	0.604535	TTTTTATT	0.603235
CCTTTTTT	0.630646	CGTCGTCG	0.618833	ACAAACAA	0.568033	TCATCATC	0.642917	ACAAAACA	0.632372	CCGTACCG	0.574436	ACACGCAC	0.653133	TTGTTTGT	0.607513	AAAAAATA	0.584458	CCTCCTCC	0.633587	CACACACC	0.565445	GCTGCTGT	0.635684	CGGTGCGG	0.643844	TTGTTTGT	0.615019	CACGCACA	0.637088	AACAAACA	0.573322	TTTTGTTG	0.571249	GAAACAAA	0.589712	CATCATCA	0.642242	AAATAAAA	0.571092	TTTTTTGT	0.604239	ATGTGTGT	0.602683
AAATAAAA	0.629983	GTGTTTGT	0.618679	TATTTTTT	0.567615	TTTTGTTG	0.642069	GGTGTGTG	0.632323	AGCAGCAA	0.57364	GTGTGTTT	0.652579	CAACAAAA	0.607365	CAACAGCA	0.584273	AAAAACAC	0.632676	TTTTGGGG	0.565318	AAAATAAA	0.635447	GCCGGTGG	0.643277	CCCGGTGG	0.612744	GCTGCTGT	0.636525	CGTCGTCG	0.573062	AAAAACAC	0.571123	CGGTGGCG	0.588925	GTTGTTGT	0.642151	AAAAGAAA	0.570888	TGTTTGTT	0.604208	TTTTTTCC	0.602086
AAAATAAA	0.629799	AACAAACA	0.617483	TCATCATC	0.567601	GATGATGA	0.639813	TGTTTTGT	0.629197	GGGAGGGG	0.573104	GTTTGTTT	0.652253	GGAGGAGG	0.607309	CCGCCGCC	0.584087	CGGCACCG	0.632522	AGCAGCAA	0.564754	CCCCCTCC	0.635389	TTCTTTTT	0.643161	AGAAAAAA	0.612342	TTTCTTTT	0.636474	TCATCATC	0.572102	TTTTTCCC	0.570863	AAGGAAAA	0.588399	TTAAAAAA	0.641371	GGGAGGGG	0.57063	GCCGCCGC	0.602828	TGCTGTTG	0.602083
TTTTATTT	0.629419	CAGCAACA	0.616509	GAAACAAA	0.566747	GCAGCAAC	0.63951	ACGACGAC	0.627949	CCCCTCCC	0.572813	GTGCGTGT	0.652015	CACACACC	0.604175	TTGTGTGT	0.583502	TGTGTTTT	0.631337	GGGGGAGG	0.564611	CTTTTGCG	0.634789	AAAAAGAA	0.643038	CCACCGGG	0.610407	ACAGCAGC	0.636212	CCTCCCCC	0.571128	TTGTTTGT	0.570633	GTGGTGGT	0.588339	CCGCCACC	0.64128	GTGTTTGT	0.569954	TTTCTTTC	0.602773	ACACACAT	0.601501
CAGCAGCG	0.629277	CGACGACG	0.616077	TTTTTAAA	0.565824	CAACAAAA	0.637824	TCTTCTTC	0.627787	AAAAACAC	0.57142	CTTTTTTT	0.651494	TGTTTTGT	0.600857	GTGTGTGG	0.583125	CGGTGCCG	0.630038	TGTGTTTT	0.56447	CAGCAGCG	0.634576	CGCCGCCG	0.643017	GCAGCAAC	0.609655	CGTCGTCG	0.635538	CTGTGTGT	0.570848	CCGGCCGG	0.569882	GATGATGA	0.588242	TGTTGCTG	0.641227	CGTCGTCG	0.56754	GGAAAACA	0.602545	CACACACT	0.6015
CTCTCTTT	0.62927	GTTTGTGT	0.614278	GGAAGGAA	0.565754	TGTGTTTT	0.636647	CACACACC	0.626412	CGGTTCGG	0.570428	AAACAAAC	0.65148	AAATAAAT	0.600592	ACACACAA	0.582243	GCCGGTGG	0.630019	ACAACAAC	0.564108	AGCAGCAA	0.634277	CGGCACCG	0.642897	GTTTGTGT	0.609296	AAAAGAAA	0.635222	GTTTGTGT	0.570188	CACACACC	0.569859	CAACAGCA	0.587498	TGTTTGTG	0.641135	ACAGCAGC	0.565492	CAAAACAA	0.602515	AGTGTGTG	0.599685
GTTGTTGT	0.628844	GCTGCTGT	0.613727	TTTGTTTC	0.565459	GAAGAAAA	0.634888	TTCTTCTT	0.625482	AATAAAAA	0.570177	GGCGGCGG	0.649813	ACAAAACA	0.599759	GTTGCTGC	0.582175	CGGTTCGG	0.627022	ACCACCGG	0.561832	TTTTATTT	0.634009	CCGGCCGG	0.642004	GTTGCTGC	0.607588	GATGATGA	0.63516	GGGAGGGG	0.570032	GTGTTTTT	0.569814	TGCTGTTG	0.587443	TGTTTTGT	0.640895	GCTGCTGT	0.565197	TTTTCCCT	0.602495	TTCTTTTT	0.599445
CGCTGCTG	0.627959	CCCCTCCC	0.612604	ATTTATTT	0.564503	TTGTTTGT	0.634282	ACGCGCGC	0.624467	ACAGCAGC	0.569329	AAAAAAAG	0.648706	GGTGTGTG	0.598768	CGGTGGCG	0.581953	CCACCGGC	0.626483	CCTCCCCC	0.560734	TTTATTTT	0.634009	TTTTTTGC	0.641884	ACACAAAC	0.60708	CTGTGTGT	0.63388	ACACACAG	0.567487	CCCTCCCC	0.569734	TTCGTTTT	0.587071	ACAGCAGC	0.640621	ACACAAAC	0.562904	TGTTTTCC	0.60187	GACGACGA	0.59719
GATCGATC	0.627854	AAAACACA	0.612428	TTGTTTGT	0.564127	TTTTCTTC	0.632759	GCGCGCGT	0.62407	TTTTTATT	0.567911	TTCTTTTT	0.648669	CAGCAACA	0.595647	CAGCAGCG	0.58143	AAAACACA	0.626123	AAAAACAC	0.558552	ACACAAAC	0.633932	ATTTATTT	0.641651	AGTGTGTG	0.606507	ACAAAACA	0.633199	TGTTGCTG	0.566588	TTTTCCCC	0.569272	TGTTTGTT	0.586959	GGTGGCGG	0.640552	GATGATGA	0.562664	GAAAGAAA	0.601506	CAACAGCA	0.596613
AAAAAAAT	0.627742	GGGAGGGG	0.612019	TTGTTTTC	0.563483	GGAGGGGG	0.632362	GCGCGCAC	0.623196	TTGCTGCT	0.567754	GATCGATC	0.648216	GCTGCAGC	0.594782	TTTGCTTT	0.58047	TTTGTGTG	0.626104	AAAAAACC	0.555627	AACAAACA	0.633565	CCACCGGC	0.64156	CTGTGTGT	0.603665	TCATCATC	0.633009	GCTGCTGT	0.566107	TTGTGTGT	0.569145	GTGTTTTT	0.586831	CGGCACCG	0.640374	AAAACACA	0.56162	GTGTGTTT	0.600771	GGAAAAAA	0.595767
CTGTTGCT	0.627009	TCATCATC	0.612012	AACACACA	0.563339	AAAACACA	0.632302	CGGCACCG	0.620976	CGGTGGCC	0.567536	ACGCACAC	0.646083	ACAGCAGC	0.59426	CTGCTGCC	0.580204	CGCTGCTG	0.6261	TCATCATC	0.555613	AAAGAAAA	0.63345	CGGTTCGG	0.641496	ACACACAG	0.603241	CAGCAACA	0.63231	CGCTGCTG	0.565407	CGGTCCGG	0.568751	CCACCCAC	0.586749	ACGACGAC	0.640295	TGTGTTTT	0.561525	CGGTGGAA	0.600183	AAAAAGAA	0.593058
TAAAAAAA	0.62681	CAGCAGCG	0.610765	TTTAAAAA	0.561167	CCCCCTCC	0.631981	GTCGTCGT	0.62017	TTTTGTTG	0.567446	GGCTGGCT	0.645334	ATTTATTT	0.59422	CTGCTGCA	0.579849	GTGTTTGT	0.62358	GTGTTTTT	0.555182	GCTGCAGC	0.633386	ACAAACAC	0.64099	CACACACT	0.60137	CAGCAGCG	0.630613	GGGGGAGG	0.564765	TTCCTTCC	0.566395	AAAAAATG	0.585591	TTTTTTGC	0.638736	CAGCAACA	0.561122	GGGGGAGG	0.59958	TTTTCCTT	0.592053
TTTATTTT	0.626622	ACACAAAC	0.609283	TCCTTTTT	0.560454	ACAAACAA	0.631331	TTTTTTGC	0.6185	CCGAACCG	0.56742	AGCCAGCC	0.645118	GTGTTTGT	0.593815	TGTTTGTT	0.579777	TGATGATG	0.623367	TTGCTGCT	0.555148	GTCGCAAA	0.633344	CGGCGGCG	0.640986	TTTTATTT	0.599312	GTTTGTGT	0.630567	CGGTGGTG	0.563269	GGCGGTGG	0.565039	CATCATCA	0.585362	CAGCAACA	0.638454	CAGCAGCG	0.560809	AGGGAAAA	0.598861	AAGGAAAA	0.591966
TGTTTGTT	0.626558	TGTGTTTT	0.608959	TTCCTTCC	0.560189	CACGCACA	0.625001	AAGAAGAA	0.617595	GTGTTTTT	0.566987	CCGCCGCC	0.645082	TCTTCTTC	0.593585	TCATCATC	0.579647	CACACAAA	0.621291	TTTCCTTC	0.554376	AAATAAAA	0.633073	TCATCATC	0.640734	TTTATTTT	0.596763	ACACAAAC	0.629893	AAAACACA	0.562957	CCACCGCC	0.564939	TCGTCGTC	0.585147	GCAAAAAA	0.638451	TGTTGCTG	0.559488	GCCACCGG	0.598116	ACAAAACA	0.590965
AAAGAGAG	0.626325	GATGATGA	0.607332	GCACACAC	0.560107	GGAGGAGG	0.624803	AAAAAACG	0.61748	ACAAACAC	0.566983	GCGGCGGC	0.644316	TGTTGTTT	0.593577	GGGGGGGA	0.579477	ACAAACAC	0.621051	CCAAAAAA	0.554315	ACAGCAGC	0.632774	GCAAAAAA	0.640368	AAATAAAA	0.594295	ACACACAG	0.629879	ACACAAAC	0.562219	AATAAAAA	0.563514	TCCTTTTT	0.583775	TTGCTGCT	0.638264	GTTTGTGT	0.559282	GATGATGA	0.597206	GCCACCGG	0.590082
AACAAACA	0.623765	TGTTGCTG	0.605912	TTTCTTCC	0.560084	ACACGCAC	0.623907	GCAAAAAA	0.617287	CCTTTTTT	0.566871	TGATGGTG	0.644178	ATGTGTGT	0.592518	AAAGCAAA	0.579459	AAATAAAT	0.619733	TTTTTTGG	0.554051	CGTCGTCG	0.631432	CGCTGCTG	0.639796	GTGTGTGA	0.593945	AAAACACA	0.629777	TGTGTTTT	0.562141	CCGGACCG	0.562724	AAAAACAC	0.583629	ACAAACAA	0.637784	CACCACCG	0.558948	GCTGCTGG	0.596428	GCAAAAAA	0.589158
ATTTTTTT	0.623735	CACCACCG	0.605709	GAAAACAA	0.559873	TGTGCGTG	0.6233	AAACAACA	0.617107	CAACAAAA	0.566374	AAAAAGAA	0.643822	CGGTGCCG	0.590615	AACAAACA	0.579376	CCTCCCCC	0.619132	TGTGTTTG	0.553609	CTGTGTGT	0.631343	AAATAAAT	0.638235	TGTGTGTA	0.592451	CGGTGGTG	0.629619	GCTGCAGC	0.561401	CCACACAC	0.562177	AAATAAAT	0.583552	ATTTATTT	0.637409	TCATCATC	0.558033	GTGTGTGC	0.595183	TTTTTTGC	0.588207
AGCAACAG	0.623706	GCTGCAGC	0.605669	AAAAAGGA	0.559204	GTGCGTGT	0.617645	CCGGCAGC	0.616785	GCTGCTGT	0.565643	CGCTGCTG	0.643821	CATCATCA	0.590454	ACAAAACA	0.579105	CACAAACA	0.618901	TTTTGCTT	0.552955	GTTTGTGT	0.630879	GATGATGA	0.637866	TACACACA	0.591872	TGTTTTGT	0.629586	CAGCAGCG	0.56085	GTGGAAAA	0.561739	AAAAAAGC	0.583339	AGCAGCAA	0.637181	ACAAAACA	0.557723	TCATCATC	0.594283	TGTTTTGT	0.584417
GCTGGTGC	0.621279	TGTTTTGT	0.605595	GGAAGAAA	0.558448	GCTGCAGC	0.617318	GTGCGCGC	0.616421	GTGTTTGT	0.56563	TTTCATTT	0.643629	AAACAACA	0.590279	AAAAAAGG	0.578358	TGTTTGTG	0.618757	TTGTTTGT	0.551538	TGTTTGTT	0.630055	CGGTGCCG	0.637517	AAAATAAA	0.588896	TGTGTTTT	0.629351	GGCGGTGG	0.560156	GGTGGAAA	0.561499	CGCCACCG	0.583299	GTCGTCGT	0.635026	TGTTTTGT	0.557368	TGGAAAAA	0.59391	TGTTTGTG	0.584415
CACCACCG	0.620908	CGGTGGTG	0.605194	TGTGTGTT	0.558368	GTGTGTGA	0.615779	CGTTTTTT	0.616209	GGCCACCG	0.563494	GAGCAGCA	0.642921	CGGCACCG	0.590037	ACACGCAC	0.578243	ATTTATTT	0.618746	GGTTTTTT	0.551089	CGCTGCTG	0.629854	CACAAACA	0.636321	TCACACAC	0.584897	CCACCGCC	0.628588	GGAGGAGG	0.559234	TTCTTTTT	0.559738	AGCAGCAA	0.582697	GCAGCAAC	0.634332	CGCTGCTG	0.556904	TTTCATTT	0.593785	TGCTGGTG	0.583005
CGGTGGTG	0.619959	ACAAAACA	0.604886	TTGTTTTG	0.558297	AAAGCAAA	0.61506	TGTTGTTT	0.616152	AAAAAAGG	0.561425	AAATGAAA	0.642883	CGGCCGGC	0.589689	TGTTTTGT	0.578166	GCAGCAAC	0.618401	AAGCAAAA	0.55082	GTGTGTAT	0.629107	GGAAAAAA	0.635837	GTGTGTTG	0.584828	CACCACCG	0.628286	CCACCGCC	0.558735	TTTTTATT	0.55923	ATTTATTT	0.582364	GTTGCTGC	0.633601	GCTGCAGC	0.556041	TTTTTCCA	0.592902	AAAACACA	0.582318
GCTGTTGC	0.619916	CGCTGCTG	0.604135	CGCCACCG	0.557811	TCACACAC	0.614986	CGGTGCCG	0.616013	TTTCCTTC	0.561381	CAAACAAA	0.642684	GAAGAAGA	0.589365	TGTGCGTG	0.576806	CCGAACCG	0.618274	CAAACACA	0.550634	CGACGACG	0.629031	CCGAACCG	0.635271	ACAACAAA	0.58384	TTGTTTGT	0.628268	ACAAAACA	0.558662	ACAGCAGC	0.559198	CGCACACA	0.58196	GGCGGCGG	0.633456	GGCGGTGG	0.556037	CCAGCAGC	0.592646	GCTGGTGG	0.582288
AAACGAAA	0.619215	TTTTGTTG	0.60407	CGGTGGCG	0.557668	TTTGCTTT	0.612829	GTGTTTGT	0.615839	ATCGATCG	0.561141	GATGATGG	0.642238	AAGAAGAA	0.588974	TGCTGTTG	0.576651	CCGGCCGG	0.617973	GCAGCAAC	0.549736	GCAAAAGT	0.628504	TTTTTTCC	0.633705	TGTTGTTT	0.583191	GCTGCAGC	0.628175	GATGATGA	0.556939	AAAAAGAA	0.558723	TTCGTTCG	0.581773	TGATGATG	0.633327	CGGTGGTG	0.555825	TTCCACCG	0.592557	CACCAGCA	0.582207
GCACCAGC	0.618552	CCACCGCC	0.604017	GTGTGTGC	0.554948	GTGTTTTT	0.612698	GAAGAAGA	0.615637	TTCCTTCC	0.561058	CACCATCA	0.642193	TTCTTCTT	0.58863	CCCTTCCC	0.576521	GTTGCTGC	0.617651	TTTTCCTT	0.549459	TGTTGCTG	0.628072	CGAACGAA	0.632838	AAAAACAC	0.582747	CCCCCTCC	0.628104	CACCACCG	0.556477	GTTGCTGC	0.558122	CAAAACAA	0.581617	CGGTGCCG	0.633192	CAACAAAA	0.555374	CAACAACA	0.589676	CCACCAGC	0.581921
AAAGGAAA	0.618267	CAACAAAA	0.602791	GCCGCCGC	0.55383	AAAGGAAA	0.612236	TTTGTGTG	0.614548	ACACAAAC	0.559929	CCATCATC	0.641589	TGATGATG	0.588388	GTGCGTGT	0.575917	GGGGGAGG	0.616876	GAAGGAAA	0.549121	AAAACACA	0.627696	ACAAAACA	0.631953	GCCCGGTG	0.581946	CCTCCTCC	0.626047	TTTTGTTG	0.555769	TCTTCTTC	0.557734	TTTTGTTG	0.581305	CAACAGCA	0.632448	TTTTGTTG	0.552941	CCTCCCCC	0.587937	TGTGTTTT	0.581026
GCAACAGC	0.61737	CAACAGCA	0.602553	ATTTGTTT	0.553741	CACCAGCA	0.611518	ACAAACAC	0.612666	GAAGGAAA	0.558959	CCCTCCCC	0.640906	TGTTGCTG	0.588029	AACAACAA	0.575657	ACAGCAGC	0.616567	TTTCCTTT	0.548688	TTTGCGAC	0.627507	TTCGTTCG	0.631841	CACCGGGC	0.581744	ACAAACAA	0.62533	TGTTTTGT	0.555355	AAGGAAAA	0.556954	GCTTTTTT	0.581074	TTGTTTGT	0.632429	TTGTTTGT	0.551014	TGTTGTTG	0.587658	ACACACAG	0.581021
TTTTTTTA	0.61683	GGAGGAGG	0.601689	CCTCCTCC	0.553508	AAAAAGGG	0.610746	AAAACAAC	0.611999	ACACACAT	0.558924	ACACACAT	0.640741	GCTGCCGG	0.587549	TGCAGCAG	0.575536	TGTTTTGT	0.615661	AAAAAAGA	0.54854	TTTCTTTT	0.627144	GGGAGGGG	0.631246	TTTGTTGT	0.581643	GGAGGAGG	0.62219	TTGTTTGT	0.555186	TTTTCCTT	0.556904	CAACAAAA	0.580168	CCGGTGCG	0.632312	ACAAACAA	0.549541	AAATGAAA	0.587481	CTGTGTGT	0.580932
TCTTTCTC	0.616551	GGGGGGGA	0.60068	GAAAAACA	0.552553	CCCACCCC	0.610572	CACACAAA	0.611973	GCAGCAAC	0.558879	CGCCGCCG	0.639613	GCTGCTGT	0.587478	CCACACAC	0.575325	CAGCAACA	0.615403	AAAGGAAA	0.547413	ATATATAT	0.626655	TGTTTTGT	0.630791	CGGCCCGG	0.581346	CGCTGCTG	0.622042	CAACAGCA	0.554865	GAAGAAGA	0.556113	TTTTTCCC	0.57945	CCGCCGCC	0.631015	TCCCCCCC	0.548507	AACAACAA	0.587099	CGATCGAT	0.580599
GAGCGAGC	0.616126	GTGTGTGA	0.599835	CGCGCGCG	0.552001	TTTGCTGC	0.610014	ATTTATTT	0.611841	TTTTCCTT	0.558836	GGGGAGGG	0.639086	CACACAAA	0.587114	GGTGGCGG	0.574751	TGTTGCTG	0.615262	GGCGGTGG	0.54719	GCGCGCAC	0.626571	CAGCAGCG	0.629933	TCGTCGTC	0.580832	TTTTGTTG	0.621894	GTGTGTGA	0.554569	TTTCCACC	0.555771	CGAACGAA	0.57838	CAACAAAA	0.631001	CCACCGCC	0.548264	TTTTTCTC	0.586976	CCGGTGGC	0.580261
GAGAAAGA	0.615943	GGCGGTGG	0.598987	GGTGGAAA	0.551788	CCTCCTCC	0.60979	CGCACCGG	0.611774	AAAGCAAA	0.55852	TGCTGCTC	0.638995	ACACACAT	0.586788	TGCTGCCG	0.574612	AAAAAGAA	0.615056	TCTTTTTT	0.54702	AATAATAA	0.625655	GTTTGTGT	0.627408	AAACAACA	0.580608	GGCGGTGG	0.621597	CCTCCTCC	0.553542	CGATCGAT	0.555493	GACGACGA	0.578108	ATGTGTGT	0.63092	CGACTCCG	0.548248	GGAAAAAG	0.586399	TTGTTTGT	0.579817
TTTCGTTT	0.61592	TTGTTTGT	0.598794	GCAAAAAA	0.5517	TATGTGTG	0.608243	GCGCACAC	0.610889	ACAACAAC	0.556508	TTTGTTTG	0.638946	ACAAACAC	0.586635	GGGAAGGG	0.574412	GCTGCTGT	0.614822	GCTGCTGT	0.546336	TCCCCCCC	0.625576	TTGTTTGT	0.626978	GCTGGTGG	0.580579	CAACAGCA	0.621473	ACAAACAA	0.553158	ACAAACAC	0.555018	TTTCCTTC	0.577925	TCATCATC	0.630702	TGCTGTTG	0.54658	GAAAAGAA	0.585679	TTTTTGCT	0.578739
GCTCGCTC	0.615155	TCACACAC	0.598574	GTGGTGGT	0.551086	AAAAACAC	0.607852	GAAACAAA	0.610878	TTTGCTTT	0.555909	GCCGCCGC	0.638873	CACAAACA	0.585881	TTGTTGTT	0.574058	AGCAGCAA	0.614527	ACAAACAA	0.54578	GGGGGGGA	0.625533	CCCCTCCC	0.626175	TGCTGGTG	0.580484	GGAGGGGG	0.621373	TCCCCCCC	0.550609	GTGTGTGG	0.554463	AAAAAGGA	0.57785	TTTTGTTG	0.630626	TCACACAC	0.546241	AACACACA	0.585601	TTATTTTT	0.578709
CTTTCTCT	0.614228	CGGAGTCG	0.598522	CAGCAACA	0.550856	TGCTGGTG	0.60769	TGTTTGTG	0.610717	ATGTGTGT	0.55548	ATTTTTTT	0.638603	TTTTTTGC	0.585798	CGCTGCTG	0.573648	CCGGTGCG	0.614406	TTTGCTTT	0.54491	ACACACAG	0.625261	CGCACCGG	0.625862	CAACACAC	0.579215	CAACAAAA	0.621064	CAACAAAA	0.549768	TTGCTGCT	0.553873	TTTTTCCT	0.577286	GCCGGTGG	0.629884	CGGAGTCG	0.545829	GCACACAC	0.585373	TTTGCTTT	0.577094
TTTCCTTT	0.61347	CCTCCTCC	0.597402	CATTTTCC	0.550822	CCCCACCC	0.607538	CCGGTGCG	0.610168	AAACGAAA	0.55462	CTCTCTTT	0.638388	GCCGGCCG	0.585699	CACGCACA	0.573601	CGCACCGG	0.614125	AAGGAAAA	0.544727	GATGATGA	0.623441	GCCGCCGC	0.625788	GTGTTTTT	0.579113	TCCCCCCC	0.618463	CCCCCTCC	0.548764	GGGGGAGG	0.553827	TTCATTTT	0.576173	ACACACAT	0.629085	CCTCCTCC	0.545611	TTCCTTTT	0.585058	TTTTGCTT	0.576966
AGAGAAAG	0.613016	TTCTTTTT	0.596375	CAAAACAA	0.550213	GCAGCAAA	0.60653	TTTGTTTC	0.609439	TTTCCTTT	0.554384	CATCATCG	0.638037	TTTGTGTG	0.584236	GCGGCGGC	0.573568	CCGGTGGC	0.612977	AAAGCAAA	0.543939	CACCACCG	0.623185	CCGGTGGC	0.625447	TTTTGTGT	0.578703	TGCTGTTG	0.616627	GCAGCAAC	0.547353	TTTTCCAC	0.553767	AAAACGAA	0.575153	TTTTTTCC	0.629077	CCCCCTCC	0.545162	GGGAGGGG	0.584944	GTCGTCGT	0.576813
CTGCTGTT	0.610127	GGGGGGAG	0.595862	GGAAAATG	0.550175	CCACCGCC	0.606209	GCCGGTGG	0.609354	TTTCGTTT	0.554085	AAAAAAAT	0.63797	AAAAAACG	0.583997	CCGCCACC	0.573268	TTCTTTTT	0.612566	TTCTTCTT	0.543919	TGTGTTTT	0.622953	GCCACCGG	0.625293	CACCAGCA	0.578121	ATATATAT	0.615048	TTCTTTTT	0.5468	GTTGTTGT	0.553643	TCATCATC	0.574525	GTTTGTGT	0.628903	AAAAAGAA	0.544986	ATTTATTT	0.584367	AGCAAAAA	0.57634
CAAAACAA	0.609987	ACAAACAA	0.594688	GCGCGCGC	0.549948	TTTTTTGC	0.605572	CCACCGGC	0.609335	GTTTGTGT	0.55408	TCTTTCTC	0.637648	CGGCAGCA	0.583678	GCTGGTGG	0.572444	TTGCTGCT	0.6117	TTTTTGCT	0.543762	AAAAGAAA	0.622926	GCGGCGGC	0.624958	ACACAAAA	0.578098	GTGTGTGA	0.614102	TCACACAC	0.546764	GTGTTTGT	0.5533	GTGGGTGG	0.573438	ACAACAAC	0.627529	GTGTGTGA	0.544733	GTTTTCCA	0.58414	ATCATCAT	0.57603
GGTGCTGC	0.609107	CGACTCCG	0.593035	TTTCCACC	0.54961	CACACATA	0.604561	CGAGCGCG	0.609312	CGATCGAT	0.553413	CACGCACA	0.637289	TGTTTGTG	0.583386	TTTGCTGC	0.572112	GATGATGA	0.610458	CACAAACA	0.543749	CCACCGCC	0.622841	CCGGTGCG	0.624934	GACGACGA	0.577665	GGGGGGGA	0.613039	AAAAAGAA	0.544611	ATCGATCG	0.552926	TTTTTTCG	0.572939	TGCTGTTG	0.626446	GGGGGGGA	0.544255	CTTTTTCC	0.583996	ACAAACAA	0.575807
ATGCTGCT	0.608986	TCCCCCCC	0.592531	GGAGGAGG	0.547586	TGTTTTGC	0.604325	GCTGCCGG	0.60893	CTCCCCCC	0.553392	TGTGCGTG	0.636986	TTCTTTTT	0.582857	CCTTTTTT	0.571368	GCCACCGG	0.610114	AGCAAAAA	0.542971	TTATTATT	0.622358	ACACAAAC	0.624167	CCACCAGC	0.57695	TATGTGTG	0.61291	TGCTGTTG	0.544099	CGCCACCG	0.551544	GAAGGAAA	0.572634	TCTTTTTT	0.625452	TTCTTTTT	0.543014	TTCTTTTC	0.583909	ATTTATTT	0.57534
AAACACAC	0.608668	GCAGCAAC	0.592298	AAACAAAT	0.546922	CCCTTTTT	0.604019	AAATAAAT	0.608628	CACCAGCA	0.552547	ATGTGTGT	0.636844	GTTGTTTT	0.582729	CCTCCTCC	0.571356	CCACCAGC	0.610107	TGTTTGTG	0.54294	CGGTGGTG	0.621708	ACAAACAA	0.624032	CCTTTTTT	0.576578	GCAGCAAC	0.610142	GGCAGCAG	0.543371	ACACAAAC	0.550462	TGTGTGCG	0.570921	GGAAAAAA	0.62525	GGAGGAGG	0.542769	TGGGAAAA	0.583717	AAAAATAA	0.574837
GTGTGTTT	0.608232	AAAAAAGG	0.592045	TGTTTTTC	0.546888	GCAAAAAA	0.603834	GCTGCAGC	0.608563	GGAAGGAA	0.551593	TTTCGTTT	0.636573	GCAAAAAA	0.582703	GGCAGCAG	0.570498	ACAAAACA	0.609804	TTTCCACC	0.542881	GGAGGAGG	0.621553	ACACACAT	0.621074	CCGGGCCG	0.576262	GACGACGA	0.60888	TTTTTTGC	0.543147	CCTCCCCC	0.5503	GGGAAAAA	0.570615	TTTAAAAA	0.624254	CAACAGCA	0.542688	TTGTTGTT	0.583615	CACAAACA	0.574591
GCAGCACC	0.608127	TGCTGTTG	0.590778	TTTCCTCC	0.546628	TTTTGCTT	0.60376	CGCGCCCG	0.608163	TTTGTTTC	0.550789	GAGAAAGA	0.636325	GCGCGCGT	0.582692	AAAGGAAA	0.569972	CAACAGCA	0.608819	AAGAAGAA	0.542478	CAGCAACA	0.620496	TTGCTGCT	0.620702	AAACGAAA	0.575814	GAAGAAAA	0.607903	CCTTTTTT	0.543147	GGGAGGGG	0.549264	GCCGGTGG	0.569246	AAATGAAA	0.624232	CTCCCCCC	0.542479	TGGAAAAC	0.583504	ATCGATCG	0.573631
CTCTTTCT	0.607791	AAAAAGAA	0.590388	TTTTTTGC	0.546295	AAGCAAAA	0.603271	AAAAAGAA	0.607611	GTTGTTGT	0.549862	TTCGTTCG	0.635533	GAAACAAA	0.582123	TTTCCTTT	0.569972	GCAAAAAA	0.60848	TTTTTATT	0.541785	TCATCATC	0.619757	AAAAAATC	0.620622	AAAAAAGG	0.573681	GGCAGCAG	0.607313	GGGGGGGA	0.542439	TTTCGTTT	0.548571	ACCACCAC	0.568776	TTTTTAAA	0.623151	TTTTCTTC	0.540034	AAAAGGAA	0.582224	GTTGCTGC	0.573223
AGCAGCAT	0.607572	GGCAGCAG	0.589981	AATGAAAA	0.544827	TTTCCTTT	0.603053	CGGCCGGC	0.607286	AAAGGAAA	0.549837	AAAGAGAG	0.635021	TGCTGCCG	0.58014	TTCTTTTT	0.569451	TTTTTTGC	0.608433	GAAAGAAA	0.541363	TATGTGTG	0.61888	AGCAGCAA	0.620595	TTTCGTTT	0.573516	GTTGCTGC	0.606739	GCAAAAAA	0.54241	TTCTTCTT	0.548497	TTGTTTTC	0.568589	AAAAAAGA	0.623066	GCAAAAAA	0.539858	TGTGTGTT	0.58191	AAATAAAT	0.572937
TTGTTTTG	0.606001	CTCCCCCC	0.589797	GAAGAAGA	0.544792	TTCTTTTT	0.602201	GTTGTTTT	0.607013	AAGGAAAA	0.549778	CAGCAGCG	0.634581	CAACAGCA	0.579622	GATGATGA	0.568946	CATCATCA	0.607909	GGAAGGAA	0.540633	ACAAAACA	0.618717	TTTCATTT	0.620359	TTTTTTTA	0.573309	TTTTTTGC	0.606217	GGAGGGGG	0.54163	GCAGCAAC	0.54838	TTTTCATT	0.567891	GATTTTTT	0.622465	AAAAAAGG	0.539818	CGGTTCGG	0.5817	GGGAAAAA	0.572252
AGAAAGAG	0.605799	TTTTTTGC	0.589325	TTTTCATT	0.544605	GTATGTGT	0.602044	GCCACCGG	0.606763	AGTGTGTG	0.5491	CGATGATG	0.634547	CCGGCAGC	0.57914	CGGCAGCA	0.568929	ATGTGTGT	0.607705	GTTGCTGC	0.540221	ATACACAC	0.618527	AAATGAAA	0.620264	TGTTTTGC	0.573107	AAAAAGAA	0.606068	AATAAAAA	0.540724	GTTTGTGT	0.548287	ATTTGTTT	0.567482	ACACAAAC	0.622289	GGAGGGGG	0.538567	CCGAACCG	0.580777	AAGCAAAA	0.571474
AACAGCAG	0.60504	GCAAAAAA	0.588959	AAAGCAAA	0.543894	AAAAAGAA	0.60195	TTCTTTTT	0.605958	GTTGCTGC	0.548847	AAACGAAA	0.63436	AAAACAAC	0.579022	TGTTTGTG	0.568836	CACCAGCA	0.605687	TTCCTTCC	0.540049	TATATATA	0.618109	GATTTTTT	0.618514	TAAAAAAA	0.5731	TTTTCTTC	0.60603	AAAAAAGG	0.540461	TGCCGGTG	0.54779	TTGCTGCT	0.567245	AAAAAATC	0.622248	CCTTTTTT	0.538487	ATTTGTTT	0.579791	TTTCCTTC	0.571188
CAGCAGCT	0.604708	CCTTTTTT	0.588173	TCTTCTTC	0.543847	GCAAAACA	0.600996	GCCGGCCG	0.605635	CCACCGCC	0.548765	CGGCGGCG	0.634333	AAAAAGAA	0.578623	AAGGAAAA	0.568521	CGAACGAA	0.604731	GGGGGGGA	0.539675	TCACACAC	0.617632	CAACAAAA	0.618464	ACAAAAAC	0.572319	TCACACAC	0.605997	GAAGAAAA	0.539316	CCGTTCCG	0.547756	CGATCGGT	0.567049	GATGATGA	0.62111	TTTTTTGC	0.537175	CGTGTGTG	0.57973	TTTCTTCT	0.571145
CTGCTGGT	0.604466	TTTTCTTC	0.588096	AAATTAAA	0.543239	GGGGTGGG	0.600377	TGCGTGCG	0.605619	TGTTGTTT	0.548621	CCACCAGC	0.633282	TTGTTTTC	0.578257	AGTGTGTG	0.567867	TTCGTTCG	0.60443	GGGGAAAA	0.538515	TGTTTTGT	0.61572	ATGTGTGT	0.618115	GTTTTTGT	0.571671	GTGTGTAT	0.605361	GTTGCTGC	0.538347	CGGTGGCG	0.547041	CGGTGGCA	0.566737	CACCAGCA	0.620418	GGCAGCAG	0.535995	TTTTCCAT	0.579469	GCAGCAAC	0.571028
CACCATCA	0.603927	CCCCCTCC	0.586981	TTTAATTT	0.543052	GGCGGTGG	0.600008	CGCGCTCG	0.605139	TGCTGGTG	0.548363	TTGTGTGT	0.632651	GAAAACAA	0.577567	AAAAAGAA	0.567859	TTTTTTCC	0.603703	AATAAAAA	0.538477	TGCTGTTG	0.615644	GCTGGTGG	0.618044	GCAAAACA	0.570146	CACACATA	0.60444	AAAAATAA	0.538155	AAGAAGAA	0.546723	TGTGTTTT	0.565852	CCGGCCGG	0.620172	GGGGGGAG	0.535939	GGTGGCGG	0.579388	GAAGGAAA	0.570397
ACCAGCAG	0.602465	GGAGGGGG	0.584003	GGCGGTGG	0.542944	TGTATGTG	0.599712	GTGTGCGC	0.604825	GGCGGTGG	0.547192	AACAAACA	0.631933	CCACCGGC	0.577534	CCACCAGC	0.566794	GTTTGTGT	0.603683	CGATCGAT	0.538126	CTCCCCCC	0.615299	TTTTTCTC	0.616401	GTGTGCGC	0.569405	GCAAAAAA	0.604426	CTGCTGCC	0.538098	CGGAACGG	0.546554	TTTTCCCG	0.56551	CATTTTTT	0.619634	GAAGAAAA	0.534694	TGGAAAAT	0.579205	GTGTTTGT	0.570318
GCAGCATC	0.601907	CTGCTGCC	0.583048	TGTTGCTG	0.542894	AAGGAAAA	0.599155	CACAAACA	0.60467	AAACAACA	0.547191	ACACACAA	0.631301	TTTGTTTC	0.577143	GCAGCAAA	0.566129	GCTGGTGG	0.603536	CCGAACCG	0.537932	CACACATA	0.614675	AAAAAAGA	0.616353	GCGCACAC	0.568779	CTGCTGCC	0.604221	CACACATA	0.537939	CGGTGCGG	0.545985	CGAAAAAA	0.565305	TTTCATTT	0.619499	CTGCTGCC	0.532092	AAACAAAT	0.578971	TTTCTCTC	0.570303
AAAAGGAA	0.601618	GAAGAAAA	0.582559	ACCACCAC	0.542826	ACACACAG	0.599017	TTGTTTTC	0.604481	TGTTTTGC	0.546836	CCCCTCCC	0.630875	TCATCATC	0.576967	CACAAACA	0.564692	GGAAAAAA	0.603399	GCAAAACA	0.537869	CCTCCTCC	0.614387	GCGAGCGA	0.615677	CAAAAACA	0.568275	AATAAAAA	0.604129	TTTTTATT	0.537914	CGGTGCCG	0.545516	ACACGCAC	0.56514	CGCACCGG	0.619333	GACGACGA	0.532013	TTTCTTCC	0.578848	TTTTTCCC	0.569929
GATGATGG	0.601495	CACACATA	0.581567	GCGGCGGC	0.542536	TTCTTCTT	0.59861	CGAAAAAA	0.604159	CCCCCTCC	0.545756	GGTGGTGC	0.630753	CGTTTTTT	0.57696	CACCAGCA	0.564606	ACAAACAA	0.60308	TCCCCCCC	0.537142	GTTGCTGC	0.613378	CATTTTTT	0.615224	TGTTTTTG	0.567905	TATATATA	0.604016	TATGTGTG	0.536186	CCCCTCCC	0.545319	AAAACACA	0.564976	TTTGTTTC	0.619252	GTTGCTGC	0.530031	AAATAAAT	0.578748	ATAAAAAA	0.569927
AGCTGCTG	0.601491	AATAAAAA	0.580568	AAAATGAA	0.540785	TTTGTTGT	0.598223	CGGCACGG	0.603668	GGAGGGGG	0.545734	GCTGGTGG	0.630753	ACACACAA	0.576917	TTTTCCTT	0.563894	AAATGAAA	0.602173	TTTGCTGC	0.535767	GGGGGGAG	0.612839	GAAACAAA	0.614882	TTCTTTTT	0.567869	TTTTTATT	0.603935	TTATTTTT	0.536085	TTTGTTTC	0.545216	CGATCGTG	0.564964	TTGTGTGT	0.618635	GCAGCAAC	0.528281	TTTTCCCA	0.578366	ATGATGAT	0.569732
CCATCATC	0.60148	GACGACGA	0.579614	GGAGGAAA	0.540773	CTGTGTGT	0.597551	GAAAACAA	0.603111	GAAACAAA	0.545406	CTTTCTCT	0.630569	TGCTGTTG	0.576873	TGCTGGTG	0.563669	TTGTTTGT	0.601767	TCTTCTTC	0.535619	GGCGGTGG	0.612577	AAAAAATG	0.614553	TTTGCTTT	0.567594	TTCTTTTT	0.602798	CTCCCCCC	0.535755	AAACGAAA	0.544826	TGTGTGTT	0.564721	CCACCGGC	0.617897	AAAAACAC	0.528095	GAGAAAAA	0.577635	AAAGCAAA	0.569158
GCTGCAGC	0.60129	TATGTGTG	0.579346	TTTGCTTT	0.540566	CCACCCCC	0.596779	TTTTTCTC	0.602775	TCCCCCCC	0.544961	TGTGTTTG	0.629871	TGCGTGCG	0.576622	AAGAAGAA	0.562928	ACACAAAC	0.600758	GGGAAAAA	0.53554	GTGTGTGA	0.612156	ACCGACCG	0.614531	AAAAAAAT	0.566914	CGGCAGCA	0.602358	GACGACGA	0.535577	CGGTGGAA	0.544111	GCAGCAAC	0.564497	TGCTGGTG	0.616579	AATAAAAA	0.527997	CTTTTTTC	0.577446	ACAAACAC	0.567979
AAGGAAAA	0.601079	TCGTCGTC	0.578767	AAAAAATG	0.540234	ACAACAAA	0.595842	GCGCCCGG	0.602743	TTTTGCTT	0.544638	TGTTTGTT	0.629379	GAGAAAAA	0.576451	TTTCCTTC	0.562618	TTTTTTAA	0.600532	ATCGATCG	0.534406	TTTTTTGC	0.611533	TCTTTTTT	0.614309	ATTTTTTT	0.566904	TGTGTATG	0.601485	TTTTCTTC	0.535516	GAAACAAA	0.543583	GCTTTTCC	0.56445	CCACCAGC	0.615571	CACACATA	0.527875	TCGATCGA	0.577178	AGAAGAAA	0.567342
TTTGCTTT	0.600507	TTTTTATT	0.578468	CCACCGCC	0.539457	TGTTGTTT	0.595799	TTGTGTGT	0.602725	GCTGGTGG	0.544462	GCACCACC	0.629343	GAGAGAAA	0.576037	GAAGGAAA	0.562213	ACACACAT	0.598849	TGTTTTGC	0.534237	CAACAGCA	0.610256	GTTGCTGC	0.614267	AAAGCAAA	0.566837	AAAAATAA	0.600298	GGGGGGAG	0.532388	ACAACAAC	0.543107	AGGAAAAA	0.564069	ACACACAA	0.614433	TTTTTATT	0.527207	AAAAAATA	0.576897	TTTTTTAT	0.566324
CCACCAGC	0.600439	TTATTTTT	0.577727	AAAACGAA	0.538712	TGTTTTTG	0.595668	CCGGTGGC	0.602647	GGGGGGAG	0.544414	GGGAGGGG	0.628866	CGCACCGG	0.57585	TTCCTTCC	0.561352	GCGAGCGA	0.598746	TTTTCCCC	0.534023	TGTGTATG	0.609971	AAATATTT	0.614117	AAGCAAAA	0.565389	GGGGGGAG	0.59994	ACACATAC	0.530801	AGCAGCAA	0.542628	AACGAAAA	0.563964	CGAACGAA	0.614236	TCTTTTTT	0.525393	GGTTTTCC	0.576776	TTTTTCCT	0.565754
CTGCTGCA	0.600322	GTTGCTGC	0.577198	TTTTTTCA	0.537216	CCACCAGC	0.595301	CCGGGCGC	0.602582	TTTTTTCC	0.543967	TTTTCTTC	0.628535	TTTCTCTC	0.575504	CGGCGGCG	0.560789	GAAACAAA	0.598373	GGTGGAAA	0.53209	GTATGTGT	0.60964	GAAAGAAA	0.614111	GTGTGGTG	0.565151	GTATGTGT	0.599389	AAAAAAGA	0.529516	CCGCACCG	0.542243	CGGGAAAA	0.563888	GAAAGAAA	0.614129	TTATTTTT	0.524197	TATTTTTT	0.575922	CGGTCGGT	0.565342
GGCAGCAG	0.600169	AAAAACAC	0.577076	TTCATTTT	0.536785	CACATACA	0.595014	ATGTGTGT	0.602411	GCAAAACA	0.543941	AGAGAAAG	0.627522	TTGTGTGT	0.575367	CACACACT	0.560581	TGCTGTTG	0.597385	ATGTGTGT	0.531997	ACAAACAA	0.609106	GCTGCTGT	0.614063	TTTGCTGC	0.564885	TCGTCGTC	0.599366	ATACACAC	0.529487	GCAAAACA	0.541706	GTTGCTGC	0.563595	TTCGTTCG	0.613831	TATGTGTG	0.523917	GGAAAAGG	0.575869	AGGAAAAA	0.565288
TGATGGTG	0.599517	GTGTTTTT	0.576987	GAAAGGAA	0.534686	TTTTTATT	0.594968	CGCGCGCA	0.602305	AAGCAAAA	0.543306	CAAACACA	0.625658	TTTTTCTC	0.575212	ATGTGTGT	0.559068	TCGCTCGC	0.597056	TTTCTTTC	0.531715	CTGCTGCC	0.608699	TTTTTTAA	0.61389	GCAGCAAA	0.564737	CTCCCCCC	0.59834	CATACACA	0.52904	CGGTGGCA	0.541646	GAAAACAA	0.562975	CCCTCCCC	0.613658	AAAAATAA	0.523778	CTTTTCCC	0.575258	ACCGACCG	0.565178
GATGCTGC	0.599436	CGGCAGCA	0.576216	GTTTTCTT	0.534642	ACACATAC	0.594964	CATTTTTT	0.602207	CCACCAGC	0.543262	CTCTTTCT	0.625599	CCGGTGCG	0.574855	TTTCTTTC	0.558652	TTAAAAAA	0.595345	GCAGCAAA	0.53171	GTTTTTGC	0.607899	TTAAAAAA	0.613622	TTTTGCTT	0.56428	CCTTTTTT	0.598163	CACATACA	0.528465	GCTGGTGG	0.540951	AAAATGAA	0.562968	GCTGGTGG	0.613255	CGGCAGCA	0.523766	TTTGTTTC	0.575006	TTTCTTTC	0.564861
AAAGCAAA	0.599224	TCTTTTTT	0.576054	TTCGTTTT	0.534161	AAGAAGAA	0.594951	CGGGCGCG	0.602102	TTTCTTTC	0.542515	TTTATTTT	0.625142	GCGCGCAC	0.574163	AGCAGCAC	0.558405	TCATCATC	0.595256	TTTTTCCC	0.531183	CATACACA	0.607437	CGTTTTTT	0.613238	AAAAAGAA	0.56397	GTGTTTTT	0.597787	CGGCAGCA	0.528435	AAACAACA	0.540917	ACAAACAA	0.562464	GAAACAAA	0.613022	GTGTTTTT	0.523717	GAAAAAAG	0.574965	TCTTTTTT	0.564833
GCTGGTGG	0.598275	TTTTGTGT	0.575923	CATTTTTT	0.533619	TGCAGCAG	0.594898	ACACACAA	0.601806	GAAAACAA	0.540428	CCACCATC	0.62509	ACACAAAC	0.573762	ACACACAT	0.557056	TTTCATTT	0.595164	AAACGAAA	0.530788	CGATTCCG	0.607089	TTTTGTTG	0.613236	TTTCTTTC	0.563678	TTATTTTT	0.59769	GTGTGTAT	0.527783	TGTTTTGC	0.540744	TTTTCGTT	0.562135	CCGGTGGC	0.612601	TCGTCGTC	0.523646	CACACACG	0.57463	ACGACGAC	0.564752
TGCAGCAG	0.597447	AAAAATAA	0.575134	TTTTCGTT	0.53252	ACACAAAA	0.594498	GAGAAAAA	0.601544	AAAAATAA	0.539966	GCGAGCGA	0.624335	ACGCGCGC	0.573717	TTTTGCTT	0.556522	GGTGTGTG	0.594732	GGGGGGAG	0.530749	GCAAAAAA	0.605839	AAAAAACG	0.613159	CTGCTGCA	0.563256	TGCTGCCG	0.59758	AAAAACAC	0.527587	AAAGGAAA	0.540343	TTGTTTGT	0.562122	AAAAAATG	0.611695	AAAAAAGA	0.523019	GAAACAAA	0.574424	CCACCGCC	0.562579
TGCGTGTG	0.597073	AAAAAAGA	0.573873	GGAAAACA	0.532276	CAAAAACA	0.59446	CGCACGCA	0.601478	TTGTTTTC	0.53917	ATGCTGCT	0.623844	GTGCGCGC	0.57361	TTCTTCTT	0.555928	TTTCTTTC	0.59281	TTTCGTTT	0.529441	ACACATAC	0.604072	TTTGTTTC	0.612942	TGCAGCAG	0.562799	AAAAACAC	0.597149	TGCTGCCG	0.527285	TTTCCTTT	0.539868	ACCGATCG	0.562066	TGCGTGCG	0.610315	CGGAATCG	0.5225	ATGGAAAA	0.574231	CGCTGCTG	0.56242
TTTTCCTT	0.596324	ATACACAC	0.570851	TGAAAAAA	0.531678	AATAAAAA	0.594264	TGCTGCCG	0.601364	GAAAGAAA	0.53907	TGCAGCAG	0.623072	CGGCCCGG	0.573354	GTGTTTGT	0.555327	TTTGTTTC	0.592783	GTTTTGCT	0.528167	TGTATGTG	0.603634	GCAGCAAC	0.612428	CACCACAC	0.562566	ACACATAC	0.596289	GTGTTTTT	0.5272	TGCTGGTG	0.539712	TGTTTTTC	0.560831	TGCTGCCG	0.608581	ACACAAAA	0.520029	GGGAAAAG	0.574077	GTGTTTTT	0.560685
CATCATCG	0.596282	CATACACA	0.570521	AACGAAAA	0.531306	GGGTGGGG	0.594251	AAAAAATG	0.601023	TTATTTTT	0.53903	AGCAGCAT	0.622799	CCGGCCCG	0.572903	GAAAGAAA	0.555065	CAACAAAA	0.59275	ACACACAT	0.528045	GGCAGCAG	0.603146	GAGAAAAA	0.612359	GTTTTGCT	0.561137	CATACACA	0.595844	TCGTCGTC	0.526829	CACCAGCA	0.539531	GCTGGTGG	0.560796	TTTCTTTC	0.608271	ATACACAC	0.517692	CCGGTTCG	0.574022	AAAAAAGA	0.560464
GAAGAAAA	0.594639	GTGTGTAT	0.570509	AAGAAAAC	0.530419	TTTTCCTT	0.593575	CGGCAGCA	0.60099	TTGTTTGC	0.538899	CGAACGAA	0.622703	GCCGGTGG	0.57284	GACGACGA	0.555039	GATTTTTT	0.592439	CCCGGTGG	0.527912	TTGTTTGT	0.602478	CCACCAGC	0.612357	AAGGAAAA	0.560765	CCCCCCCT	0.594903	TCTTTTTT	0.526345	AAAAATAA	0.53952	AAACAAAT	0.560398	ATTTGTTT	0.608239	GTGTGTAT	0.516525	CAAAAAAA	0.573618	GCTGGCTG	0.559991
AAATGGAA	0.594507	ACACAAAA	0.570306	TTTTTCCA	0.529529	TTTTGTGT	0.593573	CCGTGCCG	0.600257	TTTTGTGT	0.537483	CCTTTTTT	0.622646	GCGCACAC	0.57249	CCGCACCG	0.55436	TTTTGTTG	0.592432	CGGTTCGG	0.527613	GAAGAAAA	0.602025	TTTCTTTC	0.612029	AGCAAAAC	0.558786	ATACACAC	0.594541	TATTTTTT	0.525344	CCACCAGC	0.539488	TTTCCTTT	0.560021	AAATATTT	0.60807	TTTGCTTT	0.516303	TTTAAAAA	0.573412	GAAAGAAA	0.559854
TTCCTTTT	0.594328	ACACATAC	0.570211	TGGAAAAA	0.529449	GTGTGTTG	0.592882	CGGTGCGG	0.599542	CACACACT	0.537361	GAAGAAAA	0.622427	CCGGGCCG	0.572362	GGAAGGAA	0.553755	CGGTCGGT	0.591864	TTTTCCAC	0.527533	GCAGCAAC	0.601791	ACAGCAGC	0.611395	GCCGTGTG	0.5582	CCGCCACC	0.594457	GTATGTGT	0.524219	CGCACCGG	0.539475	AATGAAAA	0.55966	TTTTTCTC	0.608051	TTTTGTGT	0.515311	CCGCCACC	0.573332	TTTTCCCC	0.559629
TGTGTTTG	0.593822	TGTGTATG	0.570051	GAAAAAAG	0.528287	TTTCCTTC	0.592839	TGCGCGCG	0.59904	GGGGGGGA	0.535691	TTTTATTT	0.622276	GCAGCAAC	0.572081	GAAGAAGA	0.553491	GCTGCCGG	0.591326	TATTTTTT	0.527155	TTCTTTTT	0.601661	TTGTGTGT	0.610341	GCAAAAAA	0.557612	AAAAAAGG	0.594255	AAAAAATA	0.523809	TGCCACCG	0.538174	GGAAAAGC	0.559164	GCTGCAGC	0.607771	AAAGCAAA	0.514938	CCTTTTCC	0.573051	CAGCCAGC	0.559431
GAAAGAAA	0.59361	GTATGTGT	0.569801	TTCCTTTC	0.528143	ATACACAC	0.592542	CGGCCCGG	0.598987	CGGCCACC	0.534907	AAAATAAA	0.621236	CGCGCCCG	0.571278	AAGCAAAA	0.553462	CCGGCAGC	0.59131	GAAGAAGA	0.526824	GTGTATGT	0.599908	TGCTGGTG	0.610282	TTTTCCTT	0.557429	CACATACA	0.594133	ATAAAAAA	0.521829	CCACCGGC	0.537446	ATTTTCCA	0.558819	GGGGAGGG	0.607675	GTATGTGT	0.514457	ATTTTCCA	0.572581	AAAAAGGG	0.558385
CGATGATG	0.592486	TGCTGCCG	0.567927	AGGGAAAA	0.527734	CAACACAC	0.592528	GATTTTTT	0.598714	GGAAAAAA	0.534736	AGAAAGAG	0.621061	CGGCACGG	0.57101	ACAAACAC	0.553206	AAATATTT	0.591076	GTGGAAAA	0.526811	TTATTTTT	0.598862	TGTTGCTG	0.60952	TTTTTTGC	0.557309	TGTATGTG	0.593786	TGTGTATG	0.521218	TTATTTTT	0.537229	ACGCACAC	0.558527	GAAAACAA	0.607118	CATACACA	0.514444	TTTTTAAA	0.572329	TTTCCTTT	0.55813
CACACGCA	0.592468	AAAGCAAA	0.565935	CTTTTTTC	0.527646	AAACAACA	0.591783	TTTGTTGT	0.598437	GTTGTTTT	0.533641	AAATAAAA	0.621053	AAATGAAA	0.570747	TTTTTTGC	0.550393	TGCTGCCG	0.590929	CCACCGCC	0.526722	TTTTCTTC	0.598756	CGGTCGGT	0.609456	ATCGATCG	0.55718	AAACAACA	0.591458	CCCCCCCT	0.520931	CCCGGTGG	0.536501	TTCCACCG	0.558139	CGGTTCGG	0.607102	TGCTGCCG	0.513263	CGAACCGG	0.572272	GGGGAAAA	0.558105
TTTCTTTC	0.591252	TGCTGGTG	0.565873	GCTGCAGC	0.527569	CATACACA	0.591772	ACAACAAA	0.598415	ACACAAAA	0.533481	CTGCTGCA	0.620994	GATGATGA	0.570726	GTGCTGCT	0.550301	AAAAAATC	0.590801	CCCCCGGG	0.525477	AAAAAGAA	0.59796	TCGCTCGC	0.609292	CGATCGAT	0.556152	AAAGCAAA	0.591137	ACACAAAA	0.519533	TTTTTTAT	0.536114	CCACCAGC	0.557567	CGCACGCA	0.607033	AGCAGCAC	0.513036	ACAAACAA	0.571974	CCCTCCCC	0.557869
CAAACACA	0.590951	TTTGCTTT	0.565376	GCAGCAAC	0.527399	CTGCTGCA	0.591012	CCGCACCG	0.598384	GGTGGAAA	0.533294	AGCTGCTG	0.620871	TTTGTTGT	0.570534	GCAAAAAA	0.550202	ACCGACCG	0.589967	CCAAAAAC	0.525432	ACTTTTGC	0.597693	CAGCAACA	0.607821	GCAACAGC	0.555196	TGCTGGTG	0.590494	TGTATGTG	0.518937	TGTTGTTT	0.53594	CGTTTTTT	0.55692	GAGAAAAA	0.605946	CGATTCCG	0.512829	GGAAGAAA	0.571926	AAAAAACC	0.556894
TTTTTATT	0.590435	TGTTGTTT	0.565101	TGTTTTCC	0.526922	GTGTGTAT	0.59093	TTTCATTT	0.598371	AAAAAAGA	0.532882	GATGGTGG	0.620439	CGCACGCA	0.569382	TCGTCGTC	0.550149	CGTGTGCG	0.589948	AAAAAATA	0.525235	CACATACA	0.597419	CGTGTGCG	0.607565	GAAAGAAA	0.554605	TTTTGTGT	0.589993	ACATACAC	0.518215	ATAAAAAA	0.535628	GTGCGTGT	0.556719	CGGCAGCA	0.605807	TGTGTATG	0.512417	TTTTTTTG	0.571732	CCGGCCGG	0.55685
CTGCTGCC	0.590198	TGTATGTG	0.56465	AAAAAATC	0.525818	GGGGGGAG	0.590729	GTTTGTGT	0.598317	TGTTTTTG	0.531631	TAAAAAAA	0.619048	AAACAAAT	0.568966	TCTTCTTC	0.548436	AAAAATAT	0.589843	GAAACAAA	0.525171	TGCTGCCG	0.597298	CGATCGAT	0.60753	CACACGGC	0.553203	AAAAAATA	0.589785	TTTTTTAT	0.517738	TTTTTTGC	0.535419	CACGATCG	0.556318	AAACAAAT	0.605518	ACACATAC	0.51155	GAAAAAGG	0.571339	GAGAGAAA	0.556677
ACCGACCG	0.589698	CACATACA	0.564384	TTGCTGCT	0.525162	GCAACAGC	0.59025	AAAAAATC	0.598076	GCAAACAA	0.531455	CAGCAGCT	0.618725	GCCACCGG	0.568427	TTTCATTT	0.547153	TGCTGGTG	0.589647	GTGTTTGT	0.524847	AAAAATAA	0.596142	AAAAATAT	0.606655	GCTGTTGC	0.55104	TATTTTTT	0.589367	AGCAGCAC	0.517608	CCGGTGCG	0.534747	GAGGAAAA	0.555983	ATATTTTT	0.604195	GCAGCAAA	0.511188	CCCCTCCC	0.571137	AAAGGAAA	0.556361
TTGTTTGT	0.589272	AGCAGCAC	0.563774	AGCAGCAA	0.525158	TGTGTATG	0.590103	CCGGCCCG	0.597689	TCTTTTTT	0.529931	CTGTGTGT	0.618606	TTTCATTT	0.568141	CCGGCCGG	0.546281	CGGCAGCA	0.589176	TTTCTTCT	0.524668	TTTTTATT	0.596103	TCGTTTCG	0.60623	CGGTGTGT	0.549494	AAAAAAGA	0.589126	TTTTGTGT	0.516825	GCCGGTGG	0.534308	TTCCGGTG	0.555887	GTTGTTTT	0.604127	TGTTGTTT	0.51055	TTAAAAAA	0.570956	AAAAACAC	0.556257
CGGTCGGT	0.588644	CGGAATCG	0.563687	TGTGTTTT	0.52514	GAAGGAAA	0.588819	TTTTTTCG	0.59762	TCACACAC	0.529621	AAAAAAGG	0.618488	ACAACAAA	0.568116	GTGTTTTT	0.546134	CGGCGGTG	0.588883	GCTGGTGG	0.524449	AATAAAAA	0.596023	ACACACAA	0.606149	GCTGTGTG	0.548507	AGCAGCAC	0.588896	GCTGGTGG	0.515532	GCAAAAAA	0.534259	GCAAACAA	0.5558	TTGTTTTC	0.60344	AAACAACA	0.509942	GGAAAACC	0.569823	TGCAGCAG	0.555974
GTTTTGTT	0.588407	CTGCTGCA	0.562858	CACCACCG	0.524014	GCTGTTGC	0.586763	CCGGGCCG	0.597597	TCGGTGGC	0.529039	TTTTTTTA	0.61792	GTTTGTGT	0.567679	GCCGCCGC	0.54559	CGAGCGAG	0.588286	TTATTTTT	0.524293	ACATACAC	0.593554	ATTTGTTT	0.606112	CCGTACCG	0.548068	GTGTATGT	0.58859	TGCTGGTG	0.515021	CACCGGCA	0.534071	AACGAACG	0.55571	GCCACCGG	0.603391	GTGCTGCT	0.509169	TTGTTTGT	0.568156	GGCGGTGG	0.555531
GTGTGCGT	0.587768	TTTGCTGC	0.562504	GGGAAAAC	0.523791	ACAAAAAC	0.586144	CCGCCCGG	0.597257	TTTGCTGC	0.528755	CACACACC	0.616591	CGCGCTCG	0.567604	AAATGAAA	0.54497	CATTTTTT	0.588117	AGCAAAAC	0.524182	CGGCAGCA	0.593449	AAACAAAT	0.605961	TTGTTTTC	0.548007	TCTTTTTT	0.588458	TGCAGCAG	0.514737	CGGCACCG	0.53369	TGTTTTGT	0.555663	GCTGCCGG	0.603125	TGCAGCAG	0.508843	CCTTTTTC	0.567882	GCAGCAAA	0.555021
AACAAAAC	0.587639	GTGCTGCT	0.562435	ATGGAAAA	0.523759	CTCCCCCC	0.58607	CGCACACG	0.596706	GGTGGCCG	0.528233	GGTGTGTG	0.615804	CGGCGGTG	0.566754	GTTTGTGT	0.544792	AAAAAATG	0.588036	ACAACAAA	0.524116	TCGTCGTC	0.592915	TTTTTTCG	0.605671	TTTGTTTC	0.547988	TTTGCTTT	0.588135	TTTGCTTT	0.514248	AAAAAATA	0.533231	CACCAGCA	0.555383	AAACAACA	0.60256	CACATACA	0.508597	GCCGGTGG	0.567493	CGGTTCGG	0.554926
TGATGCTG	0.587374	CACCAGCA	0.56224	GGAAAAAC	0.523235	GTGTGGTG	0.585467	ACACACAT	0.596347	TTTCTTCT	0.527863	ACACACAG	0.614975	CCGGCGGC	0.566687	AAATAAAT	0.544626	TTGTGTGT	0.586802	CAAAAACC	0.523646	CCTTTTTT	0.592703	ATATTTTT	0.605483	GAAGGAAA	0.547918	TGTTGTTT	0.588121	AAAGCAAA	0.514016	TTTCTTTC	0.532931	GTTTTTCC	0.555138	AAAACAAC	0.60256	TGCTGGTG	0.508129	AAGAAAAC	0.566637	CAGCAGCG	0.554903
TGCTGATG	0.587052	CAACACAC	0.561566	GATTTTTT	0.522898	GCTGGTGG	0.585082	AAACAAAT	0.596301	GTTTTTGT	0.526903	TCGCTCGC	0.612551	ATTTGTTT	0.565743	AAACGAAA	0.544332	TGCGTGCG	0.586747	AGAAGAAA	0.523469	GCTGGTGG	0.592519	CACACACC	0.604711	TTTCCTTC	0.547706	ACACAAAA	0.58707	TTTGCTGC	0.513878	GGTTTTTT	0.53265	TGGAAAAT	0.553747	CCGAACCG	0.60239	TGTATGTG	0.508025	CGTTTTCC	0.56661	CTGCTGCA	0.554673
TTTTCTTC	0.586926	AAACAACA	0.56112	CACACAAA	0.522757	CGACGACG	0.585035	AAATGAAA	0.596054	AAAACAAC	0.526843	GCAGCATC	0.612412	GTTGCTGC	0.565567	AGAAGAAG	0.544187	AAACAAAT	0.586378	TGCTGGTG	0.523396	AGGGGGGG	0.592336	GAAAACAA	0.604711	AAAACAAC	0.547654	CTGCTGCA	0.587008	CACCAGCA	0.512976	TTGTTTTC	0.532253	CGTTCGTT	0.553706	CGGCGGCG	0.602152	CTGCTGCA	0.50776	CGAACGAA	0.565615	CCGGACCG	0.554459
AATAAAAA	0.586849	TGCAGCAG	0.561017	CAACAGCA	0.522694	GGGGGTGG	0.584873	ATATTTTT	0.595504	TTTCCACC	0.526533	ACTGCTGC	0.61217	GTGTGCGC	0.565277	CGGTGCGG	0.544066	TCGTTTCG	0.586337	AAAAACCC	0.52325	CGGAATCG	0.591469	CGAAACGA	0.604464	GTGGTGTG	0.547645	AGGGGGGG	0.586987	CGCCACCG	0.512188	ACCACCGG	0.532127	TTTTCCTC	0.553593	CGCCGCCG	0.601491	AAGCAAAA	0.507216	GGAAAAAT	0.565108	CCCTTTTT	0.553951
TTCCATTT	0.58666	AGCAAAAA	0.56039	AAAACACA	0.522491	CGTCGTCG	0.584687	ATTTGTTT	0.595176	CAAAAACA	0.526516	GATGCTGC	0.611904	CCGGTGGC	0.564683	ACAAACAA	0.543054	ATATTTTT	0.586166	TTTGTTTC	0.523236	GAGGGGGG	0.591427	CACCAGCA	0.604382	GAAACAAA	0.547363	ATAAAAAA	0.586763	CTGCTGCA	0.511432	GCTGTTGC	0.531961	TTGTTTGC	0.553145	CGCACACG	0.601212	TTTGCTGC	0.506974	GTTTTCTT	0.564981	TTTGCTGC	0.553769
CATCAGCA	0.586309	TATTTTTT	0.559983	AAGCAAAA	0.522129	GTTGTTTT	0.5841	GTGCGTGC	0.594895	AGAAGAAA	0.52621	CGTTCGTT	0.611657	CACCGCCG	0.564327	AAAAACAC	0.543054	ATTTGTTT	0.586087	AAAAAGGG	0.522582	CCACCAGC	0.591111	TTTTCGTT	0.603458	CCACCATC	0.546688	CACCAGCA	0.586637	CGGTGGCG	0.510488	TATTTTTT	0.531649	TGCCACCG	0.552569	CCGGCAGC	0.601198	AGCAAAAA	0.506465	TTGGAAAA	0.564895	GGTTTTTT	0.553097
GTGCGTGT	0.585742	GCTGGTGG	0.559204	TTTTCCCT	0.52207	TCTTTTTT	0.58374	CCGGGCGG	0.594426	GCAACAGC	0.526166	CAGCATCA	0.611321	CGAGCGCG	0.564303	TTGTTTGT	0.542499	CACCGGCA	0.585915	CCCGGGGG	0.522073	CCCCCCTC	0.590958	AAAACGAA	0.603183	GGTGGTGC	0.54654	TGCAGCAG	0.586122	CCGCCACC	0.510318	GAAAGAAA	0.531615	ACAAAACA	0.552545	TGTTGTTT	0.601122	AAAAAATA	0.505611	TTTCCCCC	0.564699	GTTTGTGT	0.552546
CCCTTTTT	0.585434	TTTTTGCT	0.558729	CGGTGGTG	0.521375	GGTGGTGC	0.583417	CGGGCCGG	0.59419	CGGTGGCA	0.526049	TTTCCTTT	0.610802	AGCAGCAA	0.563765	CTGCAGCA	0.542181	GAGAAAAA	0.585876	GTTTTTGG	0.522023	GTGTTTTT	0.590688	TTGTTTTC	0.603147	GTTTTGTG	0.546501	GTGCTGCT	0.585825	GTGCTGCT	0.510187	CCACCGGG	0.53126	AACACACA	0.551845	AAAGCAAA	0.600549	TATTTTTT	0.505022	TTTTTTAA	0.564386	TCGATCGA	0.552444
AAAAAGGG	0.584863	ACATACAC	0.558724	GTTGCTGC	0.521019	AGCAGCAC	0.583196	TTAAAAAA	0.59395	ACAAAAAC	0.526014	GGTGCTGC	0.61003	AAAAAATG	0.562905	ACACAAAA	0.542175	CGCACACG	0.585865	CGGTACCG	0.521613	CACCAGCA	0.590297	CTCGCTCG	0.602661	GTTGTTTT	0.546486	CGGTGGCG	0.585551	TTTTTGCT	0.509213	GAAAACAA	0.531238	TTGCTTTT	0.55158	TTTGCTTT	0.600451	TTTTTTAT	0.504946	CCACCGGC	0.564371	TATTTTTT	0.551523
CAGCATCA	0.583957	AAGCAAAA	0.558076	TTTTGCTT	0.520801	GGGTGGTG	0.583035	TTTTTTAA	0.593903	GTGTGTGA	0.524774	GCAGCACC	0.608193	CCGCCACC	0.562701	ACACAAAC	0.542098	ACAACAAC	0.585577	TTTGTTGT	0.520863	GACGACGA	0.589899	ACAACAAC	0.602173	CGGTTCGG	0.546423	CGCCACCG	0.585301	GCAGCAAA	0.508937	CCACCGGA	0.531008	CACCGGAA	0.551494	CGAAACGA	0.599065	CGGTGGCG	0.503754	CGATCGAT	0.563554	TTCTCTCT	0.551473
ACAAACAA	0.583957	CGCCACCG	0.557482	TTGTGTGT	0.52076	GTGCTGCT	0.582712	GCACGCAC	0.593725	GCTGTTGC	0.524626	GAAAGAAA	0.608029	GGTGGCGG	0.562556	ACAACAAC	0.541868	GAAAGAAA	0.585352	TTTTGCTG	0.520687	TGCAGCAG	0.58946	ATCGATCG	0.601968	AGCAAAAA	0.546022	TTTTTTAT	0.584327	TGTTGTTT	0.508529	TTCCACCG	0.530483	CGGTGGAA	0.551356	AAAAATAT	0.599054	CCCCCCCT	0.503414	ATCGATCG	0.563464	GGGGGGGA	0.550011
TTTTCATT	0.583205	CCACCAGC	0.55743	ACACACAA	0.519794	AAAAATAA	0.582076	CTTCTTCT	0.593686	GCCACCGA	0.524251	AAAGGAAA	0.6079	GCGCCCGG	0.562399	ATTTATTT	0.541513	ACACACAA	0.584242	GGTGGTGC	0.520628	AAAAAAGG	0.587715	ATTTTATT	0.600854	GAAAACAA	0.545976	TGTTTTTG	0.582822	GAGAGAAA	0.50822	ATGTGTGT	0.530089	ACCACCGG	0.551253	AATAAAAT	0.59842	ATAAAAAA	0.503146	GGGGGAAA	0.563169	TCCCCCCC	0.549661
AAAAAGGA	0.58308	CCGCCACC	0.557375	CAAACACA	0.519615	CTGCTGCC	0.582047	ACACAAAC	0.593005	CCGGTGGC	0.523694	TTTCTTTC	0.60787	CCGTGCCG	0.561887	TTTTGTGT	0.541013	TTTTTCTC	0.583879	ATAAAAAA	0.520351	AAAAACAC	0.587544	CGAACCGA	0.600408	CCGGCCGG	0.545242	ACATACAC	0.582821	TTTCTCTC	0.508139	ACCGATCG	0.528774	CCACCGGC	0.550712	ATTTTATT	0.59812	ACGACGAC	0.503098	TTTTCCAA	0.562644	TTTTTCTC	0.549443
AATGAAAA	0.582263	AAAAAATA	0.557297	GTTTTCCC	0.519508	AAAAAAGA	0.581983	CGGCGGTG	0.592637	AGCAAAAC	0.522833	GCAGCAGT	0.607454	CGGGCCGG	0.561885	TTTTGTTG	0.540266	CACCGCCG	0.583862	CTCCCCCC	0.519954	CCCCCCCT	0.587487	CGAACCGG	0.600269	TTTTGCTG	0.545172	CCCCCCTC	0.581847	TTTTGCTT	0.508088	TCCGGTGG	0.528753	TGCTGGTG	0.550353	AAAACGAA	0.59771	CAACACAC	0.502795	ATTTTTCC	0.562572	AAAAAATA	0.549177
ACACGCAC	0.581428	GGTGGCGG	0.557176	GTGTTTTT	0.519495	GAAAGAAA	0.581832	AAAAATAT	0.591671	GCAGCAAA	0.522398	CTGCTGGT	0.607303	CGAAAAAA	0.561768	TGTTTTGC	0.53997	GCTGCAGC	0.583814	AAAAATAA	0.519508	AAAAAATA	0.586526	AACGAAAA	0.600261	CACACAGC	0.545006	TTTGCTGC	0.581804	AGCAAAAA	0.508066	AAAAAACC	0.528387	AAAAAACG	0.549982	AAATTAAA	0.597518	CACCAGCA	0.502656	TTCGTTCG	0.561738	TTCCTTCC	0.549094
TGCTGCTT	0.580574	TTTTTTAT	0.557061	TTTGTGTG	0.518862	TCTTCTTC	0.581737	TTCGTTCG	0.591515	GTTTTGCT	0.522192	TGCTGATG	0.606617	GTGCGTGC	0.561508	TTTCGTTT	0.53973	CGCTCGCT	0.58356	CACCAGCA	0.519387	TATTTTTT	0.586373	TGCCGGTG	0.600132	GATGGTGG	0.54457	GGTGGCGG	0.58122	AAACAACA	0.507964	TTTTGTGT	0.528309	AAAGGAAA	0.549885	GCGAGCGA	0.597307	TTTTTGCT	0.502334	GCTTTTCC	0.561565	CCGAACCG	0.548715
CCAGCACC	0.579502	GTGTATGT	0.556865	ATTTTATT	0.518842	GTTTTTGT	0.581301	TCGCTCGC	0.591184	CCACCATC	0.5217	CAAAACAA	0.605974	CGGTGCGG	0.56106	TGCTGCAG	0.537623	ATCGATCG	0.583272	GGGTTTTT	0.519273	ACACAAAA	0.585872	TCGGTTCG	0.599704	ACACACCG	0.544398	GCAGCAAA	0.580617	GTGTATGT	0.507757	ACACAAAA	0.528212	TTTGTGTG	0.549748	CGATCGAT	0.596965	ACATACAC	0.502026	CATTTTTC	0.560701	GGGGAGGG	0.547665
AATGGAAA	0.579401	CGATTCCG	0.556747	TGTGTTTG	0.518505	GCACCACC	0.581285	GCGCACCG	0.590488	CCTCCTCC	0.520345	AGCGAGCG	0.604994	ATATTTTT	0.56088	GCAACAGC	0.537376	GAAAACAA	0.583207	TTTTTTAT	0.519257	TGCTGGTG	0.584945	CCGGTTCG	0.599616	CACACCAC	0.544326	GAGGGGGG	0.579567	GGTGGCGG	0.507336	TTTGCTTT	0.527246	TTTTTGTG	0.549265	CACCGGCA	0.596649	CCACCAGC	0.501372	ATTTTCCC	0.56068	ACACAAAC	0.547312
CGGTGGCG	0.579353	GCAGCAAA	0.556711	TGGAAAAT	0.518486	AGCAAAAC	0.580682	CCGGCGGC	0.589916	CGGTGCCG	0.520087	TGATGCTG	0.604862	CGGGCGCG	0.560839	GAAACAAA	0.536631	AGCGAGCG	0.583124	CAGCAAAA	0.51907	TTTTGTGT	0.582952	AATAAAAT	0.599547	AAAGGAAA	0.543496	TTTTGCTT	0.578161	GTGTGTTG	0.507077	GAGAAAAA	0.526873	TTTTTTCA	0.549209	TGCCGGTG	0.596531	CAAAAACA	0.501258	GAAAAATG	0.560445	GGAAGGAA	0.546905
TCCTCCTC	0.579325	TTTTTGTG	0.556189	TTTTCCAT	0.518189	TTTCTTTC	0.580467	AGCGCGCG	0.589882	CCGCACCG	0.519953	ACCAGCAG	0.604784	CCGGGCGG	0.560562	GCTGCCGC	0.536514	CGAAACGA	0.582913	CCACCGGG	0.51859	CTGCTGCA	0.582763	TGCTGCCG	0.599027	CGGTACGG	0.543427	AAGCAAAA	0.577966	GTGTGCGC	0.506232	TTTTTCTC	0.526068	GAAAAACA	0.548784	TCGTTTCG	0.596129	GTGTGTTG	0.500499	GGCCACCG	0.560079	CTGCTGCC	0.545936
ACGCACAC	0.577929	TTTTGCTT	0.55585	AATAAAAT	0.517969	GGGAAGGG	0.580196	CGCGCGCC	0.589493	GTGGAAAA	0.519353	TTGTTTTG	0.604174	TTGCTGCT	0.560301	TTTTTTCC	0.535951	TCGGTTCG	0.582888	ACACAAAC	0.51753	CGCCACCG	0.582224	AAAACAAC	0.598918	TTTTTGCT	0.543037	CCACCAGC	0.577955	CGGAGTCG	0.505538	AAAACAAC	0.525754	CTCGATCG	0.54819	TCGCTCGC	0.596037	GGTGGCGG	0.500239	AAAAAGGA	0.559608	ACAACAAA	0.545749
TTCATTTT	0.577168	GTGTGTTG	0.555762	ATTTAAAA	0.51757	TTATTTTT	0.579428	GCGAGCGA	0.588958	CACCGGCA	0.518656	CATCAGCA	0.60312	CCGCCCGG	0.559939	GTTGTTGT	0.535382	GGTGGTGC	0.582792	ACAAACAC	0.516907	CGGCTCCG	0.582196	TTCGTTTT	0.598368	CCACCGCC	0.54252	ACGACGAC	0.575561	AAGCAAAA	0.503193	CCGCCACC	0.525509	CACCGGTG	0.547315	TTTAATTT	0.595964	AGGGGGGG	0.500083	AGAAAAAC	0.559438	TTTTCCAC	0.545659
TTTTTTAT	0.577148	ATAAAAAA	0.554791	AATTAAAA	0.517561	GTGTATGT	0.578986	CCGCCACC	0.588794	TGCCGGTG	0.518227	CCCCCTCC	0.602343	TTAAAAAA	0.55964	GCTGTTGC	0.535378	CGTGCGTG	0.58265	GGTTTTTG	0.5166	GCAAAAAC	0.581676	CGAAAAAA	0.598355	CACAAAAA	0.542119	GCTGGTGG	0.57459	CCCCCCTC	0.502778	CGATCGGT	0.524837	CCGGTGGT	0.546913	TTTTAAAA	0.595278	TTTTGCTT	0.500046	TTTTCATT	0.559426	TTTGTTGT	0.545412
TCAGCAGC	0.577114	GAGAGAAA	0.554491	GTTTTTCC	0.516979	GGCAGCAG	0.578678	GCCGCCGG	0.588254	CGGTGGCG	0.518157	CTGCTGCC	0.601026	GCACGCAC	0.559455	TTTGTTTC	0.535243	CTCGCTCG	0.581608	GTTTGTGT	0.51592	GCAGCAAA	0.581013	TTTGCTTT	0.598246	GTCGTCGT	0.541998	CAAAAACA	0.574566	ACGACGAC	0.502483	TTTCTTCC	0.524622	TTCTTCTT	0.546711	TTTTTGCT	0.595201	TTTTTGTG	0.499372	GTTGTTTT	0.559117	TGTGTGTA	0.545213
AAAATGAA	0.577008	TGTTTTTG	0.554275	AAGAAAAG	0.516374	CACCACAC	0.578497	CGTGTGCG	0.588141	CGGCACCG	0.517427	GACACACA	0.600255	GCCGCCGG	0.558863	CAACAAAA	0.535032	TGCCGGTG	0.5816	ACACAAAA	0.515658	TTTTTGCG	0.579743	AGCGAGCG	0.597945	TTTTTGTG	0.541825	CAACACAC	0.574382	TTTTTGTG	0.502415	ACACACAT	0.524448	ACAGCAGC	0.546601	ATCGATCG	0.594765	CCGCCACC	0.499323	GGGAAAAT	0.559102	CGGTCCGG	0.543974
AAACAAAT	0.575447	CGGTGGCG	0.55325	CAACAAAA	0.516264	GTTTTGCT	0.577275	TTCGTTTT	0.588125	TGCCACCG	0.517404	TGGTGATG	0.599489	TTTTTTCG	0.558147	CACAAAAA	0.535012	GAGAGAAA	0.58132	CCCTTTTT	0.515431	GTGCTGCT	0.579319	GTTGTTGT	0.597568	CCGAACCG	0.541627	TTTTTGCT	0.573899	CACAAAAA	0.502227	GGAAGAAA	0.524248	CATTTTTC	0.545923	CGTGCGTG	0.594593	TGTTTTTG	0.499173	GTTTTTCT	0.558984	CCTCCCCC	0.543817
AAGCAGCA	0.575441	CAAAAACA	0.552059	CTTTTCTT	0.515533	GAAACAAA	0.576891	AAAAAAGA	0.58755	ACAACAAA	0.517309	AAATGGAA	0.599458	GCCGCTGC	0.558039	CTTCTTCT	0.534632	CCGGTTCG	0.581052	TTTTGTGT	0.515005	TTTTTGCT	0.578253	AAAGCAAA	0.597519	GGCGGTGG	0.541152	TTTGTTGT	0.573553	CCACCAGC	0.501117	GTTGTTTT	0.523885	TTTGCTGC	0.545892	TTTTCGTT	0.594282	GCTGGTGG	0.499114	TCCTTTTT	0.558173	GAGAAAAA	0.542365
ACAAAACA	0.575169	AGGGGGGG	0.551838	TTTTAATT	0.51515	AAAACAAC	0.576735	GGCGCGCG	0.586693	GATGGTGG	0.517274	GGCAGCAG	0.599393	CCGGGCGC	0.557802	TTTTTGTG	0.533517	TTGTTTTC	0.580823	CCGGCCGG	0.51469	AAAAAAGA	0.577798	GGTGGTGC	0.597374	CGCTGCTG	0.540296	AGCTGCTG	0.573378	CAACACAC	0.500468	TTTTTCCT	0.523535	TTTTCTCT	0.545781	CGGCGGTG	0.594053	GTGTATGT	0.497669	AAAACAAC	0.558109	GTGGAAAA	0.542256
GCTGCTGA	0.574822	GTCGTCGT	0.551104	ATCGATCG	0.515128	GCAAACAA	0.576729	CGGTGCGC	0.586404	TTTGTTGT	0.516651	ACAAACAA	0.59939	GCGCACCG	0.557348	GCTGCCGG	0.533373	CGCACGCA	0.579963	ACCGATCG	0.512975	AGCAGCAC	0.577639	GCTGCCGG	0.596949	GGTGGTGT	0.539985	TTTCTCTC	0.57315	GTGCGCGC	0.49938	AGGAAAAA	0.52313	AGAGAAAA	0.54578	CGGCACGG	0.593939	CGCCACCG	0.496673	GGAAAAGC	0.557741	TACACACA	0.541285
TGTGCGTG	0.57326	ACGACGAC	0.549917	TTCCATTT	0.514792	GGGGGGGA	0.575423	TCTTTTTT	0.586165	GCCACCGG	0.516233	GGAGGGGG	0.599348	AAAAATAT	0.55734	GCAAAACA	0.532918	CACACACC	0.579904	CCCCTCCC	0.512801	CCGCCACC	0.577459	CGAGCGAG	0.596917	CACAAAAC	0.539317	ATGATGAT	0.572908	AGGGGGGG	0.49917	CTTCTTCT	0.522795	GGTGGGTG	0.545556	TTCGTTTT	0.593861	GAGGGGGG	0.496248	TTTTCGTT	0.557666	AAATATTT	0.541174
CGGCAGCA	0.572997	TTTCTCTC	0.5499	CGAAAAAA	0.51473	ACATACAC	0.575221	AAAACGAA	0.585804	ATTTGTTT	0.516132	TTCCTTTT	0.597985	CACACACT	0.557256	GCGGCAGC	0.532555	TTTTTAAA	0.579824	CACAAAAC	0.51228	GTGTGCGC	0.577363	CCGGCAGC	0.596764	TTTCCTTT	0.539232	AGCAAAAA	0.572424	TGTTTTTG	0.499165	GGAAAATG	0.522532	CGATCGAG	0.545546	CCGTGCCG	0.593575	GAGAGAAA	0.496182	CACAAACA	0.557666	TGTTGTTT	0.540747
GCAGCAGT	0.572311	TTTGTTGT	0.549122	ACAACAAC	0.514671	CACCACCC	0.575214	CACCGCCG	0.585588	CGCCACCG	0.514283	TTGTTTGT	0.596105	AAAACGAA	0.557227	TTTCCACC	0.532333	AAAAAAGA	0.579186	GCAACAGC	0.512276	ATAAAAAA	0.576943	AACGAAAC	0.596751	ACACCACC	0.539034	GTGTGTTG	0.571999	CCGGCAGC	0.498486	AAAGCAAA	0.522161	AACGAAAC	0.544991	GTTTCGTT	0.593116	GCGCACAC	0.495584	GGAAAACG	0.557124	CGGCGCCG	0.540301
GAAGGAAA	0.571842	CCCCCCCT	0.548885	TTTTAAAT	0.514417	GAAGAAGA	0.575164	GAAAGAAA	0.585577	TATTTTTT	0.514209	TGTGTGTC	0.595726	CCGCACCG	0.556686	GGAAAAAA	0.532136	GCACCACC	0.578892	GGGAGGGG	0.510624	ATAATAAT	0.57655	GGTGTGTG	0.596594	TGTTGTGT	0.538934	ACAACAAA	0.571682	GCAGCGGC	0.497599	TCTTTTTT	0.52185	TCGATCGC	0.544822	ACAAAAAC	0.592882	CCCCCCTC	0.495479	TGTGTTTG	0.55671	TTTTGCTG	0.5403
TTCGTTCG	0.571323	CACAAAAA	0.54782	TTTCCATT	0.514269	TTGTTTGC	0.575147	AACGAAAA	0.584833	CACACCAC	0.51327	AACAAAAC	0.595484	TCTTTTTT	0.556442	GTGTGTGA	0.531502	CGATCGAT	0.578736	GTTTTGTG	0.510496	TCTTTTTT	0.576299	GTTTCGTT	0.596468	TGGTGCTG	0.538775	GTTGTTTT	0.569558	CAAAAACA	0.497372	GATGGTGG	0.520472	AAGAAGAA	0.544803	CGTGTGCG	0.592637	TTTCTCTC	0.495351	TGTTTGTG	0.556175	GGCAGCAG	0.539975
ACTGCTGC	0.571221	GCGCACAC	0.546883	AAAAACAC	0.514003	TTTTTGCT	0.574705	CGGTTCGG	0.584805	TTTTCCAC	0.512832	GCACCAGC	0.595443	TTTTTTAA	0.556344	CGGTGCCG	0.531469	GTTTCGTT	0.578582	CCACCAGC	0.510117	TTTTTTAT	0.576107	TGCTGTTG	0.596419	ATGATGAT	0.538412	GCTGCCGG	0.569326	ATCATCAT	0.496967	GGCCACCG	0.520398	GCAGCAAA	0.544414	AACGAAAA	0.592571	CACAAAAA	0.49508	TCTTTTTT	0.556164	GGGGGAGG	0.538462
TCCTTTTT	0.570828	GTGTGCGC	0.546306	TGCTGTTG	0.513033	CTTCTTCT	0.574486	CACGCACG	0.584762	TGTTTGCT	0.512362	GTTTTGTT	0.595349	CGTGTGCG	0.556185	CCGGCAGC	0.531422	AAAGCAAA	0.578562	GCACCACC	0.51004	GTGTGTTG	0.575082	GGGAGGGA	0.596393	CAGCAAAA	0.537801	GTCGTCGT	0.569107	GTCGTCGT	0.496096	GCAAACAA	0.520008	TTTGCTTC	0.544193	CCCCTCCC	0.592284	TTTGTTGT	0.494838	CCTCCACC	0.556082	CAGCAAAA	0.537668
TTTCCTTC	0.570275	GTGCGCGC	0.546066	CGATCGAT	0.512978	TGCTGCCG	0.574342	AGTGTGTG	0.583987	TGTGTGTA	0.512251	CGAGCGAG	0.595211	AAAAAAGA	0.556031	TTAAAAAA	0.531109	CGAACCGG	0.577519	AAACAACA	0.509738	AAACAACA	0.57503	CAACAGCA	0.596368	CGCCACCG	0.537637	ATCATCAT	0.568325	GAGGGGGG	0.4944	CCACCATC	0.519944	GATTTTTT	0.544148	GCGGCGGC	0.591837	ACAACAAA	0.493664	AACGAAAA	0.555833	CGGCAGCA	0.5375
GGTGCTGG	0.570214	CAGCAGCT	0.54569	AAATGTTT	0.512621	AAAAGGAA	0.574069	CGCGCGCT	0.583002	ATAAAAAA	0.511995	CGCTCGCT	0.595138	GATTTTTT	0.555596	GGTGCTGC	0.531058	CGAACCGA	0.577447	CGGTGGCG	0.508648	TGTTGTTT	0.574725	CACCGCCG	0.596175	TTTTTATT	0.537636	AAAACAAC	0.567649	GCGCGCAC	0.494106	ACAACAAA	0.519631	CACGCACA	0.544097	GAGAGAAA	0.591575	GTCGTCGT	0.490694	CAAACACA	0.555782	AAACAACA	0.537108
TAGCAGCA	0.569868	ATCATCAT	0.545306	AAAAAGGG	0.512294	AGCAAAAA	0.57345	CGAACGAA	0.582975	AAATAAAT	0.511827	TGTTTGTG	0.594646	CGCACACG	0.555154	GCAGCAGG	0.530965	AATAAAAT	0.577066	TGTTGTTT	0.508502	TTTGCTGC	0.572642	CGAGCAGC	0.595685	TGCTGCCG	0.537601	CAGCACCA	0.567162	GCGCACAC	0.4933	TTGTTTGC	0.51937	GGTTTTTT	0.544097	AGCAAAAA	0.591511	GTTGTTTT	0.490447	TTCGTTTT	0.555561	AGCTGCTG	0.53707
ATAAAAAA	0.569141	ACAACAAA	0.544999	ATTTTCCA	0.512043	CCCCCACC	0.572937	TTTTCGTT	0.582825	CCGGCCGG	0.510892	AACGAACG	0.594408	CTTCTTCT	0.554481	TTTTTTAA	0.53044	ATTTTATT	0.576796	CCGGTGGC	0.50829	AGCAAAAA	0.571736	GCTGCTCG	0.595618	ATCATCAT	0.53742	CACAAAAA	0.566894	ATTTATTT	0.493023	AAAAAAGA	0.519013	AAAAGCAA	0.543782	AACGAAAC	0.590592	AAAACAAC	0.488872	ACAAAACA	0.55492	GATTTTTT	0.537011
CGAACGAA	0.569045	TTTCTTTC	0.543183	TGTTTTGT	0.511924	TTTGTTTC	0.572828	GCCGGGCG	0.582733	GGAGGAGG	0.510693	GTGGTGGC	0.593776	CTGCTGCC	0.554243	TTTCTCTC	0.530139	TTTAAAAA	0.576788	AAAAGGAA	0.508171	CACAAAAA	0.571163	TTTAATTT	0.595476	TTTCTTCT	0.536756	TTTTTGTG	0.566852	GCTGCCGG	0.492918	CGGTGGCC	0.518943	GCTGCAGC	0.543716	CAAAAACA	0.590495	CCGGCAGC	0.488475	AATGAAAA	0.553958	CCACCGGA	0.536912
CGCCACCG	0.568679	CCGGCAGC	0.543143	AATGGAAA	0.511261	TTTTTTCC	0.571283	CGCCCGGC	0.582642	GTGTGTTG	0.510639	TTTTCCTT	0.593709	TTCGTTTT	0.554208	TTTTTGCT	0.52906	TTTCTCTC	0.576617	TTCCTTTT	0.507468	TGTGCGCG	0.571073	AAATTAAA	0.595467	GCACCACC	0.53668	GCAAAACA	0.566396	GAGGAGGA	0.492465	CATTTTCC	0.51847	GCGATCGC	0.543515	GGGAGGGG	0.59021	TGTGTGTC	0.487747	GAGGAGGA	0.553851	TCCGGTGG	0.536799
GAGGAGGA	0.567891	GACACACA	0.542993	AAAGAAAG	0.510405	CCACCATC	0.570405	TTTCTTTC	0.582339	GTGGTGTG	0.510576	CATCACCA	0.593613	AAAAAATC	0.553955	GCCGGTGG	0.528912	GCTGCTCG	0.576524	CGGCACCG	0.50701	ATTATTAT	0.570994	CGGCACGG	0.595167	CAGCACCA	0.536378	GCAGCTGC	0.5663	CGACTCCG	0.491852	AGAAGAAG	0.517564	GTTTCGTT	0.543144	GTGCGTGC	0.589923	ATGATGAT	0.487425	AAAACACA	0.553375	AAAAAATC	0.536457
AAAAAAGA	0.567693	TGTTTTGC	0.542604	AAATGGAA	0.509518	ATAAAAAA	0.570315	CCGTGCGC	0.581615	GCTGCAGC	0.510546	TCGGTCGG	0.59355	GTTTTTGT	0.553859	ACTGCTGC	0.528174	CCGTGCCG	0.576063	CACCGGCA	0.505523	AAAGCAAA	0.570784	TTCGTTTC	0.595027	GTGTTGTG	0.536269	GCGGCAGC	0.565975	GCGGCAGC	0.491801	CCGGTTCG	0.51724	CACACAAA	0.542979	CACACACC	0.589379	GCAAAACA	0.487326	CCGGCGGC	0.553271	CCGCCGCC	0.535577
TCTTTTTT	0.567149	GTTGTTTT	0.542534	TTTTGTTG	0.509347	CCGCCACC	0.570067	CGGCAGCG	0.581461	CGTCGTCG	0.510311	TTCCATTT	0.593493	GGCAGCAG	0.553801	TCCCTCCC	0.52747	CACGCACG	0.57514	GGGGTGGG	0.504954	GCGCACAC	0.570499	AGCAAAAA	0.594913	ACACAACA	0.536048	GAGAGAAA	0.565608	GTTGTTTT	0.491654	CCGGTGGT	0.517138	TTTTTCAT	0.542662	GGTGTGTG	0.589351	ATTTATTT	0.487299	TGTGTTTT	0.553091	TGTTTTGC	0.535122
TGCTGCAG	0.566994	AAAACAAC	0.542502	GTTGTTGT	0.509052	GGAAAAAA	0.569426	GTTTTTGT	0.581453	TACACACA	0.509949	CCGACCGA	0.593313	TTCGTTCG	0.553349	CGGTGGCA	0.527343	GTTGTTGT	0.574754	GGGGGAAA	0.504856	GGTGGCGG	0.569774	AAACAACA	0.594836	TTGTTTGC	0.535253	GCTGCCGC	0.564938	TTTCTTTC	0.491586	TTTGTTGT	0.516632	TTCTTTTC	0.542128	TTCGTTTC	0.589336	AGCTGCTG	0.487273	CCCCCTCC	0.552909	CAACACAC	0.534888
TGTTTTGT	0.566068	TGTGTGTC	0.542164	TTCGTTCG	0.509036	TTTCCACC	0.568809	CCGAACCG	0.581219	AGCAAACA	0.509902	GCTGGTGC	0.593004	TTTTCGTT	0.552782	AGCAAAAA	0.527048	CGAGCAGC	0.574423	CGGTGCCG	0.504546	TTTTTGTG	0.569455	CGCTCGCT	0.594323	GCAAACAA	0.53497	TGTTTTGC	0.56362	CGAGCAGC	0.490994	GCAACAGC	0.516292	TGAAAAAA	0.541124	TGTTTTTG	0.589169	GTGTGCGC	0.487132	CCGGGCGG	0.55219	TTTCGTTT	0.534855
TTATTTTT	0.565361	GAGGGGGG	0.541579	CACAAACA	0.508471	TTTTGCTG	0.568518	CACACACT	0.581213	TTTTTTGC	0.509855	GCTGCTGA	0.59289	CGCGCGCA	0.552282	TTTTGCTG	0.526574	TTTTCGTT	0.574177	TTTCTTCC	0.504138	CAACACAC	0.56932	TTTTTGCT	0.594251	ACGACGAC	0.534849	CAGCAGCT	0.562491	TTTGTTGT	0.490991	TGCAGCAG	0.516226	CCACCGGA	0.540198	GAAACGAA	0.589114	ATCATCAT	0.486648	TGTTTTGT	0.551893	TGTTTTTG	0.534545
TGCTGCCG	0.565026	CCCCCCTC	0.541518	TTTCCCCC	0.50839	TGGTGCTG	0.56846	ACAAAAAC	0.580621	AAACAAAT	0.509803	GGCGGTGG	0.592091	TGCGCGCG	0.552198	TCTTTTTT	0.526387	AAAACGAA	0.5735	GAGAAAAA	0.503937	GCAGCGGC	0.567196	TTTCTCTC	0.594248	AATAAAAA	0.534688	GTTTTTGT	0.562189	ACAACAAA	0.490703	CACCGGTG	0.516144	TGTGTTTG	0.539705	CGTTTTTT	0.588165	AAATAAAT	0.486285	CCGGTCGG	0.551133	TGGTGCTG	0.534022
ATTTGTTT	0.564504	GCGCGCAC	0.541208	AAACATTT	0.507874	TTTTTTAT	0.568396	GGTGGCGG	0.580506	TTTTTTAT	0.509054	AAAGCAAA	0.59191	CATTTTTT	0.552085	CAGCAAAA	0.526202	TGCCACCG	0.573465	GCCACCGG	0.503693	CCGGCAGC	0.566718	TCCCTCCC	0.593532	TGTTTGCT	0.534618	TTTCTTTC	0.561437	CAGCAGCT	0.490503	CCGGCAGC	0.516131	TCCGGTGG	0.539662	GCACGCAC	0.588122	CGAGCAGC	0.486184	AAAAAAGA	0.550891	CAGCAGCT	0.533865
CACGCACA	0.564481	ATGATGAT	0.539993	ACAAAACA	0.507768	AGAAGAAG	0.568351	TGTTTTTG	0.580473	CGGTGCGG	0.508362	CACAAACA	0.591889	AACGAAAA	0.55204	TGTTTTTG	0.526201	TCTTTTTT	0.573275	GGAAGAAA	0.503591	GTCGTCGT	0.566418	TGCGTGCG	0.593462	CAGCAGCG	0.534227	GCGCACAC	0.561363	GCTGCCGC	0.489829	TTTTGCTT	0.516097	CACCCACC	0.53963	CACGCACG	0.587663	GCGGCAGC	0.485517	GGTGGAGG	0.55069	AGAGAGAA	0.533587
TTTCCATT	0.564312	ATTTATTT	0.539826	GGAAAAGG	0.507121	TTCCTTCC	0.568126	CAAAAACA	0.580311	TTTTTGTG	0.508205	TTGCTGTT	0.591822	CGAACGAA	0.550776	TGTGTGTA	0.526073	AACGAAAA	0.573255	AGGAAAAA	0.50318	AAATAAAT	0.565815	CGCACACG	0.593399	GTTGTGTG	0.533924	GCAGCACC	0.561096	GCCGCTGC	0.489177	CGGTACCG	0.51592	GTTGTTTT	0.539236	CGAGCAGC	0.587457	GACACACA	0.484368	TCCTCCTC	0.55037	CGCCACCG	0.533513
TTTTGCTT	0.564311	GAAAGAAA	0.539671	TCCTCCTC	0.506764	GGTGGCGG	0.568072	AGCGAGCG	0.579552	CGCACACG	0.507753	GCTGCAGC	0.591649	CGGTTCGG	0.550733	TCACACAC	0.525982	CGTTTTTT	0.573134	TTTCCCCC	0.50301	TTTGCTTT	0.565685	CACCGGCA	0.593399	CCCGGTCC	0.533263	GCTGCTCG	0.560958	GAGTGTGT	0.488319	CGAACCGG	0.515867	GCGATCGA	0.539	CACCGCCG	0.587377	GCGCGCAC	0.483807	TTCCTTTC	0.550045	GGCGGCGG	0.53351
TGCTGCTA	0.563616	GAGTGTGT	0.539371	CTTCTTCT	0.506463	TCCCCCCC	0.567339	CGCTCGCT	0.578382	TTCCTTTT	0.507534	AATGAAAA	0.591352	TTTCTTTC	0.550646	GCAGCACC	0.525452	AACGAAAC	0.57299	TTTTTCTC	0.501742	CGGTGGCG	0.565507	GTTGTTTT	0.592871	GTTTGCTG	0.533196	GAAAGAAA	0.56056	AAATAAAT	0.48652	GGGGGAAA	0.515374	ACCGGTGG	0.538852	TTTCTCTC	0.587237	GAAAGAAA	0.483632	TTTGAAAA	0.550036	GTTTTGCT	0.533424
TGTTTGTG	0.563453	CCGGCCGG	0.538568	CTTTTTCC	0.506244	CACAAAAA	0.566953	CGTGCGTG	0.577759	TCGATCGA	0.507494	TTTGCTTT	0.591321	ACAAAAAC	0.550387	GAGAGAAA	0.525435	AAAACAAC	0.572596	ACCGACCG	0.50124	CGGAGCCG	0.565435	AAAAAACC	0.59265	TGTTGGTG	0.53301	ACAAAAAC	0.560134	AAAACAAC	0.486437	GGAGGGGG	0.514403	ATTTTATT	0.538117	CCTCCTCC	0.586557	GCAGCACC	0.483483	AAAACGAA	0.549283	GCTGCAGC	0.533279
CTGCAGCA	0.562457	ACACACTC	0.537632	TTCGTTTC	0.505703	CAGCAAAA	0.566889	CGTGCGCG	0.577619	CTGCTGCA	0.507476	CCACCGCC	0.590713	GCCGGGCG	0.550382	CGGCACCG	0.524737	AAACAACA	0.57163	CCATCCGG	0.500314	GCAGCACC	0.565094	CGCACGCA	0.592514	AAACACAA	0.532513	ATTTATTT	0.559819	TGTGTGTC	0.485945	CTGCTGCA	0.514298	CCACCGGT	0.538082	GCCGCCGC	0.586323	CAGCAGCT	0.483145	GGGAGGGA	0.549269	TTTTGTGT	0.533164
AAGCAAAA	0.561676	TGGTGCTG	0.53716	TTTTCTCC	0.50565	CAGCACCA	0.566692	GGAAAAAA	0.577424	AAAAGGAA	0.506867	TCAGCAGC	0.590435	AGTGTGTG	0.55019	GCACCACC	0.523587	AAATTAAA	0.571007	CGATCGGT	0.499877	CGAGCAGC	0.565026	TTTAAAAA	0.59241	CACAACAC	0.532228	TGGTGCTG	0.559804	GAGCAGCA	0.485356	GCAGCAAA	0.513558	AAAAAACC	0.537828	CTGCTGCC	0.586026	GTGCGCGC	0.482512	AAGAAGAA	0.54909	CAGCACCA	0.533123
AAACCAAA	0.561475	GCGGCAGC	0.537113	GGAGAAAA	0.505604	GGTGGGGG	0.566628	TTTTTTCC	0.577111	GCAAAAAA	0.506557	TGCTGCTA	0.590071	AGAAGAAG	0.550119	CAAAAACA	0.523577	CGGCACGG	0.570768	TGCCACCG	0.49951	TTTTGCTT	0.564627	GCTGCAGC	0.591936	AGCAAACA	0.532179	GCCGCTGC	0.559431	GCAGCACC	0.485228	GCTGCAGC	0.512005	AGAAGAAA	0.537087	AATGAAAA	0.585639	GAGTGTGT	0.482361	CGGTGGCC	0.548852	GGTGGAAA	0.532958
CCACCATC	0.561409	GCAAAACA	0.536065	TTGTTTGC	0.505599	TTCCTTTT	0.566593	AGAAGAAG	0.576955	ATTTATTT	0.506486	TGCTGCTT	0.590059	GAAAGAAA	0.549622	CCTGCTGC	0.523248	TTTGCTTT	0.56993	CGGTCGGT	0.498717	ACGACGAC	0.564103	CGGCAGCA	0.59183	CGGCAGCA	0.531834	GGTGCTGC	0.559297	ACACACTC	0.485212	CACACACT	0.51146	AAAAAATC	0.53691	GTTTTTGT	0.585575	TTTCTTTC	0.482265	CCGGTGGA	0.548548	TTTCCACC	0.532062
AAAAATAA	0.561406	AGCTGCTG	0.535471	CCCTTTTT	0.504046	CACACCAC	0.56645	CACCGGCA	0.576182	AAATGAAA	0.506284	GTGTTTGT	0.590017	AGAAGAAA	0.549366	AGCAAAAC	0.523229	TTCGTTTT	0.569885	CCCCGGGG	0.498311	TGTTTTTG	0.56352	GGTTTTTT	0.591784	GGACCGGG	0.531582	GTGTGCGC	0.558803	GAAAGAAA	0.484277	AAGCAAAA	0.51137	GCTGCTGT	0.536795	CGGTGCGC	0.585253	GTTTTTGT	0.481817	TCCACCGG	0.548242	TTGTTTTC	0.531862
ACACACAT	0.560768	GCAGCACC	0.535095	GGGGGAAA	0.503752	ACTGCTGC	0.565971	GCGCACGG	0.575818	TGCAGCAG	0.505845	TGGTTGGT	0.58979	TGCTGGTG	0.549252	AAAAAAGA	0.523009	AAAAAACG	0.569499	TTTTTCCT	0.498134	CAAAAACA	0.56348	TTTTTAAA	0.589889	TATGTGTG	0.531456	GCAGCGGC	0.55791	ATGATGAT	0.484231	TTTCTTCT	0.511086	GGAAAAAC	0.536457	GCAGCAAA	0.585142	TGTTTTGC	0.481786	GTTTTCCT	0.548083	CAAAAACA	0.531754
GCACCACC	0.559845	GTTTTTGT	0.534607	TTTTTTCG	0.503693	CGGCAGCA	0.565841	GAGAGAAA	0.575674	AAAAAATA	0.505833	AAGGAAAA	0.588992	CAAAAACA	0.548922	GTTTTTGT	0.52298	TTTAATTT	0.569445	TGTTTTTG	0.498103	TGGTGCTG	0.56314	GCACCACC	0.589685	TTGTGTTT	0.531146	GCACCACC	0.557734	GCAGCTGC	0.484079	ACCGACCG	0.510919	GTGTGCGT	0.536075	AAAAAACG	0.585119	GCTGCCGG	0.481782	GCTGGTGG	0.547783	AGCAGCAC	0.531694
GAGAGCGA	0.558926	CGAGCAGC	0.534015	CGAACGAA	0.503295	AAAAAACC	0.56541	CACACGCG	0.575658	CCGGTGCG	0.505302	AACAGCAA	0.58899	CGGTGCGC	0.548877	CGGTGCTG	0.522683	TTCGTTTC	0.569238	CCACCCCC	0.497895	GAGTGTGT	0.563125	CGAAACCG	0.589337	CGGTGGCG	0.530637	AAATAAAT	0.557562	TGTTTTGC	0.483305	TTCCTTTT	0.509788	TTTTCCAT	0.536036	TTTTTTCG	0.58494	GCCGCTGC	0.481639	CCGACCGG	0.54763	GTGCTGCT	0.531536
AAATAAAT	0.558825	GCAGCGGC	0.533926	TGTGTGCG	0.503124	GGTGGAAA	0.565037	ACGCACGC	0.575212	CACAAAAA	0.504676	AAAAGGAA	0.588886	CGCTGCCG	0.548692	TTTTCCAC	0.521903	CGAAACCG	0.569164	CGGTGGCA	0.497462	GCGCGCGT	0.562998	CGTGCGTG	0.58889	CGGTCGGT	0.53052	CCGGCCGG	0.557196	GCAAAACA	0.483299	AAACAAAT	0.509644	GAAGCAAA	0.535972	AAGCAAAA	0.584185	ACAAAAAC	0.480168	TTCTTCTT	0.54721	CGGTGGCG	0.531534
CTCCTCCT	0.558151	CACACAGC	0.533274	GCAAACAA	0.502639	CCCCCCTC	0.564349	TTTCTTCT	0.575145	GCCGGTGG	0.504207	TTCATTTT	0.587914	TTATTATT	0.548321	ATTTGTTT	0.521743	CCGGGCGG	0.568695	CGCCACCG	0.497022	GCTGCTCG	0.562811	CGGTGGCA	0.588501	AGAAGAAA	0.530498	TGTGTGTC	0.556374	CAGCACCA	0.483215	GGTGGCGG	0.509384	TTTTTCGC	0.535721	GCTGCTCG	0.583952	CCGGCCGG	0.479669	TTTCCCTT	0.547126	TGCTGCCG	0.530882
CACAAACA	0.558035	GCTGCCGG	0.533184	ATGATGAT	0.502305	GGAAGGAA	0.56408	TTTCTCTC	0.575117	TTTCATTT	0.503896	AAAATGAA	0.587498	CGGCAGCG	0.547488	GGGAGGGA	0.521568	CGGTGGCA	0.568428	GAAAAGAA	0.496154	AAGCAAAA	0.562493	CCGTGCCG	0.588057	TGTGTTGT	0.530359	CCGGCAGC	0.556371	TTCTCTCT	0.482759	CCGTTCGG	0.509384	TCGGTGGC	0.535684	TTTTGCTT	0.583891	GCTGTGTG	0.479661	AAGGGAAA	0.546511	GTGTGTTG	0.530611
TTTGGTTT	0.557912	GCCGCTGC	0.533135	GAAAAAGG	0.501868	GAAAACAA	0.56276	GTGTGTGG	0.575041	GGAAGAAA	0.503441	TGTGTGTA	0.587458	GCTGCCGC	0.547389	GTTTTGCT	0.520844	GTTGTTTT	0.567974	CCCACCCC	0.495616	AGCTGCTG	0.562306	GAAACGAA	0.588001	CACACATA	0.530214	GAGTGTGT	0.55334	AGAGAGAA	0.48274	AAAAGGAA	0.509327	TTTCTTCT	0.535674	TTTTCATT	0.583599	ACACACTC	0.477917	TTTTCAAA	0.546441	GGAGGAGG	0.530247
CCCAAAAA	0.557602	AAATAAAT	0.532911	GGAAAAAG	0.501675	TGCTGCAG	0.562749	GCGCGCGG	0.574951	GCGTACGG	0.503422	AAGCAGCA	0.587181	TGTTTTTG	0.547367	TGCCACCG	0.520512	GTGCGTGC	0.567888	CTTCTTCT	0.495302	GCCGCTGC	0.56201	TGTTGTTT	0.587428	CACCATCA	0.529098	GAGGAGGA	0.552706	AGCTGCTG	0.481941	ATTTGTTT	0.508936	ATGAAAAA	0.535458	TTTGTTGT	0.583032	GCAGCGGC	0.47691	AAATTAAA	0.5464	ACACAAAA	0.529994
TTGTGTGT	0.557576	AGAGAGAA	0.532853	TGGAAAAC	0.501614	GTGGTGTG	0.562541	CCGCGCGC	0.574745	CGGTACCG	0.503134	TTTCTTCT	0.586437	GCGAGCGA	0.547278	GCGCACAC	0.52044	GAAACGAA	0.567305	CCACCATC	0.495217	GGTGCTGC	0.561674	GGGTGGTG	0.586189	TCGATCGA	0.528534	TCTCTTTC	0.550861	CCGGCCGG	0.481933	CGGTCGGT	0.508891	CACAAAAA	0.535348	CGGTCGGT	0.582917	TGGTGCTG	0.476207	GAAAGGAA	0.546208	AAACGAAA	0.52957
TTTTTGGG	0.557326	GCAGCTGC	0.532704	CTTTCTTT	0.501245	TTGTTTTC	0.56229	AGAAGAAA	0.574724	GGAAAATG	0.502572	TTTTCATT	0.586032	GGCGCGCG	0.547059	TTTTTAAA	0.520368	GCAGCTGC	0.567068	TTCTTTTC	0.495146	ACAACAAA	0.561306	TTTTGCTT	0.586098	CACACAAC	0.528361	GCGCGCAC	0.549898	GAAAGAGA	0.48179	TTTCCCCC	0.508647	TTTTTCCA	0.534911	CGCTCGCT	0.582695	GCAGCTGC	0.475263	GGAGGGGG	0.545675	CACCACAC	0.529465
CAGCAGCC	0.556995	GCTGTGTG	0.53207	TGTTTGTG	0.50102	AGCAAACA	0.562197	GTTTCGTT	0.574339	CGAACGAA	0.502016	GCCACCAC	0.585684	GCAGCGGC	0.54653	CCACCGGC	0.520082	CGCACCGA	0.567048	GCAAACAA	0.494994	GCGGCAGC	0.561271	CGGCGGTG	0.585553	CAGCAAAC	0.528074	GGTGGTGC	0.549542	GGTGGTGC	0.481755	CGATCGTG	0.508636	AAATATTT	0.5348	GGTTTTTT	0.58228	TTTCATTT	0.474904	TGTGTGCG	0.545621	AGCAAAAC	0.529274
GGCCACCG	0.556471	TTTCATTT	0.532039	CCTTTTCC	0.500492	TTTTTGTG	0.562011	CGCTGCCG	0.574165	TTTCTTCC	0.501791	TTTTTATT	0.585673	GTGTGTGG	0.546114	TTTAAAAA	0.520005	CCACACAC	0.566495	CCACCGGC	0.494613	CAGCAGCT	0.561121	GAGAGAAA	0.585206	CGAACGAA	0.527362	TGCTGCAG	0.549539	GCTGTGTG	0.481122	TTCGTTCG	0.508233	GAAAAATG	0.534725	ACCGACCG	0.582135	CAGCACCA	0.474766	TTTAATTT	0.545249	CCGGTGGT	0.52869
CGGTGGCC	0.555928	GGTGGTGC	0.531943	CGGTGGAA	0.500384	TGTTTGCT	0.562004	CGCGCACG	0.573375	CATTTTCC	0.50163	TACACACA	0.585515	CGTGCGTG	0.545709	GGTGGAAA	0.519818	ACCACCGC	0.566319	GCTGTTGC	0.494376	TTTCTCTC	0.561018	AAGCAAAA	0.584906	GACACACA	0.5273	TTCTCTCT	0.549376	GTTTTTGT	0.480668	CCATCCGG	0.507826	GCGATCGT	0.534136	GTGCTGCT	0.582135	GAGCAGCA	0.473491	AAACAACA	0.544951	GGCCACCG	0.527704
ACACACAA	0.55568	GCTGCTCG	0.531848	AGAAGAAG	0.500287	TTAAAAAA	0.561793	AACGAAAC	0.57292	TTCGTTCG	0.50095	ACCAACCA	0.58522	CACGCACG	0.545426	AAACAAAT	0.51968	CACACGCG	0.566292	GTTGTTTT	0.494327	GCTGTGTG	0.560906	CGGTGGAA	0.584742	TGTGTGTC	0.526778	ACACACTC	0.549055	GACACACA	0.480591	TTTGCTGC	0.507761	GAAACGAA	0.533655	GGCAGCAG	0.581944	CACACAGC	0.473078	CGGTCGGT	0.54483	CCACCATC	0.527604
TTCGTTTT	0.554721	CAGCACCA	0.531547	TCGATCGA	0.500264	CCCTTCCC	0.560923	TGCCGGTG	0.571943	CACAAAAC	0.500362	ACAAACAC	0.585041	CCACACAC	0.545178	GCAGCAGT	0.519602	TTTTTTCG	0.566264	TGCCGGTG	0.494228	ACGCGCGC	0.560677	CCACACAC	0.584287	CACCAACA	0.526716	GTGCGCGC	0.548847	TGGTGCTG	0.480284	CACAAAAA	0.506612	ACGATCGC	0.533593	CGGTGGCA	0.5819	CAGCAAAA	0.47283	ACAAACAC	0.544262	GCACCACC	0.527117
AATTAAAA	0.554548	ACAAAAAC	0.529393	CACACACG	0.50004	GATGGTGG	0.560848	GCACCGGC	0.571924	CGCACCGG	0.499938	CGCCACCG	0.584898	CCGAACCG	0.544815	AAAAGGAA	0.519201	GTGTGTGG	0.56611	GCTGCAGC	0.493957	GCTGCCGG	0.559897	ACAAAAAC	0.584087	CTGCTGCC	0.526695	CGAGCAGC	0.548785	ACAAAAAC	0.479828	GTTTTGCT	0.506459	TGCCGGTG	0.533243	AGCGAGCG	0.581708	GCTGCCGC	0.472716	CGGAACGG	0.544182	GAAAACAA	0.526958
AGCACCAG	0.554496	GGTGCTGC	0.528665	GGAAAACG	0.49991	AGGGGGGG	0.560663	CTGCTGCC	0.571435	GTTCGGTG	0.499715	CCAGCACC	0.584734	CTGCTGCA	0.544298	TTGTTTTC	0.518705	GCGGTGGC	0.565754	TTGTTTGC	0.493498	CAGCACCA	0.559865	GGGGGAGG	0.584082	AAAACGAA	0.526578	TCCTCCTC	0.548419	GCTGCTCG	0.479458	CGCACACG	0.50615	ATATTTTT	0.532637	TGCCACCG	0.580907	GCTGCTCG	0.472593	TCCGGTGG	0.544025	GGAAGAAA	0.526373
TGGTGATG	0.554388	CAGCAAAA	0.528632	TTTCCCTT	0.49943	GGTTTTTT	0.560019	GCCGGTGC	0.571363	CCCACCCC	0.499545	AATAAAAA	0.584303	CACCAGCA	0.544049	GAAAACAA	0.517949	GCCACCGC	0.565713	CCGGATGG	0.49336	ATTTATTT	0.559462	CACGCACG	0.583334	TGATGGTG	0.52621	GCAGCAGT	0.547971	GGTGCTGC	0.477875	GGCACCGG	0.506136	TGCATTTT	0.532325	GCGCACCG	0.580748	AGAGAGAA	0.470365	TTTCCATC	0.543614	GTTTTTGT	0.526065
GCAGCAGA	0.554208	ACTGCTGC	0.528051	CGCACACA	0.499348	CAGCAAAC	0.559807	AAAAACAT	0.570596	TTCCTTTC	0.498933	CGGTGGCG	0.584169	CGCCCGGC	0.543913	GCCGCTGC	0.517898	TTCCACCG	0.56466	TTTGCTTC	0.493349	TTTGTTGT	0.559359	GGTGGAAA	0.583215	GAAAAACA	0.526107	TTTTGCTG	0.547884	TTTCATTT	0.477202	ACCGGTGG	0.506133	AAAAAGGG	0.532312	TGCAGCAG	0.580552	GGTGGTGC	0.47015	CCACCGGA	0.543439	GTGTGGTG	0.526039
ATGTGTGT	0.554144	GAGCAGCA	0.527966	AAAACAAC	0.498772	TTTTTTAA	0.559539	GGCAGCAG	0.570513	CGGTGGAA	0.498505	AGAAGAAA	0.58385	GAGGAGGA	0.5434	CTGTGTGT	0.517648	GCCGCCGG	0.564367	CAGCAAAC	0.49255	GAGAGAAA	0.558928	AAAATATT	0.582044	TTCCTTCC	0.525796	GAGCAGCA	0.547741	TCTCTTTC	0.476475	AGAAGAAA	0.506068	GAAAAGAA	0.532279	TTTGCTGC	0.580075	GCAGCAGT	0.469952	AGTTTTCC	0.543018	GCAAAACA	0.525932
AAAACGAA	0.55399	TTTTGCTG	0.527128	TCTTTTTC	0.498754	GCAGCTGC	0.559358	GCTGCTGT	0.570412	CGATCGGT	0.498451	CTCGCTCG	0.583545	TTTTTTCC	0.542876	CGGCACGG	0.517279	CGAAAAAA	0.564286	GGAAAATG	0.492405	CGCAAAAA	0.558399	ACCACCGG	0.581939	TGTTTTTC	0.525789	TGCTGCTC	0.547661	TTTTGCTG	0.475293	GCTGCCGG	0.505296	GAACGAAA	0.532117	AGCAGCAC	0.579814	AAATGAAA	0.469476	GTGTTTGT	0.542974	ACAAAAAC	0.524862
GAAAACAA	0.553954	GAAAGAGA	0.526917	GGGAAAAG	0.498632	CTGCAGCA	0.55931	AAAAAAGC	0.569882	CAACACAC	0.498367	TCATCGTC	0.583014	TAAATAAA	0.542592	TTCCTTTT	0.516817	ACAAAAAC	0.564212	TCGATCGA	0.491483	GCTGCCGC	0.558133	CGGTTTCG	0.581805	ACAACACA	0.525542	AAATGAAA	0.547413	CACACAGC	0.475167	CGGCAGCA	0.504636	GTCGTCGT	0.531673	AAAAAACC	0.579735	TTCTCTCT	0.468787	CCGTTCCG	0.542956	GCTGTTGC	0.524857
CCTCCTCC	0.553685	TTCTCTCT	0.526519	GTTGTTTT	0.498455	TTTTCCAC	0.559254	GCGTGCGT	0.569582	GTGTGCGC	0.498262	CCCTTTTT	0.583012	TGCAGCAG	0.542303	GGTGGTGC	0.516363	CTGCTGCC	0.564111	CATTTTCC	0.491399	TGTGTGTC	0.557981	TGCCACCG	0.581641	TTTTCCAC	0.525542	TTTGTTTC	0.547397	AAATGAAA	0.47479	CAAAAACA	0.504454	TTCGTTTC	0.531529	TTGTTTGC	0.579657	GCACCACC	0.468244	GAGGGAAA	0.542731	CCTCCTCC	0.524809
CGAGCAGC	0.553388	AAATGAAA	0.526415	CTTTTCCC	0.498446	GCAGCAGT	0.559019	GCCGCTGC	0.569124	GGTGGCGG	0.498008	CGGTGGCC	0.58257	AACGAAAC	0.54229	AAATATTT	0.516085	TTTTTGCT	0.563769	AAAACAAC	0.491333	CACACAGC	0.557852	TTCCACCG	0.581624	TTCGTTCG	0.524961	GACACACA	0.547337	GCAGCAGT	0.473376	CGAACGAA	0.504306	CACCGGCA	0.530701	GGTGGTGC	0.579555	TTTTGCTG	0.467751	CGCCGTCG	0.542678	CACAAAAA	0.524771
ACACACAG	0.553149	GCTGCCGC	0.52624	TTGGAAAA	0.497715	AAACGAAA	0.558702	TTTAAAAA	0.569033	CTGTGTGT	0.497994	CCTCCCCC	0.582332	TTTCTTCT	0.541996	GTGTGCGC	0.515788	AAGCAAAA	0.563471	TTTCTCTC	0.4912	GCAGCTGC	0.557503	CGTTCGTT	0.581419	GGCGCCGG	0.524301	ACTGCTGC	0.547276	GCAACAGC	0.473119	CACGATCG	0.504141	CGTGCGTG	0.530561	GCGTGCGT	0.579114	GGTGCTGC	0.467492	TTTCCCTC	0.542659	TTAAAAAA	0.524637
TCGCTCTC	0.553011	TCCTCCTC	0.524689	ATGAAAAA	0.497311	GTTTGCTG	0.557875	TTTTTAAA	0.568943	GTTTTGTG	0.497752	CCGGTGGT	0.582248	TCGCTCGC	0.541873	GAGAAAAA	0.515222	GCACGCAC	0.563352	CGGCAGCA	0.490761	TGTTTTGC	0.557237	CCGGTGGT	0.581369	TGCCGGTG	0.523924	CACACAGC	0.546265	TCCTCCTC	0.471619	CCACCGGT	0.504014	GCTGTTGC	0.530397	GCCGGTGC	0.579053	TTTGTTTC	0.466623	GGAAAACT	0.54245	GAAACAAA	0.524478
GGTGGTGC	0.552961	GCAGCAGT	0.52413	TTTTTCAT	0.497088	GTGGAAAA	0.55742	CGCGTGTG	0.56888	GTTTGCTG	0.496836	CACACAAA	0.582198	GCGGCAGC	0.541832	GTGGAAAA	0.5149	AATATTTT	0.563071	CAAAAACA	0.490217	GCAAAACA	0.556452	AATATTTT	0.580101	ACACATAC	0.523879	GCTGTGTG	0.546092	TGCTGCTC	0.47111	AGTGTGTG	0.503732	CAAACACA	0.530307	ATTATTTT	0.578997	CCCTTTTT	0.465988	GATGGAAA	0.541879	GCCGGTGG	0.524315
TCTGCTGC	0.552762	AATAATAA	0.524076	GAGGAGGA	0.496773	AAAAAATA	0.557406	CCACACAC	0.568738	ACCGATCG	0.496703	TAGCAGCA	0.581778	CGCGCGCC	0.54182	AAAAAATG	0.514853	GCACCGGC	0.563064	GAAGCAAA	0.489953	CCGGCCGG	0.555355	TTTCCACC	0.580069	ACCGACCG	0.523844	CTGCAGCA	0.54573	ACTGCTGC	0.471095	AAATGAAA	0.503228	TTCTCTCT	0.530174	GCAAACAA	0.578937	TTTCTTCT	0.465403	TCTTCTTC	0.541719	CCGACCGA	0.524263
TTCCTTCC	0.552268	TGCTGCAG	0.523566	TGCTGCCG	0.496433	AAAAAGGA	0.557375	ATCGATCG	0.568503	CGGAACGG	0.496625	TCCTTTTT	0.581763	GCCGGTGC	0.541466	TTCCTTTC	0.514282	ACCACCGG	0.562913	AAAAAGGA	0.489706	ACACACTC	0.555314	CACAAAAA	0.579373	GTGGAAAA	0.523723	TTGTTTGC	0.545026	GCAGCAGG	0.471044	TGTTTTTG	0.503224	AAAAAGCA	0.530126	CGAGCGAG	0.57867	GAAACAAA	0.465254	TGTTGTTT	0.541322	AAAAAAGC	0.524135
CCAAAAAC	0.551934	GCACCACC	0.523335	CGCTGCTG	0.496281	CAGCAGCG	0.556624	CGATCGAT	0.568272	GTGCGTGC	0.496416	CTGCAGCA	0.581615	GCACCGGC	0.541383	GCAGCTGC	0.513707	TGTTTTTG	0.562165	TCCTTTTT	0.489085	TTTCTTTC	0.555207	TCGATCGA	0.579369	CACCGGCA	0.52367	TTTCATTT	0.544818	CTGCAGCA	0.471038	AACGATCG	0.502812	TGCTTTTT	0.530089	AAAATAAT	0.578357	GAAAGAGA	0.464875	TCCCTCCC	0.541121	CCACCGGC	0.523747
GGCTGCTG	0.551922	TGCTGCTC	0.522791	GCTGCTGT	0.495698	CAGCAGCT	0.556496	TTTTTGCT	0.568247	CCGTTCCG	0.496375	TGTTTTGT	0.581275	GGAAAAAA	0.541134	CATTTTTT	0.513669	GGTTTTTT	0.562142	CACAAAAA	0.489008	GAAAGAAA	0.554892	CCTCCCCC	0.579124	GTGCTGCT	0.523449	AGAGAGAA	0.544204	TTTGTTTC	0.470399	TTTTTGTG	0.502786	TGTTGTTT	0.530087	GGAGGAGG	0.578352	TGCTGCAG	0.464576	CCGCCCGG	0.540901	CGGTGCCG	0.523405
CTGGTGCT	0.551614	GCAGCAGG	0.520724	AGCAAAAA	0.495603	CCCCCCCT	0.556398	AGCAAAAA	0.56766	ATCATCAT	0.496068	TTTGGTTT	0.58024	AATAATAA	0.540982	TTTAATTT	0.513654	CCGGTGGT	0.561874	CGAACGAA	0.488792	TGCGCGCG	0.55444	GTGTGTGG	0.578952	TCCTGCCG	0.523235	CAGCAAAA	0.543473	CAGCAAAA	0.470146	CCGGTGCC	0.501904	TTCCTTTT	0.529979	TCGGTTCG	0.577077	GCAGCAGG	0.464558	TTTCCATT	0.540322	TTTGTTTC	0.523369
GCTCTCTC	0.551213	GAAACAAA	0.520582	CGGGAAAA	0.495257	CGCTGCTG	0.556149	ATGTTTTT	0.567648	TTTGCTTC	0.496013	TTTGTGTG	0.580195	TGCCGGTG	0.540172	GCTGCTCG	0.513538	AAAATATT	0.56168	CGGAACGG	0.488722	CGCGCGCA	0.554361	CAAAAACA	0.578455	ATTTGTTT	0.523004	GCAGCAGG	0.543036	GCACCACC	0.470028	CGGTTCCG	0.501743	TTTCGTTC	0.529765	AAAATATT	0.576637	CTGCAGCA	0.463843	CCCTTTTT	0.54021	TTTTTTAA	0.523217
CATCACCA	0.551089	TCTCTTTC	0.520502	AAGGGAAA	0.495019	TGATGGTG	0.555885	GCTTTTTT	0.566004	CGTGTGCG	0.496013	AATGGAAA	0.58005	CACCGGCA	0.539149	GCGGTGGC	0.513022	AGCAAAAA	0.561526	GGGGGTGG	0.488525	GACACACA	0.554294	GCACGCAC	0.57841	GGAAGGAA	0.522935	GCAAACAA	0.542177	AATAATAA	0.469007	CCGGTGTG	0.501708	TTTTGCTG	0.52909	CGAAAAAA	0.576592	TCCTCCTC	0.463755	GCCGCCGG	0.540028	GTTGTTTT	0.522398
GATGGTGG	0.550411	CTGCAGCA	0.51912	TTTTTGCT	0.494801	ACACACTC	0.555725	TGAAAAAA	0.565963	AAACACAA	0.49588	GTTGGTTG	0.579946	CGCGTGTG	0.5387	CAGCACCA	0.51294	CGGTTTCG	0.561426	GATGGTGG	0.488078	AAATGAAA	0.553583	TTTTCATT	0.578395	AGCAGCAC	0.522903	GGAAAAAA	0.541703	TTAAAAAA	0.467043	AGCAAAAC	0.501282	CCCTTTTT	0.528533	GCAGCTGC	0.57655	TTGTTTGC	0.462911	AGGAAAAC	0.539794	TGTTTTTC	0.522248
TCTCGCTC	0.549637	TTTCCTTT	0.518369	ACAGCAGC	0.49474	TATTTTTT	0.555699	ACAGCAGC	0.565814	CCGTACGC	0.495836	AGCAACAA	0.579457	ATCGATCG	0.537734	TACACACA	0.512798	AATGAAAA	0.561228	GTGTGTGA	0.487039	GTTGTTTT	0.552861	GTGCGTGC	0.578069	AAACAAAT	0.522894	GAAACAAA	0.54166	ACGCGCGC	0.466972	GTTTTTGT	0.501125	TTTCGCTT	0.52845	TTTTAATT	0.576197	TCTCTTTC	0.462368	AAAAAGGG	0.539685	TTTTTGTG	0.522165
ATTTATTT	0.548893	TTTGTTTC	0.518346	GAAAAAGA	0.494687	TTGTGTTT	0.555301	TTTTTTCA	0.564424	TTGTGTTT	0.495328	TTTTTGGG	0.579203	ATGTTTTT	0.537553	ACACACAG	0.512743	CCGCCCGG	0.56053	GGTGGCGG	0.486974	AAAACAAC	0.552737	CCGCCCGG	0.577859	TTCGTTTT	0.522739	AAAGGAAA	0.541407	TTATTATT	0.466566	CGATCGTT	0.501117	ATGGAAAA	0.52844	ACAACAAA	0.575477	TGCTGCTC	0.462281	AAAGCAAA	0.539362	TCGGTCGG	0.521425
AAAACCAA	0.548771	GAGGAGGA	0.518255	TGCTGGTG	0.494675	CACCATCA	0.554825	GCCGGCGG	0.563813	TTTTTCCT	0.495254	TTCCTTCC	0.578761	CCACCAGC	0.537042	CGAGCAGC	0.512738	TGTTGTTT	0.560006	TTTTTGTG	0.486296	TTTGTTGC	0.552726	GCAGCTGC	0.577854	TTTTTTCC	0.52254	CCTGCTGC	0.541256	TTTCTTCT	0.464742	TTTCATTT	0.500867	TTTTCCCA	0.52798	AATATTTT	0.57543	AGCAAAAC	0.461657	TTCATTTT	0.539261	TTGTTTGC	0.521275
TTGGTTTT	0.548726	CACCACAC	0.518054	AGAAAAAC	0.494661	ATCGATCG	0.554804	GCAGCGGC	0.56357	TTTTTGCT	0.495167	GACGATGA	0.578419	CGCGCACG	0.536366	CAGCACCG	0.51269	GTTTTTGT	0.559817	GAGAGAAA	0.485879	ACTGCTGC	0.551096	ATTATTTT	0.577835	TGCGTGCG	0.522465	AGCAAAAC	0.540822	TTTCCTTT	0.464564	CCGAACGG	0.500616	AAAATGCA	0.527943	GCGGTGGC	0.575253	ACTGCTGC	0.460476	TTGGTTTT	0.539078	GGTGGTGC	0.521207
ACAAACAC	0.548388	AGAAGAAA	0.51724	CATTTTTC	0.494468	TGCTGCTC	0.554141	GCTGCCGC	0.562114	CCACCGGC	0.494704	GGTGGCGG	0.577902	AGCAAAAA	0.535993	AGGAAAAA	0.512586	TTTTGCTT	0.559595	GAAAGGAA	0.485694	TTTTGCTG	0.550728	GCCGCCGG	0.577696	CCGGCGCC	0.522464	TTTCCTTT	0.540469	CGATTCCG	0.463928	CACAAAAC	0.500503	AATAAAAT	0.527827	GCAACAGC	0.574966	TTTCCTTT	0.460398	TTTGCTTT	0.538481	TTTCTTCC	0.520891
GGAAGGAA	0.548257	TTTCTTCT	0.517182	CCTTTTTC	0.494302	GAGCAGCA	0.553177	CCGCCGGC	0.562065	CACCGAAC	0.494643	CCGCCACC	0.577832	GCGTGCGT	0.535454	CCTTTTCC	0.512494	TTTCCACC	0.559517	TTCGTTCG	0.485486	ATGATGAT	0.549717	GAGGAGGA	0.577606	TCTCGCTC	0.521642	GAAAGAGA	0.540447	GAAACAAA	0.463918	TCGATCGA	0.500249	TGTTTTTG	0.527631	TTTTTTCA	0.574399	AATAATAA	0.460105	AAATATTT	0.538471	CGGTGGCC	0.520827
GAGAGAGC	0.547962	GCAACAGC	0.516831	TTTTCCAA	0.493907	CAGCACAC	0.55295	TTTTCATT	0.561564	TGTTTTTC	0.494166	TTGTTGCT	0.577818	ACGCACGC	0.535445	GAGCAGCA	0.512405	GGGTGGTG	0.55935	AGAAGAAG	0.485354	GTTTTTGT	0.549348	CGCGCTCG	0.577165	CGGCAGGA	0.520809	GCAACAGC	0.539922	TGCTGCAG	0.463626	GTTTTGTG	0.500128	TTCGATCG	0.527586	GCTGGTGC	0.574139	AAAGGAAA	0.459064	CAAAAACA	0.538217	GATGGTGG	0.520811
TTGTTTTC	0.547066	GCAAACAA	0.516528	TTCCACCG	0.493358	CGATCGAT	0.552788	TTCGTTTC	0.561465	CAGCAAAC	0.49409	GTCGGTCG	0.577637	AGCGCGCG	0.535238	CCTTCCCC	0.51237	AGTGTGTG	0.559072	TTCCTTTC	0.485166	GGTGGTGC	0.549074	TTTTGTGT	0.577074	GGAAAAAA	0.520691	GCTGTTGC	0.538775	TTTTTTAA	0.463229	CGTTCGGT	0.500083	TTTTGTGT	0.527575	TCACACAC	0.574133	GAGGAGGA	0.45905	AATAAAAT	0.538191	CCGCCACC	0.520783
GCAGCAAA	0.547012	AAAAAGGG	0.51642	CCTCCCCC	0.493017	TTTCTCTC	0.552776	CCCGGTGC	0.561117	TGCGTGCG	0.493499	TCTGCTGC	0.577406	TTTTCATT	0.535	CCGTGCCG	0.512279	CAAAAACA	0.558931	CCCCCTCC	0.485162	GCAACAAA	0.548785	AATGAAAA	0.577035	GGCAGCAG	0.520192	GTTTTGCT	0.537243	GCTGTTGC	0.462954	ACAAAAAC	0.499589	TGGAAAAA	0.527536	AAAATGAA	0.573846	CCTGCTGC	0.458092	CGGAAAAG	0.538019	ACCACCGG	0.520144
GTGTTTGT	0.546874	CCTGCTGC	0.516403	GAAACGAA	0.492853	GCAGCACC	0.55273	AATGAAAA	0.560626	GAAAAACA	0.493432	GCAGCAGA	0.577291	CGATCGAT	0.534497	ACGACGAC	0.512272	TCGGTGCG	0.558887	CGACGACG	0.484847	GAGCAGCA	0.54866	GCAGCAAA	0.576288	GCTGCAGC	0.51953	AAAAAATG	0.536833	TTGTTTGC	0.462786	TGCTGCCG	0.499436	AAGCGAAA	0.527444	AAAAACAT	0.5738	GCTGTTGC	0.457864	GAAGAAGA	0.538012	GCTTTTTT	0.519706
AAATTAAA	0.546464	CCCTTTTT	0.516292	ATTTTCTT	0.492739	TTTTCCCC	0.552642	AAATATTT	0.56031	CGACGACG	0.493411	GGTGCTGG	0.577228	CGCTCGCT	0.533924	ACAAAAAC	0.512021	CGCGTGTG	0.55872	CGAACCGG	0.484248	TTTCATTT	0.54855	AGTGTGTG	0.5762	ACTGCTGC	0.518756	TTTTTTCC	0.536705	AAAAAATG	0.462668	CACACCGG	0.498659	TTTAATTT	0.527301	CCTTTTTT	0.57345	AGAAGAAA	0.455869	TTTTTCAA	0.537763	TTCCTTTT	0.519693
TTTTAATT	0.546242	AAAGGAAA	0.515487	AAACAACA	0.49208	ATCATCAT	0.552536	GCACACGC	0.560259	TTTTGCTG	0.492996	ACAAAACA	0.577127	TTTAAAAA	0.533846	TGTTTTTC	0.511774	TCGATCGA	0.558463	TGCAGCAG	0.484194	CGCGCACA	0.548329	GTTTTTGT	0.575955	TTTCCACC	0.51869	AAACAAAT	0.536097	GCTTTTTT	0.462306	CCGGTGGG	0.498193	GTTTTCCC	0.527177	TTCATTTT	0.573438	GCTTTTTT	0.455666	ATTTTATT	0.537244	GCAAACAA	0.519218
GAGCGAGA	0.54555	TTATTATT	0.515445	CCCTCCCC	0.492067	GAGGGGGG	0.552243	TGTTGCTG	0.560022	GGTGGTGC	0.492991	AAAAAGGG	0.576915	AAAAACAT	0.533729	TGGTGCTG	0.511694	AAAATAAT	0.557996	GAAAACAA	0.48418	TGCTGCTC	0.547729	TTGTTTGC	0.575802	GTATGTGT	0.518621	AGAAGAAA	0.535689	GCAAACAA	0.462194	CCCCCTCC	0.497574	AAAAATAT	0.527147	CGCACCGA	0.573284	AAAAAGGG	0.455497	GAAAATGG	0.537078	TTTATTTA	0.519183
GCTGCTCG	0.544956	TTGTTTGC	0.514589	ATCATCAT	0.491822	GAGTGTGT	0.552229	CGCGCGTG	0.559956	GAAAGGAA	0.492956	TCGTTCGT	0.57685	TTTTTGCT	0.533613	GCCACCGG	0.511319	GCGCACCG	0.557983	GTTTTTGT	0.484149	ACAAAAAC	0.547577	GAAGGAAA	0.575692	CGCGTGTG	0.517797	GTGTGGTG	0.534503	TTTTTTCC	0.462193	GTGTGTGA	0.497277	GCGAAAAA	0.527067	AATTAAAA	0.573239	GTGTGGTG	0.455064	CGCCATCG	0.536935	GGATGGGA	0.518988
CCTGCTGC	0.544249	GTTTTGCT	0.513443	TTTTCCCG	0.490279	GAGAGAAA	0.551852	CGCCGGTG	0.559688	GCGCACAC	0.492532	GGGGGAGG	0.576583	GCTGGTGG	0.533576	GGGGAAGG	0.511318	AAAAAACC	0.557926	GCCGGTGG	0.484096	GAGGAGGA	0.547367	GTGGAAAA	0.575585	CACACGCG	0.517052	CATTTTTT	0.533655	AAAGAGAG	0.461181	ATTTATTT	0.49713	CTTTTTTC	0.526855	ACACAAAA	0.573229	GCAAACAA	0.455007	GCCGGCGG	0.536797	GAAAAACA	0.518948
AGAAGAAA	0.543704	GTGTGGTG	0.512894	CGGCAGCA	0.489784	ATTTGTTT	0.551695	CAGCAACA	0.559671	ATGATGAT	0.492497	CCCAAAAA	0.576554	CCGCCGGC	0.533189	TTTTTCTC	0.51072	ATTATTTT	0.557178	GTTTGCTG	0.484063	GCAGCAGT	0.546813	AACGAACG	0.575518	GCACACCG	0.516963	TTTCTTCT	0.533628	CATTTTTT	0.461044	GGGGGGGA	0.496936	ACGACGAC	0.526722	GCACCGGC	0.572565	CATTTTTT	0.453856	AATGGAAA	0.536555	CTTCTTCC	0.51856
AACAGCAA	0.543613	GCGCGCGT	0.511548	GTTTTCCA	0.489375	TCCTTTTT	0.550799	CACGCGCG	0.559245	TCGTTTGC	0.491866	GGCCACCG	0.576098	TTCTCTCT	0.533151	GCAGCGGC	0.5105	CACCACCC	0.557144	CACCGGTG	0.483528	TGTGTGCT	0.546592	TTCATTTT	0.575462	CAACAAAC	0.51694	CACCACAC	0.533592	CCTGCTGC	0.461025	AAATAAAT	0.496686	TTTTCCGC	0.52655	ACGCACGC	0.571927	TTTTTTCC	0.453483	GCGTGTGT	0.536505	CGGCACCG	0.518505
GAAAAGAA	0.543481	CACACCAC	0.510773	AAGAAAAT	0.48927	GGTGCTGC	0.5506	TTGTTTGC	0.559079	CCGGTGGT	0.491863	AAAAAGGA	0.576041	GTTTCGTT	0.532617	AAATTAAA	0.50978	GCAACAGC	0.557114	ACCAAAAA	0.483367	GCACCACC	0.546534	AAAAAAGG	0.57539	GCCGGTGG	0.516884	GCTGGTGC	0.532275	TGCGCGCG	0.460658	CCGGATGG	0.495243	CGAAACGA	0.525141	TCGGTGCG	0.571545	GGAAAAAA	0.453394	CCACCAGC	0.535918	GAGCAGCA	0.518144
GTTTTTGG	0.54333	ACGCGCGC	0.510531	TGTTGTTT	0.489103	TCCCTCCC	0.550557	GCGGCAGC	0.558915	CGGCAGCA	0.491696	GGCTGCTG	0.576012	GCCGGCGG	0.531823	TTGTTTGC	0.509779	GTGTGTGA	0.556262	CTGCTGCA	0.483176	CAGCAAAA	0.545686	CGCACCGA	0.575242	GCAGCAGT	0.51664	GAAAACAA	0.531121	CCCTTTTT	0.460202	GGGTTTTT	0.495126	CGCTTTTC	0.525054	CTGCTGCA	0.571497	ATTTGTTT	0.453344	CTTTTCCG	0.535906	AAAAGGAA	0.518043
CTGTGTGT	0.543264	AGCAAAAC	0.509475	GTTTTTCT	0.488151	AGGAAAAA	0.550381	CGCCCGGT	0.558842	GTTTGCTT	0.490995	TTTTTTAT	0.575908	TTTATTTA	0.531538	AAAAGCAA	0.509162	GCAGCAAA	0.556232	TTGTTTTC	0.483072	TGCTGCAG	0.544951	GCGGTGGC	0.574384	ATACACAC	0.516572	TTTCGTTT	0.53077	GAGAAAGA	0.459842	GCACCACC	0.495069	CACGCACG	0.525049	TGAAAAAA	0.571339	GTGGTGTG	0.453107	ACACACGC	0.535844	CACACCAC	0.517769
CTTCCTTC	0.543	AAAGAGAG	0.509438	CCGGCCGG	0.487807	AGCTGCTG	0.550345	GCACCGGG	0.55868	CAGCAAAA	0.490853	GGAAGGAA	0.575305	ATTGTTTT	0.531466	GAAAAACA	0.508886	TTTTCATT	0.556166	CGATCGTG	0.482863	CTGCAGCA	0.543461	GCAAACAA	0.574337	GGTGGAAA	0.516524	GGGAAGGG	0.530116	GGAAAAAA	0.459552	TCCCCCCC	0.494972	ACGAAAAA	0.525018	GCACCAGC	0.571059	GCGCGCGT	0.452359	TTGAAAAA	0.53572	TGCTGCTC	0.517591
GACGATGA	0.542938	GGAAAAAA	0.509435	GAAAAATG	0.487618	CACAAAAC	0.550336	ACCGGGCG	0.558377	CCACCGAA	0.490814	AAACCAAA	0.575207	GCGCACGG	0.531329	GCAAACAA	0.508611	GCGGTGGT	0.556129	CCACCGGT	0.482615	GTGCGTGC	0.543401	ACACAAAA	0.57422	TCTTTTTT	0.515856	ATTTGTTT	0.529685	GTTTTGCT	0.459094	TTTTGCTG	0.494057	GCAACAGC	0.525009	TTTTGTGT	0.570868	CGGCCGGC	0.452148	ACAACAAC	0.535255	CTCCCCCC	0.517559
TCATCGTC	0.541886	TGCGCGCG	0.50914	CCGGCAGC	0.48729	GGGGAAAA	0.550012	TTGTGTTT	0.558376	AAGCAAAC	0.490547	TTTCCATT	0.574872	TGAAAAAA	0.531121	TTGCTTTT	0.508372	CACACACT	0.555958	ACCGGTGG	0.482547	GCACGCAC	0.542565	CCTCCACC	0.573815	CGGTGTGC	0.51582	GCACCAGC	0.529284	CGGAATCG	0.458944	TTCGTTTT	0.493941	AAAACAAC	0.524945	GCACCACC	0.570729	TTATTATT	0.451733	TTTTAAAA	0.534779	AAAACAAC	0.517223
GAAGGAAG	0.541698	GTGTGCTG	0.508337	GATGGAAA	0.48632	AGAAGAAA	0.549936	CTGCTGCA	0.558325	AAAACGAA	0.490496	TGCTGCAG	0.573841	AATAAAAT	0.531075	TTTTAAAA	0.508222	TTGTTTGC	0.555683	GTGTGCGC	0.481824	GCAGCAGG	0.542386	TGTTTTTG	0.573368	GAGCGAGA	0.515547	CCCTTTTT	0.529223	AGAAGAAA	0.458829	AAAACGAA	0.493622	AAGCAAAC	0.524786	GCCACCGC	0.570702	TTTTTTAA	0.450651	TGTTTTTG	0.534565	TAAATAAA	0.516673
GGCGGTGG	0.541604	CGGCCGGC	0.50815	AAAATGTT	0.486071	AAACACAA	0.548643	AAAATGAA	0.558179	TTTTTCCC	0.49026	TTCGTTTT	0.573548	CGAGCAGC	0.53079	TTTTTCCT	0.508182	CGCGCTCG	0.55558	GCAAAACG	0.481514	TAATAATA	0.542177	CGGTGCGC	0.573132	CCGCCGCC	0.514968	GTGGTGTG	0.529126	GCCGGCCG	0.458455	CGTGTGCG	0.493413	TGTGCGTG	0.524734	GTGTGTGG	0.570116	GTTTTGCT	0.450611	CCATTTTC	0.534306	AAAAACCC	0.515945
TTGCTGTT	0.541599	GTGGTGTG	0.508131	GGGGAGGG	0.485974	CCACCAAC	0.548503	CGAGCGAG	0.558084	CGGTCGGT	0.490218	GAAGGAAG	0.573358	GCAAACAA	0.530785	GTTGTTTT	0.508029	GGCAGCAG	0.555407	ACACACAG	0.481294	TTTGTTTC	0.542126	CGCGTGTG	0.573082	AACAGCAA	0.514844	TCTTTCTC	0.528644	ATTTGTTT	0.458433	CCGGTGGA	0.493368	GCCACCGA	0.524725	TAAATAAA	0.570067	AAACAAAT	0.450515	AAAATGAA	0.534158	TCCCATCC	0.515531
TGTTGTTT	0.541573	TTTTTTCC	0.507491	CGTTTTCC	0.485877	GTGTGCTG	0.54847	ACACAAAA	0.557734	TTCCACCG	0.489956	GTGTGTGG	0.573348	AATGAAAA	0.530429	TGTTGTTT	0.50782	CCACCGGG	0.555258	CGCACCGG	0.480756	CATTTTTT	0.541886	TCGGTGCG	0.572961	GTGCGTGC	0.514462	TTAAAAAA	0.528512	GTGTGGTG	0.457997	CTCCCCCC	0.493112	GAAGAAGA	0.524595	GGTGCTGC	0.570049	CAGCACAC	0.450473	CGACGGCG	0.533974	GGAAGAAG	0.5151
TTCGCTTC	0.541561	AAAAAAGC	0.507302	TGGGAAAA	0.485876	GTTTTGTG	0.547881	GAAACGAA	0.557602	TTCGTTTT	0.48992	TCTTTTTT	0.572372	CGCGCGCT	0.530279	CAGCAGCT	0.507555	CGGTGGAA	0.554628	TGTGTGTA	0.47998	ATCATCAT	0.54181	ATTTTTAT	0.572774	CGCACGCA	0.513733	AAACGAAA	0.527889	AAAGGAAA	0.457149	ACCGAACG	0.493075	TTTTTCGT	0.524248	CACACGCG	0.5695	GTGTGCTG	0.449915	GAAAAATA	0.533832	CATTTTCC	0.514657
TTTAATTT	0.541474	CGCGCGCA	0.507223	AGAGAAAA	0.485748	GACGACGA	0.547741	GCTGGTGG	0.557463	GGGAAAAA	0.489884	AAAAATAA	0.572151	AAAAAAGC	0.530192	TGCTGCTC	0.507554	GGTGGAGG	0.554423	AAAACCCC	0.479709	GAAACAAA	0.541685	CACACACT	0.572266	GCTGCCGG	0.513492	GCCGGCCG	0.526629	GCACCAGC	0.45654	GGGGTTTT	0.492921	TCTCGCTC	0.524052	TCGATCGA	0.569225	CACCACAC	0.449117	CGATGGCG	0.533571	AAAAAATG	0.514391
AAACAACA	0.541256	CATTTTTT	0.507195	GGGGGAGG	0.485175	TTTGCTTC	0.547597	TCGTTTCG	0.557412	TTCGGTGG	0.489565	CAACCAAC	0.572013	ATAAATAA	0.530165	TGCCGGTG	0.507222	CCGGCGGC	0.554387	AACGAAAC	0.479362	CAGCAGCC	0.541133	AAAATAAT	0.572048	CGGTGCCG	0.513413	CAGCACAC	0.526558	GCGCGCGT	0.45646	TGTTTTTC	0.492855	TCGCTCGC	0.523768	ATGTTTTT	0.569003	TTGTTTTC	0.448816	ACCGACCG	0.533478	ATTTGTTT	0.513627
GTGCGTGC	0.540879	ATTTGTTT	0.507079	CAGCAGCG	0.484888	ATGATGAT	0.547526	AAACACAA	0.55713	ACACACAG	0.489552	CGACCGAC	0.571772	CACACGCG	0.529635	GAAAGGAA	0.506322	TTTTAAAA	0.554259	TCACACAC	0.479196	GCTGTTGC	0.541008	AATTAAAA	0.571859	CCGGTGGC	0.513295	CGGAGTCG	0.526534	TCTTTCTC	0.456444	TCACACAC	0.492843	GAAAAGCG	0.523532	CCTCCCCC	0.568785	CACACCAC	0.44853	TATTTTTC	0.533154	GGGTTTTT	0.513301
TTTGCTGC	0.540712	GCTGTTGC	0.506321	GAAATAAA	0.484792	AAACAAAT	0.547509	CACCGGGC	0.55712	CAGCACCA	0.489524	TTTCCTTC	0.571462	TTTTTAAA	0.529533	GGAAAAGG	0.506209	TTTTCCAC	0.554092	CCGGCAGC	0.479045	TCCTCCTC	0.539643	CCGGCGGC	0.571346	CGCACACG	0.512949	ACGCGCGC	0.526443	AGAAAGAG	0.456154	AAAAACCC	0.492391	CCACCGGG	0.523523	CTCGCTCG	0.568128	GCAACAGC	0.448132	TTTTTTAT	0.533035	CATTTTTT	0.513232
CCGGTGGC	0.540582	AAGAGAGA	0.506184	ACAAACAC	0.484762	GTTGTTGC	0.547052	GGCACCGG	0.556889	GTTTCGTT	0.488978	CAGCAGCC	0.571368	GCTTTTTT	0.528517	GTCGTCGT	0.5062	GGCACCGG	0.553849	TTCCACCG	0.478934	GAAAGAGA	0.539202	TTTTTGTG	0.571252	TTGCTGTT	0.512837	TTGTTTTC	0.526375	CGGCACGG	0.45541	CGGAACCG	0.491968	TCTTCTTC	0.523476	CGAACCGG	0.567884	TTAAAAAA	0.447556	GGAAAATT	0.532912	TCCTTTTT	0.513115
AGGAGGAG	0.539855	AAAAAATG	0.505927	GCTGCCGG	0.484487	TTTCTTCT	0.546993	CCGGTTCG	0.556431	TGCTGCAG	0.488811	CATCGTCG	0.570639	GCAGCTGC	0.528341	AAACAACA	0.506054	CACCCACC	0.553549	GTTTCGTT	0.478414	AAAAAATG	0.538557	GGTGGAGG	0.571105	GTTTGTTG	0.512495	CACACCAC	0.525977	CAGCAGCC	0.455239	TGTTTTCC	0.491963	CGATGGTG	0.523375	CACACACT	0.567643	GGGAAGGG	0.447359	AGAAGAAA	0.532335	AATAAAAT	0.51193
CAAAAACC	0.539448	GAGAAAGA	0.505884	AACATTTT	0.484476	TTTCGTTT	0.546452	CGAACCGG	0.556113	CGATCGTG	0.488811	CGGCAGCA	0.570554	TTCATTTT	0.528217	AGCTGCTG	0.506008	GCCGGTGC	0.553184	CGGAACCG	0.478093	AGCACACA	0.538109	CCGGTGCC	0.571052	AAAAAAGA	0.51236	CGGCCGGC	0.525293	AAAAAGGG	0.454818	CCACCAAC	0.491297	TGCGTGCG	0.523217	TTTTTGTG	0.567424	ACGCGCGC	0.447269	ATAAAAAA	0.531772	CACACGGC	0.51191
TTTCAATT	0.539113	CAGCACAC	0.505673	TTTTCCCA	0.484021	GGTGGGTG	0.546197	TTTTGTGT	0.556087	AGGAAAAA	0.488407	ACGAACGA	0.570513	AAAATGAA	0.528119	CGCCGCCG	0.505908	GCCGCTGC	0.553181	AAAAAAGC	0.477927	GTGTGGTG	0.537827	TTTGCTGC	0.570813	TTTGTGTT	0.512169	AAACACAA	0.525136	CCGTGCCG	0.454799	AGCAAACA	0.491156	CGCGTGTG	0.523217	GCTGTTGC	0.567217	AAAAAATG	0.446989	GTTGTTGT	0.531606	AAACAAAT	0.511271
CCCCCGGG	0.53907	AAACAAAT	0.505525	CGTGTGTG	0.483505	GGAAAAGG	0.546117	CGAAACGA	0.555845	ACCACCGG	0.488247	GTGCGTGC	0.570248	GTGTGTGA	0.528031	CCGGTGGC	0.505855	TTTGCTGC	0.553138	CGTTTTTT	0.476572	TTCTCTCT	0.537209	TTTTCCAC	0.570664	GTGTGTAT	0.512027	TGCCGCCG	0.524385	GTGTGCTG	0.454371	CCGGTCGG	0.491073	AAAAACGA	0.523147	AAAAAAGG	0.567017	GCTGGTGC	0.446401	CAGCAACA	0.531604	GGGGGGAG	0.511024
GAAGCGAA	0.538944	GCTTTTTT	0.505507	TTTGGTTT	0.483334	TTTTTCCT	0.545979	CTCGCTCG	0.555598	GAGGGGGG	0.488099	ACCACCAG	0.570155	CGTGCGCG	0.527758	GCAGCACA	0.50577	GGTGGAAA	0.552453	CCGTTCCG	0.476492	AGAGAGAA	0.536794	ATAAAAAT	0.570081	TTGTTGCT	0.512013	TTTCCTTC	0.524294	CCCTTCCC	0.453806	CCGTGCCG	0.491059	TCGTTTTT	0.523108	ATAAAAAT	0.566992	GAAAACAA	0.446019	AAAACCAA	0.531387	GTGGTGTG	0.511001
TGGTTTTT	0.538813	GCTGGTGC	0.505451	TTTTTCAA	0.483017	GTTGGTGG	0.545947	CACCGGCG	0.55559	AGCAAAAA	0.487959	GAAGGAAA	0.57005	AGCGAGCG	0.52708	TTGTGTTT	0.505305	GGTGGGTG	0.552432	TACACACA	0.476429	TATTATTA	0.536406	GGCACCGG	0.570009	CCACCGGC	0.511895	GCCACCGC	0.523731	CAGCACAC	0.453267	GAAAAACA	0.491017	GAAAATGG	0.522918	GAAAAACA	0.566902	CCGGCGGC	0.445517	AAATGTTT	0.531313	CACACAGC	0.510676
CCCGGGGG	0.53801	GCCGGCCG	0.505126	GTTTCGTT	0.482665	TCGTCGTC	0.545748	AAAGCAAA	0.555226	GAAGCAAA	0.48697	ATAAAAAA	0.57	CACCGGCG	0.526824	GCCACCGC	0.504482	GGTGCTGC	0.552102	AGCAAACA	0.476381	TCTCTTTC	0.536074	CCTTTTTT	0.569635	GTGTGCTG	0.511797	TTGTGTTT	0.523668	AAGAGAGA	0.453161	CGCACGCA	0.490276	ACGCGCGC	0.522613	GCAGCACC	0.566665	AAAAAAGC	0.445483	CTTTTCCA	0.531263	CCTGCTGC	0.51045
TTTTGTTG	0.537421	GCACCAGC	0.505088	AAAGAAAC	0.481912	AAATGAAA	0.54456	TTCATTTT	0.554813	GGGGAAAA	0.486688	ACCACCGG	0.569895	AAATATTT	0.526508	TGTGCTGC	0.504257	TTTTGTGT	0.551886	TTTTTGGT	0.475676	CCTGCTGC	0.535651	TTTCCTTC	0.569562	GGGAAAAA	0.51175	CGCGCGCA	0.523492	CTCTCTTT	0.453124	AAAACCCC	0.490121	TCGTTTCG	0.522481	AGTGTGTG	0.566602	TTTCGTTT	0.44452	CGGTTCCG	0.530365	TGTTTGCT	0.510208
CGCGATCG	0.53698	TTTCGTTT	0.504904	CACCAGCA	0.481523	GTTTGCTT	0.544474	ATTGTTTT	0.554749	TGCTGCCG	0.486405	CCACACAC	0.569818	GAAACGAA	0.526369	CACCGGCA	0.503065	TGCAGCAG	0.551846	CGTTTTGC	0.47546	CACCACAC	0.535008	CTGCTGCC	0.569555	AGCTGCTG	0.511637	CTCTCTTT	0.523194	GCTGGTGC	0.453115	GGTGGTGC	0.489992	CACACACC	0.522299	AGCTGCTG	0.566486	AAAGAGAG	0.444429	TTTCTTCT	0.530324	GGGAGGGG	0.510196
CCACCGCC	0.536529	GGCTGCTG	0.503984	GGTGGCGG	0.481463	TTTCATTT	0.544177	ATTTTATT	0.554677	CACGATCG	0.486315	GTTGCTGT	0.569792	CCCGGCCG	0.526355	CCGCCCGG	0.502974	CCGGTGCC	0.551615	GCAACAAA	0.475358	GCTGGTGC	0.534712	ACCACCGC	0.569272	CAGCAGCT	0.511332	TGTTTGCT	0.522807	AGCAAAAC	0.453055	TTTTTGCT	0.489926	TGGGAAAA	0.522073	CGAACCGA	0.566353	TGCGCGCG	0.444421	AAACATTT	0.530132	GGTGGCGG	0.510096
AGCAAACA	0.535683	TTAAAAAA	0.503785	GTGTTTGT	0.481459	GGGAGGGA	0.543207	GAAAAACA	0.55463	TTCTTTTC	0.486282	TGCTGCCG	0.569587	AGAGAGAA	0.526285	AGCAAACA	0.502624	GCAAACAA	0.551104	GGAGGGGG	0.475295	CAGCACAC	0.533649	TCCTCCTC	0.568826	CGTGTGCG	0.511112	GCCGCCGG	0.522758	AAACAAAT	0.452785	GTTTCGTT	0.489897	GAAAAAAG	0.522034	CAGCAGCT	0.566295	TGCACACA	0.443827	CGCACACA	0.529903	AAAAAGGA	0.509975
GGAGGAGG	0.535596	TTGTTTTC	0.503221	TTGAAAAA	0.480793	AAAAGCAA	0.543164	AAAACAAT	0.55451	TTTTTCTC	0.485919	GTTCGTTC	0.569341	CCGTGCGC	0.525743	CGCACCGG	0.502611	AGCAGCAC	0.551067	GGGGTTTT	0.475222	CGCACGCA	0.53357	AAAATGAA	0.568708	GGCACCGG	0.510834	CGGAATCG	0.522672	CGGCCGGC	0.452439	TTCCGGTG	0.489711	AGCAAACA	0.52178	ATTTTTAT	0.566087	GCACCAGC	0.442911	GCTGCCGG	0.529659	GCAGCAGG	0.509566
AAATCAAA	0.535525	TTGTGTTT	0.502987	TTTTCTCT	0.48074	TGTGTGCA	0.543129	GCCCGGTG	0.554468	CCACCGGG	0.48591	ACAGCAAC	0.569222	AAACACAA	0.525476	AAAACAAC	0.502555	AAAATGAA	0.550969	CCGGTGCG	0.475036	TTTCTTCT	0.53336	AAAAACAT	0.568435	CAGCACAC	0.510648	TTTTTTAA	0.522637	CACCACAC	0.452253	AACGAAAC	0.489651	CACAAACA	0.521396	TACACACA	0.566062	TTTTCCTT	0.441883	AAACCAAA	0.529653	ATTTTATT	0.509109
AAAACAAT	0.535451	CTCTCTTT	0.502954	AAACCAAA	0.48024	GAAAAACA	0.543043	GCAAACAA	0.554438	GAGAAAAA	0.485414	CTGGTGGT	0.568958	GCACCGGG	0.525259	TTTCTTCT	0.502338	CACCGGCG	0.550928	AAAAAACG	0.474193	AGAAGAAA	0.533094	CACACGCG	0.568389	AGCAACAA	0.51053	ATCGATCG	0.522538	AAAAAAGC	0.450975	CCCTTTTT	0.489509	CACCATCG	0.521396	CCGGTTCG	0.565926	CTCTCTTT	0.441719	TTTGGTTT	0.529622	GCCGTGTG	0.508994
AAAAACCA	0.534883	TTTTTTAA	0.502869	GTTTCTTT	0.480129	TTTGTGTT	0.543026	TGCAGCAG	0.554235	CCCGGTGG	0.485207	GGTGGCCA	0.568771	TCTCTTTC	0.525162	AAAAAGGG	0.502138	GCAGCGGC	0.550863	CGTACCGG	0.474088	GTGTGCTG	0.53309	TTTTAATT	0.568224	CAAAACAC	0.510502	CGATTCCG	0.522499	CGCGCGCA	0.450471	GGAAAACA	0.489398	GATCGATC	0.520592	CCACACAC	0.565906	GCCGGCCG	0.441444	ACTTTTCC	0.528702	GACACACA	0.508927
TTTCTTCT	0.534818	CCCTTCCC	0.502508	AGGAAAAC	0.479799	AAGCAAAC	0.542785	GCGAGCGC	0.554056	GTTGGTGG	0.484571	GCACGCAC	0.568207	TCACACAC	0.525091	CACAAAAC	0.502006	GCGTGCGT	0.55072	CCGCCACC	0.473992	TTTTTTAA	0.533058	GGCAGCAG	0.568113	CCGGCAGC	0.50986	CTCTTTCT	0.522345	GTGGTGTG	0.44908	AGCAAAAA	0.489231	CCGGTTCG	0.520532	TGTGTGTA	0.565564	GGCTGCTG	0.441396	CCACCGGG	0.528424	TTTAAAAA	0.508016
TTTGTGTG	0.534498	AGAAAGAG	0.50189	AAACGGAA	0.479588	GAAGCAAA	0.542734	TGTTTTTC	0.554035	ACCGACCG	0.484311	TTATTTTT	0.567986	ATTTTATT	0.524959	TGTTTGCT	0.502002	GGGAGGGA	0.550305	CACACACT	0.473749	AAAAAGGG	0.532786	TTTTAAAA	0.567738	GCAACAAA	0.509149	CCCTTCCC	0.522317	TTTCGTTT	0.449008	GCACACCG	0.489115	CGATCGTT	0.520275	TTTCCTTC	0.565424	TTTCCTTC	0.441384	GTTTTCCG	0.528246	CCGTACCG	0.507992
GAAAGGAA	0.534334	AAACACAA	0.50148	AATTTAAA	0.479425	GAGGAGGA	0.542515	AATAAAAT	0.553936	CCGCCACC	0.484292	AAAACGAA	0.567623	CGGCCGGG	0.524947	CCGGTGCG	0.501245	GCACCAGC	0.550135	AGTGTGTG	0.473711	CCCTTCCC	0.532465	AAGGAAAA	0.567623	GCCACCGG	0.508983	CGCTGCCG	0.522252	TCTCTCTT	0.448916	CAGCACCG	0.489115	TCTCTTTC	0.520226	GGGGGAGG	0.565255	TTGTGTTT	0.441303	CGTTTTTC	0.528151	GCAACAGC	0.507976
CACACAAA	0.533944	TCTTTCTC	0.500743	CGTTTTTT	0.479139	GCTGTGTG	0.541602	TTTGCTTT	0.553816	TTTTCCCC	0.483921	CAACAAAA	0.567388	AAAACAAT	0.524841	GTTTTGTG	0.500957	CGAGCGCG	0.550074	GCTGCCGG	0.473161	GGCTGCTG	0.531606	CCGACCGG	0.567214	GAGTGTGT	0.508966	GAAGGAAA	0.521148	CTCTTTCT	0.448477	TTCCATTT	0.488693	CTGCTGCA	0.520041	TTCCACCG	0.565034	AAGAGAGA	0.441179	TTTTGCTT	0.528058	TTTGCTTC	0.507897
TTCTTTTC	0.53363	AAACGAAA	0.500596	AAAATTAA	0.479006	TTTTTCTC	0.541585	CGATCGCG	0.553735	CCCCCCTC	0.483773	AAAAAAGA	0.56715	CGCCGGTG	0.524618	TCTCTTTC	0.500877	ACACAAAA	0.550021	AAATGAAA	0.47257	TGCACACA	0.531112	GCCACCGC	0.567138	GCACACGC	0.50853	AAAGAGAG	0.521092	GGGAAGGG	0.448274	TGCTGCAG	0.488073	CAAACGAA	0.519906	TGGCGGTG	0.564551	CCCTTCCC	0.440914	CGGAACCG	0.528039	GCTGTGTG	0.507784
ATTGTTTT	0.533152	GGGAAGGG	0.50003	AACAAAAT	0.478895	CGGTGGCG	0.541254	CGGAACGG	0.553663	CACACCGG	0.483635	TTTTGTTG	0.567016	GAGCGAGA	0.524352	AAACACAA	0.500703	GAAGGAAA	0.549613	GCTTTTTT	0.472469	GGCTCCGG	0.530902	CACCACCC	0.566732	TTTGTTGC	0.508194	GTGTGCTG	0.520677	AAACGAAA	0.447316	TGTTTGCT	0.488	AGAGAGAA	0.519894	GGCACCGG	0.564434	GAGAAAGA	0.440904	AAGCAAAA	0.527928	TTCGTTCG	0.50758
GGTTTTTG	0.532874	CTCACACA	0.499323	TTTCCATC	0.478141	TTGCTTTT	0.540738	CCACCAGC	0.553659	CGCACGCA	0.483381	TTCTTTTC	0.566808	GGCACCGG	0.523759	GCACCAGC	0.500615	ATTTTTAT	0.549561	TCGTTTCG	0.472348	GGGAAGGG	0.530859	ATGTTTTT	0.566525	CACATACA	0.508014	AAGGAAAA	0.520439	TGTGTGAG	0.447227	AAATGGAA	0.487949	CCATTTTC	0.519606	TTTATTTA	0.564407	AAACACAA	0.440143	GAAAAACG	0.527306	CTGGCTGG	0.507402
CTCTCGCT	0.532736	TGCACACA	0.499251	ATTAAAAA	0.477985	CACACAGC	0.540717	CGAGCAGC	0.55343	CACCATCA	0.48337	CGACGATG	0.566695	TTCGTTTC	0.523731	CTTTTCCC	0.500524	TTTCCTTC	0.549445	TTTGTTGC	0.472313	GCACCAGC	0.530401	GCCGGTGC	0.565987	AACACAAA	0.507958	AGCAAACA	0.519512	GAAAACAA	0.446867	GGGGGGAG	0.487554	AAACAACA	0.519349	TTTTAAAT	0.564044	CAGCAGCC	0.439472	AAAAATAT	0.527191	AGCAAACA	0.507272
AAACGGAA	0.532627	GAAAACAA	0.499219	GCTGGTGG	0.477617	CCTGCTGC	0.540447	CCCGGCCG	0.552911	CACCACAC	0.483307	CTTCCTTC	0.566434	TTTGCTTT	0.523231	CCTTTCCC	0.500406	CTGCTGCA	0.549411	GCAAACGG	0.472244	GTTTTGCT	0.530365	CCGGGCGG	0.565939	GTTGGTGG	0.50712	GAGAAAGA	0.519069	GGCTGCTG	0.446512	CCGTTTGC	0.487472	TGCAGCAG	0.519029	CACAAAAA	0.563751	CGCGCGCA	0.439402	TGGAAAAG	0.526561	CTCACACA	0.507164
CACACACC	0.532624	CACAAAAC	0.497144	AAAAACAT	0.477554	CCTTTTCC	0.539616	TTTATTTA	0.552579	AACGAAAC	0.483252	GCAACAAC	0.565942	GAAAAACA	0.52268	CCCTTTTT	0.500175	CGTTCGTT	0.549295	TGCTGCCG	0.471647	TTAAAAAA	0.530294	TTTTCCTT	0.565824	CATACACA	0.507099	AAAAAGGG	0.518725	TTGTGTTT	0.445978	GTTGGTGG	0.487223	CGATCGAA	0.518985	CGCTGCCG	0.56315	AAACGAAA	0.439379	GGAAAAGT	0.526174	CCAAAAAA	0.50686
TTCCTTTC	0.532531	TGTGTGCA	0.497118	AAAAAACG	0.477303	GAGAAAAA	0.539563	CCGGTGCC	0.552393	CCGGTACG	0.483072	AAACAAAT	0.565728	GCTGCTCG	0.522012	AATGAAAA	0.500153	AAAAACAT	0.549165	CCGTTTGC	0.471379	CCGGAGCC	0.529316	TCACACAC	0.565606	GAAGCAAA	0.506864	CGATCGAT	0.51861	TTTTCCTT	0.44566	CGGTGTGT	0.487098	TTGATTTT	0.518496	AAGGAAAA	0.562797	GCCGCCGG	0.438636	TTTGTGTG	0.526096	ACACACTC	0.506601
CGATCGCG	0.532353	TTTTCCTT	0.496549	TTTGCTTC	0.477283	GGGAAAAA	0.539521	GAGCGCGC	0.552228	CACCGTAC	0.482939	GTGGCCAC	0.565053	TTGTTTGC	0.521685	GGGAAAGG	0.500052	TGGCGGTG	0.549096	TTTCATTT	0.47126	CACACCAC	0.528965	AGGAAAAA	0.565393	GCGTGTGC	0.506842	GGCTGCTG	0.518554	TGCACACA	0.445192	TCCGGTGC	0.487071	CGTTTTCC	0.518489	CAGCACCG	0.562762	AGAAAGAG	0.438292	AAAAACAC	0.526059	CACCATCA	0.506413
CAACAAAA	0.532237	AGCAAACA	0.495388	AAAGGGAA	0.477079	GCGCACAC	0.539272	CGGCCGGG	0.552117	CCACCAAC	0.482739	AAGCAAAA	0.564828	TTGTGTTT	0.521583	GGAAGGGA	0.499458	TCACACAC	0.549068	CCGCACCG	0.47122	AAACAAAT	0.528843	GCACCGGC	0.565151	CCACCAAC	0.506701	TCTCTCTT	0.518253	CGGCACCG	0.444998	CAGCAAAA	0.487065	AAAAGGAA	0.518336	GAAGGAAA	0.562444	TGTTTGCT	0.438197	AATTTTCC	0.5256	TGATGGTG	0.506265
AAATTGAA	0.532097	GAAGGAAA	0.495335	TTTAAATT	0.476959	GGTGGTGT	0.539116	CGCGATCG	0.55196	GGGGTGGG	0.482593	TTTTGCTT	0.564668	CCGGTGCC	0.521455	TTTTCCCC	0.499236	ATGTTTTT	0.548833	CGCACACG	0.47121	TGCGTGCG	0.52855	TTTGTTGT	0.564808	GCACGCAC	0.506678	TGCACACA	0.518111	GCCGCCGG	0.444989	GTTCGGTG	0.486847	AACGATCG	0.518197	AAAAATGT	0.561648	TGTGTGCA	0.438171	TTTTCTCC	0.525057	CCCCTCCC	0.506006
AACGAACG	0.531821	CCGGCGGC	0.495163	GCAGCTGC	0.476802	TTCCCTTT	0.538725	GCTGCTCG	0.551946	TGATGGTG	0.481824	CGTGCGTG	0.564587	CACCGGGC	0.521144	TCCTTCCC	0.49901	GTGCTGCT	0.548599	AACGATCG	0.471004	CGGCAGCG	0.528047	TAAATAAA	0.564694	GTGTTTTG	0.506608	AAAAAAGC	0.51778	GCGGTGGC	0.444919	AAAAAGGG	0.486761	TTTCCATT	0.518106	TGGTGCTG	0.561233	CGATCGAT	0.43785	CACACAAA	0.52486	AATATTTT	0.505997
GCAGCAGG	0.531457	TCTCTCTT	0.494856	AAATATTT	0.476582	TGTTGGTG	0.538615	CCGTTCCG	0.551358	CGAACCGG	0.481755	CACGCACG	0.564425	CGAAACGA	0.521015	GTTTGCTG	0.498851	TTTTTTCA	0.548448	GTGTGTTG	0.470913	CAATCGCA	0.527908	AGCAGCAC	0.564364	CGGCACCG	0.506373	CAGCAGCC	0.517522	TTGTTTTC	0.444828	AAACACAA	0.486196	TGTTTGTG	0.51766	CACCGTGC	0.561206	AGCAAACA	0.437023	GCAGCAAC	0.524424	GAGTGTGT	0.505812
AATTGAAA	0.531416	CTCTTTCT	0.49477	TTCCGTTT	0.476581	TTTTTCCC	0.538102	GTGTGTGA	0.551279	CCGTTTGC	0.481448	CACACCAC	0.564206	CCTGCTGC	0.520625	TTCATTTT	0.498782	TTTTTGTG	0.548384	ACAAAAAC	0.470821	AAAGGAAA	0.5276	GCGTGCGT	0.564334	TTTGCTTC	0.505871	CCGGCGGC	0.517198	GTGCGTGC	0.4442	TCCACCGG	0.486063	GAAAGAGA	0.51741	CGGTGGAA	0.561092	ATCGATCG	0.436052	CGGAAAAC	0.524008	CAGCAAAC	0.505787
GGTGTGTG	0.531066	AAGGAAAA	0.494732	AACGAAAC	0.476454	GCAGCAGG	0.538059	AAAAATGT	0.550838	GCAAACGA	0.481381	TGCGTGCG	0.564065	AATAAATA	0.520459	TTTTCATT	0.498461	CCACCGTC	0.548205	CGGTGCGG	0.470749	AGCAAAAC	0.527506	GCGGTGGT	0.564194	TGTATGTG	0.505695	GCGCGCGT	0.516962	TTTCCTTC	0.444107	CGACGACG	0.485641	TTCGTTTG	0.517348	GTTTTATT	0.561032	TCTTTCTC	0.435685	TTCCGGTG	0.523895	TTTTTAAA	0.505554
TTTGATTT	0.530413	CAGCAGCC	0.494332	TTTATTTC	0.475617	TCGATCGA	0.537706	GCGTGTGC	0.549656	GCACCACC	0.481351	CGCGATCG	0.563433	GCAGCAGG	0.520329	ATCGATCG	0.498122	GCAGCACC	0.547089	TGTTTGCT	0.470627	GCTGGCTG	0.527491	TTCCTTCC	0.564092	CTCTCGCT	0.505628	TTCCTTCC	0.516704	CACACCAC	0.444069	CGGTGTGC	0.485429	AAATTAAA	0.517148	GTGTGCGC	0.560584	AAGGAAAA	0.435598	GGAGAAAA	0.523675	TGTGTGTC	0.505336
TGTTTGCT	0.530333	GAAGCAAA	0.493847	AGAAAAAG	0.475286	CACCCACC	0.53764	GCGCTCGC	0.549431	GCTGCCGG	0.481335	CGCACGCA	0.563167	GCCCGGTG	0.520253	CGATCGAT	0.497455	GCTGGTGC	0.546757	TTTGCAAA	0.469214	CCCTTTTT	0.527095	TTTATTTA	0.564084	ACACACTC	0.505238	CGGCACCG	0.516615	AAACACAA	0.4437	GAAAAGAA	0.485332	GTGTGTGG	0.516988	ATTGTTTT	0.560547	CTCTTTCT	0.435436	AAGAAAAT	0.523439	AAAATATT	0.504983
TTCAATTT	0.530308	TTTCCTTC	0.493761	GAAGGAAG	0.475059	TGTTTTTC	0.537298	ACATTTTT	0.549336	CTGCAGCA	0.481022	GTTGTTGC	0.561397	TTTTTTCA	0.51982	GAAAGAGA	0.4973	CGGTGCGC	0.546574	ATTTGTTT	0.469059	GCAACAGC	0.527092	ATCATCAT	0.564056	ATTTATTT	0.505211	TTTTCCTT	0.51657	AGAGAAAG	0.44309	CCGGGTGG	0.485142	GGTGTGTG	0.516988	ACATTTTT	0.560141	GGGGAAAA	0.435337	CACCGGAA	0.523189	AAATTAAA	0.504598
GTAGCAGC	0.529394	TTTTCCCC	0.49322	GTTTTCCT	0.474143	AAGCAGCA	0.53619	TGCTGGTG	0.549212	TGGTGCTG	0.480914	CACACACT	0.561388	TTATTTAT	0.519762	GGGAAAAG	0.496929	TCCCTCCC	0.54655	CTGTGTGT	0.468955	GCAAACAA	0.526347	AAAGGAAA	0.5634	GTTGTTGC	0.504966	CACAAAAC	0.515967	GCCACCGC	0.442347	GAAAGGAA	0.48481	CGATGGCG	0.516598	GTGTGTGA	0.560128	CACAAAAC	0.43466	TTCCATTT	0.522684	TTTTTTGG	0.50457
GAAACAAA	0.529144	TGTGTGAG	0.493204	CCGCCACC	0.474057	TGCTGCTT	0.536163	TTTTTCAT	0.549074	GAAAAGAA	0.4804	GTGGTGTG	0.56041	CGATCGCG	0.519459	GAAGCAAA	0.49688	TGAAAAAA	0.546462	CCGGGGGG	0.468616	TGTGTGCA	0.526232	GTGCTGCT	0.563382	GCAACAAC	0.504735	AAAAGCAA	0.515498	TGCGTGCG	0.442267	TTGTGTTT	0.484799	CACACGCG	0.516256	TTTCCTTT	0.560014	TGTGTGAG	0.434497	CCGCCGGC	0.522498	ACTGCTGC	0.504529
AGAGAGCG	0.529047	TGTGTGCT	0.493203	TTCCCTTT	0.47383	ACACCACC	0.536147	CGCGCACA	0.548735	CGTGCGTG	0.480029	GCAGCAGG	0.559493	TCGTTTCG	0.519332	AAGCAGCA	0.496831	CGCTGCCG	0.546193	CACGATCG	0.468239	CGGCCGGC	0.525435	CGGAACGG	0.563204	TTTTTCCC	0.504715	GCGGTGGC	0.515394	TGTGTGCA	0.441579	CCACCCGG	0.484667	CGAGCGAG	0.516038	TTTTTCAT	0.559811	GTTTTGTG	0.433994	TGTTGCTG	0.521996	GTTTGCTG	0.504155
TTGTTGCT	0.528718	ATCGATCG	0.493113	GCTTTTCC	0.473816	AAGGGAAA	0.536015	GGAGGAGG	0.548239	CGATCGTT	0.479555	CGATCGCG	0.559462	CGCGATCG	0.519069	GGGGAAAA	0.496418	TTCCTTCC	0.546013	CACACCGG	0.468043	TTGTTTGC	0.525075	TGCAGCAG	0.563133	CGTGCGTG	0.504207	GTTTTGTG	0.515114	GAAGGAAA	0.440641	CGTCGTCG	0.484457	CGAGCAGC	0.515698	CGACGGTG	0.559735	TCTCTCTT	0.433121	GTGTTTTT	0.521985	CACCGGAC	0.504025
CCCCGGGG	0.528398	TGTTTGCT	0.492426	GGAAAAGC	0.473633	AACACAAA	0.535941	CCCGGTGG	0.548172	TTCCATTT	0.479237	GGTTGGTT	0.55933	TGTTTTTC	0.518748	GAAAAGAA	0.495782	CGCCGGTG	0.545917	CGGTTCCG	0.467577	GTGGTGTG	0.524787	AATAAAAC	0.563104	TGTGTATG	0.503736	AGAAAGAG	0.515088	CGATCGAT	0.440611	TTCCTTTC	0.484437	CGGTTTCG	0.515698	TATTTTTA	0.559607	GAAGGAAA	0.43309	TTCCGTTT	0.521515	GGAAAATG	0.503962
ACCAACCA	0.528391	AGCACACA	0.49234	TTTTTAAT	0.473343	CCGGCAGC	0.535431	CCTCCTCC	0.547511	GTACGGTG	0.479231	AAACGGAA	0.559283	ACCGGGCG	0.518746	TTTGCTTC	0.495572	CCGGCACC	0.545762	CACCACAC	0.467488	AGTTTTTG	0.523476	CGATCGCG	0.562892	GGCGGCGG	0.503491	CACCGCCG	0.514516	CGCTGCCG	0.439945	AAAAAGGA	0.484394	ACACAAAA	0.515563	TTTCGTTC	0.559294	GCGGTGGC	0.43283	TTTTTCCG	0.521006	CTTTTTTC	0.503763
CGCTCTCT	0.52779	CCACCATC	0.491668	GAGAGAAA	0.47333	TGCCACCG	0.535384	TTTTAAAA	0.54737	AACACAAA	0.479198	AGTGTGTG	0.558915	CCGCGCGC	0.518655	AAAATGAA	0.495434	ATAAAAAT	0.545643	CGTGTGCG	0.46679	AAACACAA	0.522431	GGAAGGAA	0.562866	AACGAAAC	0.503191	CGACTCCG	0.514338	AGCAAACA	0.439864	GTTTGCTG	0.484265	GCGCGCGT	0.51531	GCGGTGGT	0.559156	CTCACACA	0.432672	ATATTTTT	0.520871	GCGAGCGA	0.503642
TTTTTTGC	0.527771	GCCACCGC	0.491594	GAAGCAAA	0.473304	TTGTTGCT	0.535088	CCGGCACG	0.547035	TCGTTTCG	0.478924	TGTTGTTT	0.558124	GCGCGCGG	0.518464	TGCTGCAC	0.495369	AATTAAAA	0.545643	TTGCTTTT	0.466756	CGCGTGTG	0.52175	TTGTGTTT	0.562839	CGCACACC	0.5031	CAGCAAAC	0.513515	AAGGAAAA	0.439565	CAACACAC	0.484125	GAGCGAGA	0.515087	TTTTCCTT	0.559021	GGGGGAAA	0.432643	ATTTAAAA	0.520807	GGAGGGGG	0.50347
GTGCTGGT	0.527403	CGATCGAT	0.491212	AGAAAGAA	0.473087	GTGCAGCA	0.53457	TGATGATG	0.546835	TTTGTGTT	0.478852	GAACGAAC	0.557947	GAAAGAGA	0.518452	GCTGGTGC	0.49521	ACGCACGC	0.54555	CAACACAC	0.466543	GCCGGCCG	0.521494	GTTTTATT	0.562469	GTTTCGTT	0.502925	TGTGTGCA	0.513471	CCGGCGGC	0.438847	CGGCACGG	0.484009	TGCGATCG	0.515056	CCGGTGCC	0.558905	TGTGTGCT	0.43189	AAACGGAA	0.520706	CCCCCCCT	0.503012
TTTTTGCT	0.527259	CGCGTGTG	0.490924	TTCAATTT	0.472419	CGAGCAGC	0.534562	CCACCGGG	0.546432	CCGGCAGC	0.478828	AAACAACA	0.557887	CGAGCGAG	0.518428	GAGGAGGA	0.495163	CGCGATCG	0.545387	CGATCGTT	0.46566	CAGCCAGC	0.521296	TGAAAAAA	0.562453	GGTGGCGG	0.502921	GAAGCAAA	0.513425	CGCACGCA	0.438837	CCGGTACG	0.483566	CCACACAC	0.5146	CACCGCCA	0.558707	TTGCTTTT	0.431681	TTATTTTC	0.520284	CCCCCTCC	0.502869
AAAAAACC	0.527254	GGGGAAAA	0.49082	TTTCTCTC	0.472299	GTGGGTGG	0.534043	GAACAAAA	0.546139	GGCACCGG	0.478792	GAAAAGAA	0.557883	CCGGTTCG	0.518087	CGGCGGTG	0.495121	CACCGCCA	0.545182	CACCATCG	0.465469	TTTCCTTT	0.521206	AAAAATGT	0.562423	AAGCAAAC	0.50266	TGCGCGCG	0.513019	CGCGTGTG	0.438073	CGCTGCTG	0.483522	CGGTGCCG	0.514494	CGCGTGTG	0.55835	TGCTGCTT	0.43118	CGAAACCG	0.520283	TGTGTGAG	0.502808
TTCCGTTT	0.52674	GTTTTGTG	0.490733	AAATTGAA	0.472116	AACAGCAA	0.53375	TGCTGTTG	0.546125	GTTTTCTT	0.478028	AACCAACC	0.557514	AAAGCAAA	0.517956	CAGCACAC	0.495068	GAGGAGGA	0.544936	TGGTGCTG	0.465437	TCTTTCTC	0.520897	GACGGTGG	0.562036	GAGAGAAA	0.502566	CTTTCTCT	0.512501	CGGCAGCG	0.437891	TCGTTTGC	0.483194	CGCACGCA	0.514459	TTTTCCAC	0.558325	TTTTCCCC	0.431047	CCGGCAGC	0.520109	CCAGCCAG	0.502695
AGCAACAA	0.526731	TGTGTTGT	0.490322	ATTTTCCC	0.471875	GAAAGGAA	0.533704	CACCAGCA	0.546099	TCCTTTTT	0.477975	TCGTCATC	0.557376	TTTTGTGT	0.517333	GTGTGCTG	0.495031	TGTGTGTA	0.544872	CCGGTGTG	0.465321	CGGTGCCG	0.520608	TGGCGGTG	0.56203	AGCAACAG	0.50256	CGGTGCCG	0.512412	TGTTTGCT	0.437481	CACCGGAA	0.483	GAGCAAAA	0.514049	CACCGCAC	0.558181	AAGCAGCA	0.430858	ATTTTCTT	0.520093	GAAGCAAA	0.502344
GCAAAAAA	0.526675	TGCCGCCG	0.490187	TAAATAAA	0.470703	AAAGGGAA	0.532861	TCACACAC	0.545811	AAAAAGGG	0.477676	ACACAAAC	0.557354	AAATTAAA	0.517023	AGAAGAAA	0.494956	TTTATTTA	0.544241	GGTTTTGT	0.464636	CGGCACCG	0.51991	CCACCATC	0.561841	TTATTTTT	0.50255	GCTTTTTT	0.512059	CGGTGCCG	0.436914	TGGAAAAT	0.482906	CGCCATCG	0.513875	ATTTAAAA	0.558121	CGGCGGCA	0.43071	AATGTTTT	0.520057	CGGTGCTG	0.502156
TGCGTGCG	0.526591	TGCTGCTT	0.490179	ATTTTGTT	0.470673	CACCAACA	0.532759	TTTTGTTC	0.545748	AAAAAACC	0.477636	TTGGTTTT	0.557095	TCTCGCTC	0.516906	TTCTTTTC	0.493984	CACCGGTG	0.544139	CGAAACGA	0.464592	GAAAACAA	0.519694	CCCGGTGG	0.56174	CCGGTGCC	0.502418	GCAGCACA	0.511926	CTTTCTCT	0.436139	CGGTGCTG	0.482882	CGATCGCA	0.513837	AAACACAA	0.55786	TTCCTTCC	0.429991	CGGTTTCG	0.519732	CGAGCGAG	0.502081
TGGTTGGT	0.526477	CGGTGCCG	0.490018	ATGTTTTT	0.470673	GCAACAAC	0.532498	GCGCGCTC	0.545538	GCACACCG	0.477383	GATGATGC	0.556172	AATTAAAA	0.516491	GCACGGTG	0.493658	TAAATAAA	0.544137	GCAGCTGC	0.464388	ATTTGTTT	0.519567	GGTGCCGG	0.561585	AAAAGGAA	0.502215	GTTTGCTG	0.511017	ATCGATCG	0.435949	CAGCAAAC	0.482458	CGGAACCG	0.513781	AAAGGAAA	0.557655	TTTTTCTC	0.429807	ACACAAAC	0.519699	CGGCCACC	0.502006
GCCACCGG	0.526402	AAAAGCAA	0.489553	GAAAATGG	0.470476	AGCAACAA	0.532401	ATGAAAAA	0.545206	GCAAACGG	0.477211	GCTGCTAC	0.555698	TTTTTCAT	0.516126	TTTTTCCC	0.493643	ACGCGCGC	0.544087	AAACAAAT	0.464136	GGAAAAAA	0.519541	CACCGGCG	0.561512	CAGCACCG	0.502145	CGGCGGCA	0.510391	CGGCGGCA	0.435586	AATGGAAA	0.482457	CCTTTTTC	0.51366	GACGGTGG	0.557309	AGCACACA	0.429597	AAAATATT	0.519389	CCGGCAGC	0.501943
AGCAAAAA	0.526354	ACAACACA	0.489163	AAAAGCAA	0.470455	GTGTGCGC	0.531892	TTTTTGTG	0.545159	AAATGGAA	0.476931	TGTGTTTT	0.555522	AGCAGCAC	0.516061	CGGTGCGC	0.493256	CACAAAAA	0.543802	AAAAAATG	0.464054	CCGCCCGG	0.519425	GTGTGTGA	0.561118	CGTTTTTT	0.50188	AAGAGAGA	0.510271	GCACGCAC	0.435472	TCCTTTTT	0.482341	GATGGAAA	0.513522	GTGGAAAA	0.557303	CGGCAGCG	0.429531	AAAACATT	0.519215	CGCTCGCT	0.501896
GGTGGCGG	0.526238	AAGCAGCA	0.489064	AAAACCAA	0.470293	TGCACACA	0.531147	AAGCAAAA	0.544806	CGTACCGG	0.476717	ATGGTGGT	0.555057	ACACAAAA	0.515804	GCGCACCG	0.492509	CCCGGTGG	0.543638	CCGGTACG	0.464019	TTTTTTCC	0.519102	GCTGGTGC	0.560244	CACACCGG	0.501291	ACAACACA	0.50999	GGGGGAAA	0.434987	GCACGGTG	0.482329	TCGTTTGC	0.513358	AATAAAAC	0.557245	TTTCCCCC	0.429406	CCGGTGCG	0.519169	GTTGGTGG	0.50189
ATTTCATT	0.526222	TTTGCTTC	0.489063	TTAATTTT	0.470222	TTTCCCTT	0.530602	TTGCTGCT	0.544721	GCACGCAC	0.475382	AGTAGTAG	0.554738	TTTAATTT	0.515454	GCTCGGTG	0.491249	TTTTAATT	0.543611	AAAAGCAA	0.463955	TTGTTTTC	0.518854	CGAGCGCG	0.560182	GGAAGAAA	0.50125	TGTGTGCT	0.509701	AGCACACA	0.434608	CACCGTAC	0.482133	CGAACCGG	0.513328	GCACACGC	0.557006	TGCCGCCG	0.429108	GTTTGTGT	0.519145	AGGGGGGG	0.501759
AGCGAGAG	0.526208	TGTGCTGC	0.488709	CTTTTTCT	0.470169	TGTGCTGC	0.530083	AGCAGCAA	0.54469	CCCTTTTT	0.475191	CCAAAAAC	0.554609	GCGTGTGC	0.515175	CGGCAGCG	0.491231	GTGGAAAA	0.543572	GATTTTTT	0.463951	GAGAAAGA	0.518541	GCGCACCG	0.560102	TCTCTCGC	0.501235	TGTGCTGC	0.509379	CACAAAAC	0.434396	TTTCCATT	0.481998	CGGCACCG	0.51332	AACGAACG	0.556561	TGTGCTGC	0.428942	CGGAAAAA	0.518807	GCAGCAGT	0.501348
CGTTCGTT	0.52594	AGAGAAAG	0.488635	AAAAATGT	0.470145	CTGTTGCT	0.52923	TTTTAATT	0.544299	GGAAAACA	0.475188	GTTTTTGG	0.554567	GCACACGC	0.514654	CGCTGCCG	0.491121	TTCATTTT	0.543564	TTCGTTTT	0.463235	TTGTGTTT	0.518243	CCGGTCGG	0.560097	CCGGTGTG	0.50116	GGGGAAAA	0.508879	TTTCCCCC	0.434327	CCCGGTGC	0.481577	GCGGAAAA	0.513148	TTTCCACC	0.556368	AAAAGGAA	0.428725	AAAAACAT	0.518774	TTTAATTT	0.501083
AACGAAAA	0.525792	CGGCACCG	0.488339	GCCACCGG	0.470114	GCTGCTCG	0.528805	GAGCGAGA	0.544214	AATGGAAA	0.474658	ATTTGTTT	0.554561	CGAACCGG	0.514592	GTGCAGCA	0.490958	AACGAACG	0.543393	CGATGGTG	0.463233	AAAAAAGC	0.517636	TTTTTCCC	0.560091	TTTCTCTC	0.501043	CGGCACGG	0.508751	CTCACACA	0.434296	CTGCAGCA	0.481558	CGAAACCG	0.513139	CGAAACCG	0.556339	CGGCACCG	0.427991	GGAGGGAA	0.518767	TCTCGCTC	0.500867
AATGAAAT	0.525353	TTGCTTTT	0.487739	AAAAACCA	0.469979	TTGCTGTT	0.528032	GTTTTATT	0.543777	TTCGTTTG	0.474472	CCTCTCTC	0.55456	GCCACCGC	0.514305	AAAAATAT	0.490872	CGATCGGT	0.542946	CCCCCCGG	0.463204	AGAAAGAG	0.516929	CACCGTCG	0.559953	GTTTGCTT	0.501031	AGCACACA	0.508735	GGGGAAAA	0.433912	CCGGTGCA	0.481175	CAAAAACA	0.513061	TTGTGTTT	0.556217	TTTTTTGG	0.42781	CGGCCGGC	0.51872	TTGCTTTT	0.500585
TTTTTTCC	0.525299	CGGCGGCA	0.486991	CCACCAGC	0.469705	TGCTGCAC	0.527883	CGCCCGGG	0.543765	GTGTGGTG	0.474125	AAAACCAA	0.554502	CCCGGTGC	0.513747	ATTGTTTT	0.490712	GGTGCCGG	0.542919	AAAAAATC	0.463186	CTCACACA	0.516838	TTTTTTCA	0.559946	CCGCCACC	0.500896	CCACCATC	0.508557	GCTGGCTG	0.433874	GGTGCCGG	0.480793	GTTTTCCA	0.512641	CGTTCGTT	0.556192	GAAGCAAA	0.427444	AAAATGTT	0.51855	GAAAAAAG	0.500322
GGAAAAAA	0.524767	TTCCTTCC	0.486543	GAAAATAA	0.469384	CCGCCGCC	0.527272	AATAAAAC	0.54376	ACTGCTGC	0.473544	GGTGGTGA	0.554422	CCGTTCCG	0.513513	AATTAAAA	0.490689	CCGGTCGG	0.54275	ACCGAACG	0.462246	GCTTTTTT	0.51675	TTTCCTTT	0.55986	CGGTGCTG	0.500873	TGCTGCTT	0.508378	TTTGCTTC	0.433679	ATGATGAT	0.480583	GGGAAAAT	0.512169	GGTGGAAA	0.555928	ACAACACA	0.427359	ATTTTTCA	0.518347	TGCCACCG	0.500312
GGTTTTTT	0.524659	GCCGCCGG	0.486002	TTGGTTTT	0.469156	TGTGTTGT	0.527045	TTTAATTT	0.543606	GTGGTGGA	0.473522	TGGCCACC	0.554078	GTTTTATT	0.513407	TTTTAATT	0.490527	CGTTTCGT	0.542427	AAAACGAA	0.462185	GTTTTGTG	0.5164	CGCGATCG	0.559811	ACCGGCGC	0.500451	TTGCTTTT	0.508209	TTTTTTGG	0.433652	GCAAACGG	0.480577	TGTTTGCT	0.512104	ACGGTGCG	0.555832	CCAAAAAA	0.427124	ATGTTTTT	0.517885	CTGCAGCA	0.500251
GCACGCAC	0.524642	TTTGTGTT	0.485847	TGGTTTTT	0.468906	CGCCACCG	0.526989	CTTTTTTC	0.543123	CGGTGCTG	0.47333	TTCCGTTT	0.553016	TATTTATT	0.513321	ATATTTTT	0.4899	CAGCAGCT	0.54197	ACAAAACC	0.462102	TGCGATTG	0.51592	CCACCGTC	0.559577	AAAAAACG	0.500357	TTTGTGTT	0.508083	TTTTTCTC	0.433638	CGTACCGG	0.480401	TTTCCATC	0.512048	GCGCGCAC	0.555364	AAAAGCAA	0.426991	AAATGGAA	0.517863	TGCCGGTG	0.500225
TTTTCGTT	0.524401	TTTTTCTC	0.485738	GGGAAAAT	0.468473	ACCACCGG	0.526731	CACAAAAA	0.543095	CGCGTGTG	0.473154	GATGACGA	0.552851	CTCGCTCG	0.513065	GCTGGCGG	0.489726	CCTTTTTT	0.541636	CAGCACCA	0.462082	CGGCACGG	0.5155	ACGCACGC	0.559571	TTGTTGTG	0.500253	AAGCAGCA	0.507997	AAGCAGCA	0.433525	CACCGTGC	0.480189	CGTTTTTC	0.512003	CGGTGCTG	0.555292	CGGTGCCG	0.426495	TTTTCCGA	0.517704	GTCCGGTG	0.500225
ACCAGCAC	0.52434	TGCGTGCG	0.485721	CGTTCGTT	0.468469	TGTGTGTC	0.525878	CCTTTTTT	0.543093	GATGATGG	0.473143	GCATCATC	0.552085	TTTCTTCC	0.512998	GTTTGCTT	0.489531	GCTGTTGC	0.541268	GTGTGGTG	0.461772	ACAATCGC	0.515471	GAACGAAA	0.559466	TTTTTCTC	0.499863	TTTGCTTC	0.507705	TGTGCGCG	0.433168	GCACCGGG	0.479992	GTTTGCTT	0.511963	CAGCACCA	0.555088	AGCAACAA	0.426198	GAAACGAA	0.517694	GAGCGAGA	0.49976
GAGAAAAA	0.524242	GCTGGCTG	0.485495	TTCTTTCC	0.468269	CGGTGGCA	0.525708	CCCTCCCC	0.543002	AACGATCG	0.472819	AACGAAAA	0.551981	ATGAAAAA	0.512953	CAGCAAAC	0.489407	CGACGGTG	0.541094	AGCAACAA	0.461655	CACACGCG	0.515302	ACAACAAA	0.559456	TTCCTTTT	0.499693	AACACAAA	0.507647	AAAAGCAA	0.433126	AAAAAATG	0.479945	GCGAGCGA	0.511846	CGGTGCGA	0.554963	AAAATGAA	0.425958	GAAAATAA	0.517561	TTTCATTT	0.498423
CATCGTCG	0.524149	TTTCCCCC	0.485459	ACATTTTT	0.468111	CATTTTCC	0.525589	TTTGTGTT	0.542745	CAAACGAA	0.472745	CCGGTGGC	0.551538	GTGCTGCT	0.512907	GGGAAGGA	0.489304	AAAAATGT	0.541087	GGTTTTGC	0.461585	CGCTGCCG	0.515039	ACCGATCG	0.55941	AGCGAGAG	0.499533	CGGCAGCG	0.507515	TGCTGCTT	0.433001	CCGACCGG	0.479402	TTCGCTTC	0.511823	CGCCGGTG	0.554885	GTTTGCTG	0.425543	GCCACCGA	0.517364	CAGCACCG	0.498369
AAAATGGA	0.523664	CACCGCCG	0.485457	AATGTTTT	0.467892	GGAAAATG	0.524977	CAACAGCA	0.542697	TGTTGGTG	0.472669	ACCACCAT	0.551429	CGCCCGGT	0.512876	TCCCTTCC	0.488864	CCTCCACC	0.54096	CACCATCA	0.461516	GACTCCGG	0.515027	GAAAAACA	0.559261	GTTTTCTT	0.499218	TTTTTCTC	0.507307	TTCCTTTT	0.432964	GTGTGGTG	0.479282	CTCGCTCG	0.511611	TTTTTAAT	0.554592	CGTTTTTT	0.42539	TTTTTCAT	0.517196	CGAAAAAA	0.498321
TTTGTTTC	0.522798	GTGCGTGC	0.485155	TTGCTTTT	0.467833	TTCCTTTC	0.52491	TAAATAAA	0.542688	AGCAACAA	0.472491	GAAAACAA	0.550972	AATAAAAC	0.512799	GAGTGTGT	0.488818	ACATTTTT	0.540943	TGATGGTG	0.46148	TGTGTTGT	0.514772	CACCCACC	0.559012	TTTCTTCC	0.498702	GGAAGGAA	0.507074	TGTGCTGC	0.432767	GCAGCAGT	0.479184	GAAGCGAA	0.511387	TAAAAATA	0.55439	CTTTCTCT	0.424254	CCCGGTGG	0.517015	CCACCAAC	0.497825
CAAAAACA	0.522531	CAGCCAGC	0.485138	TTATTTTC	0.467757	GACACACA	0.524771	TTTCTTCC	0.542575	AGCAAACG	0.472249	GCCACCGG	0.550852	TTTTAAAA	0.512584	AAAAAGGA	0.488726	AGCTGCTG	0.540857	CATTTTTT	0.461385	ACAACACA	0.514752	TTTCGTTC	0.558827	AAAAATAA	0.498637	AATAATAA	0.50695	AAAATGAA	0.43276	CATTTTTT	0.479134	CCACCGAA	0.51135	CGTTTCGT	0.554305	AACACAAA	0.424148	TTCGTTTC	0.516805	CTCGCTCG	0.497773
GAAATGAA	0.522163	GCAGCACA	0.484861	TTTTCAAA	0.467676	ACAACACA	0.524449	CCCGGGCG	0.542438	AACAGCAA	0.472127	TCACCACC	0.550459	GAACAAAA	0.512402	ACACACTC	0.488709	CGGAACGG	0.540664	TTCCCCCC	0.460936	AAGCAGCA	0.51397	CCACCGGG	0.558762	TCGGTGTG	0.498362	TTTTCCCC	0.506482	GCAGCACA	0.431951	CACCGAAA	0.479123	GCATTTTT	0.511303	CGAGCGCG	0.554056	CGCACGCA	0.424001	TGAAAAAT	0.516797	GCTGCTCG	0.497611
GGCGGCGG	0.522073	CGCACGCA	0.484403	CTTCCTTC	0.467471	TCCTCCTC	0.523582	TGTGCGCG	0.542394	CCATCATC	0.471822	GTTTGTGT	0.550201	AAAAATGT	0.512333	GGAAGAAA	0.488452	GCGCGCGT	0.54029	CGAAACGG	0.460411	GCCGCCGG	0.513799	CTGCTGCA	0.558711	GGAAAATG	0.498246	GATGGTGG	0.50619	TTCATTTT	0.431749	CACCACAC	0.479106	CCCGGTGG	0.511202	CCGGTGGT	0.553882	TGCGTGCG	0.423754	ACAAAAAC	0.51672	AAATGAAA	0.497489
GCGGCGGC	0.521991	CTTTCTCT	0.483861	ACACAAAC	0.467411	GCTGCCGG	0.523298	AACACAAA	0.542221	CACACGCG	0.471776	CGCCACCA	0.550191	CTTTTTTC	0.512312	TGGCGGTG	0.48837	CCGTTTCG	0.539912	GCGCACAC	0.459065	CCGGCGGC	0.513722	TTTTTCCT	0.558351	GGCCCGGT	0.498187	GAGAAAAA	0.505558	TTTTCCCC	0.431571	GTACGGTG	0.478943	TCGTTCGC	0.511127	CGGTTTCG	0.553779	TTTGCTTC	0.423662	TTTTAAAT	0.516669	CGGTACGG	0.497454
CCGCCACC	0.521728	CAGCAAAC	0.483625	GGAAAGAA	0.467401	CACACAAC	0.523264	CATCATCA	0.542116	AAAAAGGA	0.471297	GTAGCAGC	0.550176	CGCGCGTG	0.512272	TTTTCCTC	0.488254	AATAAAAC	0.539842	TTCGTTTC	0.458769	CTCTTTCT	0.513433	GGTGGGTG	0.55821	GCGCCGGT	0.497894	TGTGTTGT	0.505276	CCGCCCGG	0.431386	TTCGGTGG	0.477926	GGAAAACG	0.510985	CACACATA	0.553211	TGTGTTGT	0.423351	CCGGAAAA	0.516654	GCTGCCGG	0.496895
CCAAAAAA	0.521428	CACACGCG	0.483383	CAAAAACA	0.467104	GCAGCACA	0.522444	GGAAGAAA	0.542079	CGGTGTGT	0.471039	GAGAAAAA	0.549229	TTTGAAAA	0.511923	ATCATCAT	0.487708	AAGGAAAA	0.539835	TGCAAAAC	0.45861	TTTCGTTT	0.513189	ACGAAACG	0.558014	GCGGCCCG	0.49769	AAAATGAA	0.505267	GTTTTGTG	0.431355	CGGCCACC	0.477881	TTTATTTC	0.510756	GCACGGTG	0.552876	GCAGCACA	0.423316	CGCACCGG	0.516499	TTTTTTCG	0.496327
GCCGCCGC	0.520793	CGCTGCCG	0.483157	CCGGTGGC	0.467002	CCACCCAC	0.521651	GCACGGTG	0.541954	CGGTGTGC	0.470851	AAAACACA	0.548814	CACGCGCG	0.511486	CCGGGCGG	0.487626	CGCCCGGT	0.539737	CCACCAAC	0.458452	CCGTGCCG	0.512888	CCGTTCCG	0.557542	GGTGTGCG	0.497626	TGTGTGAG	0.505216	CCAAAAAA	0.431325	TCCCATCC	0.477659	TGGTGGCG	0.510752	ACCACCGC	0.552711	TCGATCGA	0.423218	GCCGGCCG	0.516252	GGTGGCCG	0.496174
TGTTTTTG	0.520761	TTCATTTT	0.48297	AAAAGAAG	0.466822	CAAAACAC	0.5216	AAAAAAGG	0.541858	AAGAAAAC	0.470696	GCGTGCGT	0.548696	TTTTAATT	0.511229	CTTCCTTC	0.487583	CACCGTCG	0.539603	GGTGGTGT	0.458088	TGTGTGAG	0.512576	GGTGCTGC	0.557518	AAAAGCAA	0.49754	CCGTGCCG	0.504964	CACACGCG	0.431002	GCACGCAC	0.477293	TTTTGTTC	0.510681	GCCGCTGC	0.552707	TTCCTTTT	0.42282	GCTGCAGC	0.516155	GCCAGCCA	0.496059
GCTGCTAC	0.519507	AAAATGAA	0.482807	CTGCTGCC	0.466548	GGCGGCGG	0.520777	ACGAAAAA	0.541084	CAACAAAC	0.47057	GAGCGAGA	0.548235	TGTGTGTA	0.510801	GCAGCACG	0.487347	TGTTTTTC	0.539233	GGCACCGG	0.45783	AAAGAGAG	0.512322	GCACCAGC	0.557489	TTTTTTAT	0.497419	AGAGAAAG	0.504751	TTGCTTTT	0.430992	ACACACCG	0.476841	CGGTTCCG	0.510663	ATGAAAAA	0.552556	CAGCAAAC	0.422731	GCGGAAAA	0.516124	CGAACGAA	0.495997
CGACGATG	0.519088	GTTTGCTG	0.482508	TTTGCTGC	0.466528	GCACCAGC	0.520671	TTTTCAAA	0.540705	TTTCCATT	0.470298	GAGAGCGA	0.547869	GCGGTGGC	0.510787	AGAGAGAA	0.487112	GCACACGC	0.538862	GAAACGAA	0.457082	GCGGTGGC	0.512285	CGATCGGT	0.556594	CAGCCAGC	0.497366	AAAAAACG	0.50388	TGTGTGCT	0.430249	CACCGAAC	0.476776	GAAAAACG	0.510428	AAAACAAT	0.552302	CACACGCG	0.422413	GGGAAGGG	0.516066	GCCTGCCA	0.495993
TTTTTTGG	0.519053	CGGCAGCG	0.482508	GCTGCTCG	0.465934	CACAACAC	0.520425	CGTGCCGG	0.54064	TGGTGGAA	0.4701	TTTTTCTC	0.54761	CGCGCACA	0.510696	AATATTTT	0.486591	CCCGCCCG	0.538844	CGTCGTCG	0.456788	GATGGTGG	0.511934	TTTCTTCC	0.556513	CTGTTGCT	0.497147	AAAAGGAA	0.503831	GCCGGCGG	0.429647	GTGTGTTG	0.476736	CAGCAAAA	0.510311	GAACGAAA	0.552205	CGGCGGTG	0.422342	TTCCCTCC	0.515855	GTGCGTGC	0.495722
TCGGTCGG	0.519038	TTCCTTTT	0.482487	AAAACATT	0.465917	CTGCTGTT	0.520099	GCCACCGC	0.540519	CACCGGTG	0.470024	CCTGCTGC	0.547538	CCGGCACG	0.51031	AAGGGAAA	0.486311	GCGTGTGC	0.538678	TTTTGCAA	0.456654	GCCACCGC	0.510986	CGTTTCGT	0.556398	CACAACAA	0.497099	AACAGCAA	0.50354	TTTAAAAA	0.429639	GGAACGGT	0.476656	TCATTTTT	0.509949	CGCACCGC	0.55205	CTTTTTTG	0.421781	AATATTTT	0.515761	TGTTGGTG	0.495649
TTCATTTC	0.518893	ACACAACA	0.482456	TCCTTTTC	0.465902	CCTTCCCC	0.520076	TTTTGCTT	0.540396	GGTTTTTT	0.469846	GAGCGAGC	0.547459	CGGAACGG	0.509555	AAAACAAT	0.486272	CCGTTCCG	0.538574	TCGTTTGC	0.456605	TGCCGCCG	0.510531	GGAAGAAA	0.556166	TTGTGTGC	0.49676	CGCACGCA	0.503339	CAGCCAGC	0.429337	GCGCACAC	0.476509	GTTTTATT	0.509899	ACGAAACG	0.552001	CCGGGCGG	0.421743	CCACCATC	0.515747	TGGCAGGC	0.495491
GGAAAATG	0.518548	AGCAACAA	0.482332	GTTTTTGT	0.465727	CCGGTGGT	0.519901	GCAGCAAC	0.540314	GGTTCGGT	0.469645	TGGTGGCG	0.547223	TGTGCGCG	0.509523	GCCGGTGC	0.486201	TCCTCCTC	0.53835	TTGTTGCT	0.456469	TTTGCTTC	0.510504	AGCTGCTG	0.556163	ACCGATCG	0.496689	TTGTTGCT	0.503284	GAGAAAAA	0.429233	CCCACCGG	0.476127	GGGAAAAC	0.509693	GCGCACAC	0.551843	CCACCATC	0.42164	GCTTCCGG	0.515644	TGGCTGGC	0.495243
AAAACACA	0.518378	AACACAAA	0.4822	CTTTTCCT	0.465609	TGTGTGAG	0.519897	CACCGTGC	0.540108	AACGAAAA	0.469522	TCACACAC	0.546872	GGAAGAAA	0.509361	GCACACGC	0.486061	ACCGATCG	0.53824	AAACACAA	0.456455	TGCTGCTT	0.51048	GCGTGTGC	0.555879	CTGCTGTT	0.496608	TGTTGTGT	0.502746	AGGAGGAG	0.429136	TACACACA	0.476072	ATTTTCCC	0.509522	TGTTTTGC	0.551746	GCTGGCTG	0.421424	GGGAGGAA	0.515521	TCGCTCGC	0.495146
CGTGCGTG	0.518339	AAAAGGAA	0.482189	TTTATTTA	0.465412	TCCCTTTT	0.519576	TGTTTTGC	0.539083	CAGCACCG	0.469196	TTTTCGTT	0.546792	ACATTTTT	0.509282	CACCGTGC	0.485388	TCGCACCG	0.538197	GGGTGGGG	0.456218	CACAAAAC	0.510347	TTTCGGTG	0.555743	TTTTCGTT	0.496527	TCGATCGA	0.502683	TGCCGCCG	0.428893	CCGATCGG	0.4758	GAAAAAGG	0.509394	AGGAAAAA	0.551655	CGCGTGTG	0.421363	TTTTCCGG	0.51531	CGAGCAGC	0.494883
TCCATTTT	0.518278	GGAAGGAA	0.482076	AATAAAAC	0.465386	TCGTTTGC	0.519338	GCAAAACA	0.538938	CGAAACGA	0.468951	GTGTGTGA	0.54679	TTTTGTTC	0.509195	CACCGCCA	0.485304	GAAAGAGA	0.538078	TTGTGTTT	0.456062	CCACCATC	0.510127	ATGATGAT	0.555497	AAATAAAT	0.496134	ATTGTTTT	0.502519	CGTTTTTT	0.428695	TGTGTGTA	0.475535	GTTGTTGT	0.509287	ATTAAAAA	0.551635	GCCACCGC	0.421105	ATGAAAAA	0.515247	AAAAGCAA	0.49455
TGTGTTTT	0.518236	GCGGTGGC	0.48181	ATTTTTCC	0.465359	GTGTTTTG	0.519275	TTTGAAAA	0.538607	CACCAACA	0.468849	GAAGCGAA	0.546358	TTTGTGTT	0.508301	GTGCGTGC	0.485291	CGATCGCG	0.538037	TTTTTTAA	0.456052	AAACGAAA	0.5099	GATGGTGG	0.555412	GAGAAAAA	0.496035	AGCAACAA	0.502499	CACCGCCG	0.428666	CGAAAAAA	0.475483	AATTTTCC	0.509118	ACGCGCGC	0.551461	TTCATTTT	0.4207	TTGTGTGT	0.515027	CACCGGCA	0.493306
CATTTTCC	0.51816	AACAGCAA	0.481672	GGAAAAAT	0.465275	ACACAACA	0.519218	TCTCGCTC	0.538157	CGTTCGTT	0.468515	TGTTGGTG	0.545979	TTTTGCTT	0.507933	GGGAAAAA	0.485154	ACAACAAA	0.538011	GTTTTGCA	0.45605	TGTGCTGC	0.509768	AAAACAAT	0.554857	TTGCTTTT	0.496034	CAGCCAGC	0.502195	AACACAAA	0.428259	GCAAACGA	0.475385	AATGGAAA	0.508581	TGTTTTTC	0.551454	ACACAACA	0.420458	TTTTCCGC	0.515027	CGGTGGCA	0.492609
CGGCGGCG	0.517587	CTTTTTTG	0.481488	GGCAGCAG	0.46508	GGTGGAGG	0.518804	GAAAAAAG	0.538088	CCATTTCC	0.468483	CCAAAAAA	0.545894	TTTTCAAA	0.507852	TGCTGCTT	0.484958	GACGGTGG	0.537836	CGCACGCA	0.456037	CTCTCTTT	0.50975	ACATTTTT	0.554756	AACGAAAA	0.495933	CGCGTGTG	0.502123	AAAAAATC	0.428038	GCACCGGC	0.475315	TTCCATTT	0.508521	CGGCAGCG	0.551116	GGGAAAAA	0.420261	GTTTTTGT	0.514847	GCCGCCGC	0.492603
TATTTTTT	0.516853	GCGTGTGC	0.481446	AAAAACGA	0.464968	TTGTGTGC	0.518723	AAAATATT	0.537829	CACGCACG	0.468211	TTTGCTGC	0.545721	ATCATCAT	0.507822	AAGCAAAC	0.484793	GCGCACAC	0.537512	TTGCAAAA	0.456033	CGTGCGTG	0.509291	CAGCAGCT	0.554675	GCGAGAGA	0.495657	TTGCTGTT	0.502119	TTTGTGTT	0.427128	GAAGCAAA	0.475171	ATTTTGTT	0.508376	GTGCGGTG	0.55002	AGAGAAAG	0.420228	CCGGAAGC	0.514602	CCATTTTT	0.492601
GTTTGTGT	0.516666	CAAAAAAG	0.48131	CCCCTCCC	0.464867	GGAAGAAA	0.518696	ATTTTTAT	0.537699	ACCGGTGG	0.468053	TATTTTTT	0.545589	AACACAAA	0.507795	TTTCTTCC	0.484543	GAAAAACA	0.537177	GCAAACGA	0.455976	AAGGAAAA	0.50921	TGTGTGTA	0.554457	CGATCGGT	0.495251	CCGCACCG	0.501564	GGAAGGAA	0.42697	TCGTTTCG	0.475167	ATTATTTT	0.508286	GTGCGCGC	0.549814	GCACGCAC	0.419396	GAAAAAGA	0.513902	TGCGTGCG	0.492594
GCAGCTGC	0.516113	GAGAAAAA	0.481146	ACAAAAAC	0.464583	GTTGTGTG	0.518394	AAAAACGA	0.537678	CCGGTGTG	0.467989	TTCGTTTC	0.545221	ATAAAAAT	0.507253	TTCTCTCT	0.484543	GTTTTATT	0.536783	AAGCAAAC	0.455585	AAGAGAGA	0.509151	GGGAAAAA	0.554446	AAAAAACC	0.495148	CGGCGGTG	0.501407	GAAGCAAA	0.426937	CACCATCA	0.475101	TTCGGTGG	0.508253	ATCATCAT	0.549804	CAGCCAGC	0.419396	CGAACCGA	0.513886	GCTGGTGC	0.491927
TTTTTCTC	0.515963	CCGGGCGG	0.480943	ACGAAAAA	0.464487	GCTGGTGC	0.518273	CGCACCGA	0.537589	TTGTTGCT	0.46793	GAGAGAGC	0.545078	GCAACAGC	0.507071	CCCACCCC	0.48446	CCGACCGG	0.536653	CACCGTAC	0.455479	CGATCGAT	0.50878	CGAAACGG	0.554059	CATTTTCC	0.495112	TTCCTTTT	0.50125	GTTTGCTG	0.426114	GCCACCGT	0.475059	ATTGTTTT	0.507918	TGTATGTG	0.549723	CCGTGCCG	0.419262	CGGTGCCG	0.513276	CACCAACA	0.490629
AGAGCGAG	0.515333	TGTGCGCG	0.479832	CGGCGGTG	0.464447	ACACACCA	0.518081	GCGCGCGA	0.537341	CACCACCC	0.467765	GAGAGAGG	0.54497	CCGGCACC	0.507069	TCCTTTTT	0.484096	TTTCCTTT	0.536623	CTGCAGCA	0.455435	AAAATGAA	0.508773	CGTGCCGG	0.553963	TGCTGCTC	0.495035	CACACGCG	0.500932	CGGCGGTG	0.426099	TTCCACCA	0.474876	ACATTTTT	0.507844	ACACATAC	0.549694	GGAAGGAA	0.41893	TCGGAAAA	0.513211	CTCTCTCG	0.490548
CCGCCGCC	0.515009	TTTTTCCC	0.479774	GTTTGTGT	0.464131	CTCACACA	0.517915	AATATTTT	0.537215	CCGGTTCG	0.46736	GCAGCAAA	0.544424	CCACCGGG	0.506868	ATTTTATT	0.484061	GATGGTGG	0.536508	CCGGTTCG	0.455171	CACCGCCG	0.508107	TCGCACCG	0.553859	TCGCACAC	0.494991	CTCACACA	0.500874	CAGCAAAC	0.425684	TTCTTTTC	0.474768	TTTTCCCC	0.507837	CACCGTCG	0.549585	CAAAAAAG	0.418709	CGCGATCG	0.513047	TTTTCCTC	0.490435
ATGGAAAA	0.514976	GATGGTGG	0.479744	TTCTTTCT	0.464069	CCTTTCCC	0.517875	GTTTTCTT	0.537005	TTTGTTGC	0.467036	GAGAAGAA	0.54437	CGTGCCGG	0.506543	TTTCCCTT	0.484023	TAAAAATA	0.536422	GCCCGGTG	0.454856	CGGCGGCA	0.507999	TGTTTTTC	0.553774	AAGAAAAC	0.494943	GGGGGAAA	0.500869	GATTTTTT	0.425113	TGTTGGTG	0.47464	CGGTCGGT	0.5077	GGAAGAAA	0.549523	CGGTGCGG	0.418683	TTTATTTC	0.51291	AAAATCAA	0.490424
CGCCACCA	0.514925	TTTTTTGG	0.479646	CCATTTTC	0.463874	GAGGAAAA	0.517618	CGCCGGCG	0.53692	GGTGGTGT	0.467034	TCTCGCTC	0.543779	CTGTGTGT	0.506536	CAACACAC	0.483575	TTTGTTGT	0.53642	CGGTGTGT	0.45481	ATCGATCG	0.507898	ATTGTTTT	0.553553	CGGTGGCA	0.494935	CCGCCGGC	0.500598	GCACACGC	0.425011	CACCAACA	0.474546	CCGGTGGG	0.50762	ACCACCGG	0.549045	GCACACGC	0.418528	GCTGCTCG	0.512834	CGTGCGTG	0.490405
CTGCTGGC	0.514843	TTTTCATT	0.478746	AAATCAAA	0.463642	GCACACAA	0.517604	AAATTAAA	0.536732	ACGGTGGC	0.466974	GCTGCTCG	0.543716	GAAAAAAG	0.506533	CACCGAGC	0.483575	CCACCATC	0.536258	CCCCACCC	0.454233	GAAGGAAA	0.507877	CACCGGTG	0.553249	AACAGCAG	0.494799	CGTTTTTT	0.500249	TGTGTTGT	0.42484	GTGGTGGA	0.474513	AAACGAAC	0.507118	GTATGTGT	0.549018	CGCTGCCG	0.418497	GATGGTGG	0.512768	AAAACCCC	0.490269
AAAAAATA	0.514347	CCAAAAAA	0.478669	TCGTTTTT	0.463371	GCAACAAA	0.517501	GTGGAAAA	0.536719	GCAACAAA	0.46694	CGAGCAGC	0.543611	CGCCCGGG	0.506524	AAAATATT	0.483311	TTTTCCTT	0.536123	CCTCCTCC	0.454149	CCGCACCG	0.507666	CGACGGTG	0.552771	TGCTGCAG	0.494571	AAAACAAT	0.499696	AGCAACAA	0.424501	CCACCGAA	0.474363	AAAAATGT	0.507108	CACCGGTG	0.54884	TTTTTCCC	0.418	ACACACAA	0.512739	GGGGTTTT	0.490063
GGTTGGTT	0.514093	GCACACGC	0.478164	GAGGGAAA	0.462877	AACAGCAG	0.517464	CCGGCACC	0.536583	CAGCACAC	0.466627	TTCCTTTC	0.543569	AAGCAAAA	0.506215	AAACATTT	0.483064	CGTTCGGT	0.536048	CCGGTGCC	0.454087	CAAAACAC	0.50755	CCGGCACC	0.552749	AGGAAAAA	0.494278	AAATTAAA	0.499479	TTTTTAAA	0.424476	TGCGTGCG	0.474295	TTTTGCTC	0.507009	GCAGCGGC	0.54872	GAGAAAAA	0.417814	AACATTTT	0.512534	TTGATTTT	0.490058
TTGCTTTT	0.51387	CACACAGA	0.477835	GAACGAAA	0.46226	GGAAAACA	0.517433	GTTGCTGC	0.536471	ACACACCG	0.466627	CACCAACA	0.543508	CCTCCTCC	0.506162	GCGTGTGC	0.482665	CGGGCGGG	0.535485	CAACAAAC	0.453876	CCGGGCGG	0.50741	TAAAAATA	0.5525	ATAAAAAA	0.494051	GCACACGC	0.499198	GCGTGTGC	0.424436	TTTTTCCA	0.473766	GTTCGTTT	0.5066	CCGGCACC	0.548423	CGCGCACA	0.41772	TCGGTTCG	0.512486	CGTTTTTT	0.489468
TGTTTTGC	0.513803	CGTTTTTT	0.477833	TGTTTTTG	0.462253	AAACCAAA	0.517312	AATTAAAA	0.536441	GCTGTGTG	0.466566	TGTTTTTG	0.542919	AAAATAAT	0.506083	GGAAAAGC	0.482599	CTCCACCG	0.535455	ACACACCG	0.453123	TTTCCTTC	0.507297	CGGTGGAG	0.552426	TTTTTCCT	0.493807	CCGCTGCC	0.498843	AAAAAACG	0.42417	GGAAATGG	0.473656	CACGCGCG	0.506319	TATGTGTG	0.54835	TCCCTCCC	0.417687	TCTTTTTC	0.512337	TGCTGCAG	0.489237
TTCGTTTC	0.513679	GGGAAAAA	0.47745	GAAAAGGA	0.46209	TTTAAAAA	0.517279	TCGATCGA	0.536438	GCACACGC	0.4665	CCTTCTTC	0.542791	CAGCAGCT	0.505675	CACCGCAC	0.482536	GCCACCGT	0.535175	CCCCCCCG	0.453048	GCGTGTGC	0.507294	GCGAACGA	0.552307	GCGCGCGT	0.493709	TTATTATT	0.498773	AAAAGGAA	0.424102	TGGTGCTG	0.473612	GTTTTTGT	0.506279	GCGTGTGC	0.54815	CGGCACGG	0.417317	GTTGCTGC	0.511475	GCACCAGC	0.489182
ACACAAAC	0.513535	GGGAGGGA	0.476487	TTTGTTGT	0.461288	GAAAGAGA	0.516571	GGGGAGGG	0.536405	AACGAACG	0.466464	CGCCATCG	0.542717	AAAAACGA	0.505431	GCACCGGC	0.482334	TATTTTTA	0.53512	CGGTGGAA	0.453018	CCGGAGTC	0.506824	TATTTTTA	0.552268	GGTTTTTT	0.493492	TTCATTTT	0.498672	CAAAAAAG	0.423837	ACGGTGGC	0.473375	AACAAAAT	0.506238	CCGCCCGG	0.548058	TTGTTGCT	0.417111	CGGCACCG	0.511417	CCATCATC	0.488961
AAAAGCAA	0.513295	GCACGCAC	0.476187	TTTCGTTC	0.461235	TTTGCTGT	0.516551	TCGTTTTT	0.535995	CACCATCG	0.466228	CATTTTCC	0.542436	CTGCAGCA	0.504967	TTTGTGTT	0.482198	AAACACAA	0.534928	GCAAAACC	0.452949	GCGCACCG	0.50679	CGCCGGTG	0.552261	TGCCACCG	0.493398	GCCGGTGG	0.49807	TTGTTGCT	0.423754	TGATGGTG	0.473347	GGAAAATT	0.506053	GCAGCAGG	0.547965	TTTTCATT	0.416424	CCGAACGG	0.511292	AAAAATGG	0.488646
CGAGAGAG	0.51307	GGGGGAAA	0.475738	CCACCGGC	0.461169	ACAGCAAA	0.516527	TCGCGCGC	0.535917	CCGGTGCC	0.466127	CCACCAAC	0.542171	GCTGTTGC	0.504861	GAGGAAAA	0.482074	ACCGAGCG	0.534883	CGGATGGG	0.452823	TTCATTTT	0.506769	ATGAAAAA	0.552211	CTGCAGCA	0.493257	TGCTGCAC	0.49743	TTCCTTCC	0.423631	CCCATCCG	0.473257	AAAAATGC	0.505806	AGCAAACA	0.547817	CCGCCCGG	0.416261	AACAAAAT	0.511281	TTCTTCCT	0.48826
CGCACGCA	0.513036	TGTTGTGT	0.475688	ACAACAAA	0.460935	AAAAGGGA	0.516318	CGTTCGTT	0.535826	TTTTGTTC	0.466043	TCGCTCTC	0.541943	ACACACAG	0.504204	TTCCACCG	0.482003	TGGTGGCG	0.534835	AACAGCAA	0.452673	CAGCAAAC	0.506552	TTTTTAAT	0.552124	ACCGGGCC	0.492984	AGGAGGAG	0.497301	CGCGCACA	0.423006	ATCATCAT	0.472765	TCGATCGG	0.505619	TGTTTGCT	0.547797	TTTGTGTT	0.415933	GAAATAAA	0.510766	CGCCGCCG	0.488065
CAACCAAC	0.512873	AAAAAACG	0.475566	ACGCACAC	0.460526	AGCAACAG	0.516304	TTATTTAT	0.535607	GGGTGGTG	0.466003	TTTTTTGC	0.541849	GGTGCCGG	0.503998	GCTTTTCC	0.481916	CGGTGCTG	0.534685	GGGGGGAA	0.452465	TTTTCCTT	0.506003	AAAAACGA	0.552018	CACGCACG	0.492691	TTTCCCCC	0.497122	CTTTTTTG	0.422392	CGAAACGG	0.47271	TGATTTTT	0.505561	TCTCTTTC	0.547657	TGTGCGCG	0.415892	TGTTTTGC	0.510608	TTGTTGCT	0.488024
CCGACCGA	0.512653	ATTGTTTT	0.475503	AACGAACG	0.460125	CCTCCACC	0.514968	GCGGTGGC	0.535002	CGTTTGCT	0.465809	TTTTTTGG	0.541818	CACCGTGC	0.503694	GCTGTGTG	0.481755	TTGTGTTT	0.534395	CACCGGGC	0.452364	AACACAAA	0.505553	CACCGCCA	0.55154	TGGTGTGT	0.492443	CCGCCCGG	0.496903	GATGGTGG	0.422233	TGGAAAAA	0.472674	AAGAAAAC	0.505396	TTCTTTTC	0.547084	GTGCGTGC	0.415892	AGGAAAAG	0.509812	AGCAACAA	0.487936
CTCTCTCG	0.512534	CGGCGGTG	0.475339	GAACAAAA	0.459954	TCTCTTTC	0.514845	TTTTTCGT	0.534743	CCACCGGT	0.465709	GCAAAAAA	0.541409	TAAAAATA	0.503686	GGCAGCGG	0.481519	AAAACAAT	0.534048	GGGAAGGG	0.452174	AGCAAACA	0.505187	CTCCACCG	0.551197	GTGTGCGA	0.49231	CAGCACCG	0.496868	TTTTCATT	0.422212	CACCACCC	0.47265	GATGGTGG	0.505129	GGTGCCGG	0.547049	GCCGGCGG	0.415879	CCCTTCCC	0.509799	GTTTGCTT	0.487428
GATGATGC	0.512375	CGGCACGG	0.475272	GCAGCAAA	0.459645	AGGGAAAA	0.514427	CTGTGTGT	0.534703	CACCGTGC	0.465709	CTACTACT	0.540492	AAAATATT	0.503497	CCGTTCCG	0.481394	GAACGAAA	0.534011	ACACCACC	0.452142	CCAAAAAA	0.504545	GCCGGCCG	0.550998	CACACCGA	0.492016	GGTTTTTT	0.496655	AAAACAAT	0.422186	TTTTCCAT	0.472565	CTGCAGCA	0.505061	ACGGTGGC	0.546984	TTTTTAAA	0.41578	CTTTTCCT	0.509555	GGGGGAAA	0.487424
AATTAATT	0.51221	TTGTTGCT	0.4752	GCAACAGC	0.459569	TGTTGTGT	0.514351	GCAGCCGG	0.534402	CCGTGCCG	0.46564	GGAAAATG	0.540492	AATATTTT	0.50349	GCGCGCAC	0.481207	CGCTCGGT	0.533536	GGAGGAGG	0.45198	GGGAGGGA	0.504418	ACGGTGGC	0.550424	CCTGCTGC	0.491836	CGGTGCGG	0.49642	CCACCATC	0.421984	GCACCGGA	0.472502	TCTTTCTC	0.505033	TCGCACCG	0.546825	AAAACAAT	0.414919	TTTCCCGG	0.509416	GGTGCTGG	0.487298
CAGCAAAC	0.512201	TTTAAAAA	0.47479	TTTGAAAA	0.459493	GCAAACGA	0.51426	GAACGAAA	0.534351	CCACCCCC	0.465125	GAAGAAGG	0.540078	AGCTGCTG	0.503468	TCCTTTCC	0.481151	CACCGAAA	0.533125	GCAACAAC	0.451725	GTGCAGCA	0.504396	GCAGCACC	0.550182	TTTGCTGT	0.491799	TTTAATTT	0.496335	ACAACACA	0.421144	CAGCAGCG	0.472502	TTTGATTT	0.504839	GCAAAACA	0.546754	ATTGTTTT	0.414845	GCAAACAA	0.509382	TGCTGCTT	0.487179
GCTGCTTC	0.512177	CACACAAC	0.474695	GTGTGCGT	0.459363	AAAAACAT	0.514115	GCAGCAGG	0.534336	TTGCTTTT	0.464839	TCCATTTT	0.540074	TGTTTTGC	0.50333	AATAAAAT	0.481034	GGGAAGGG	0.532794	CAGCAGCG	0.451641	GATTTTTT	0.504383	ACCGAACG	0.550121	GCTGGCTG	0.491725	GTGCAGCA	0.495999	GCTGGCGG	0.420507	CGAAACGA	0.471858	AAAGCGAA	0.50455	AAATGTTT	0.546703	CACCGCCG	0.414658	CCGGGAAA	0.508998	GCGGCGGC	0.487029
CAGAGAGA	0.511942	TCTGTGTG	0.473916	TTTTTCGT	0.459221	TTTGTTGC	0.513911	ACACGCGC	0.534077	GTGCTGCT	0.464743	TTGTTTTC	0.539671	TTTTTGTG	0.50311	GATTTTTT	0.480792	CGAAACGG	0.532658	TTCCACCA	0.451354	CACGCACG	0.504381	ATTAAAAA	0.549808	GTGCGCGC	0.491526	GCCGGCGG	0.495826	GGCAGCGG	0.42049	ACCGTTCC	0.471759	TTCGCTTT	0.504547	AGAAGAAA	0.546508	GGCGGCCG	0.41425	TCCTTTCC	0.508678	TGCCATTT	0.486581
GAAACGAA	0.511867	TTTTTAAA	0.473339	TGCAGCAG	0.459215	AAATAAAT	0.513854	CGCGTTCG	0.533975	TGTTTTCC	0.464531	AAAAAATA	0.539583	ATTATTTT	0.503093	AAAAAATC	0.480675	ACGAAACG	0.532633	TGTTTTCC	0.450391	CTGCTCGA	0.504306	CGTTCGGT	0.549412	TTTGGTTT	0.491062	CGCGCACA	0.495753	ATTGTTTT	0.419915	ACTGCTGC	0.47129	GCAGCTGC	0.504544	GCGCGCGT	0.54648	TGCTGCAC	0.413973	TTTTTCGT	0.508381	GTTTTGTG	0.486579
GCCAGCAG	0.511859	CGCACACG	0.473251	GGGAGGGG	0.459159	GTGTTGTG	0.513754	GCGCGTGT	0.533852	GCAGCAGT	0.464467	GTTGGTGG	0.539434	GAACGAAA	0.502441	CCGCTGCC	0.480377	ATGAAAAA	0.532574	CCCTTCCC	0.449917	TGCGACAA	0.504302	TTTTTCGT	0.549337	CGGGCCGC	0.490968	TGTGCGCG	0.495514	CGGCCGCC	0.419573	CCGGCACC	0.470914	TGGAAAAC	0.50448	TTTCTTCC	0.546432	AAAAAACG	0.413907	ATTTTGTT	0.50837	AGCGAGCG	0.486341
GGTGGCCA	0.511754	AAAAAGGA	0.473024	TTTTGTTC	0.459059	TTTTCCTC	0.513503	TCGGTTCG	0.533633	AAAAGCAA	0.463825	AAAACAAT	0.539244	TGCTGCAG	0.502263	GTGGTGTG	0.480076	CGGCAGCG	0.532538	GCACACCG	0.449682	TTTAAAAA	0.504064	TTTTTCAT	0.5491	GCGTGCGT	0.490729	GCGTGTGC	0.495161	GCGAGCGA	0.419446	ATGGAAAA	0.470866	TCGTTTTC	0.504109	GAAAAGAA	0.546409	AAAAAGGA	0.413676	GTTTCGTT	0.50829	CGCACGCA	0.48561
GGAGCAGC	0.511594	GAAAAACA	0.472846	CGAGCAGC	0.458632	TTTGGTTT	0.513079	ATTATTTT	0.533631	GTTTGTTG	0.463155	CGAGAGAG	0.53912	GCGGCCGG	0.502202	GTGCGCGC	0.479997	CGGTGCGA	0.532494	TTAAAAAA	0.449572	CTTTTTTG	0.504052	ACGAAAAA	0.548912	GATGATGG	0.490429	GTTTGCTT	0.495008	TTGCTGTT	0.419439	GGATGGGA	0.470595	CCGATCGA	0.503867	TGATTTTT	0.546364	GATGGTGG	0.4135	GTGTGCGT	0.508095	GCACGCAC	0.485176
CTCGCTCT	0.511141	TCGATCGA	0.472433	GGAAAATT	0.458632	GATGCTGC	0.512888	TTGAAAAA	0.533621	GGGGGTGG	0.462959	TTTTAATT	0.538647	CGGCGGCA	0.502017	CACCACAC	0.479969	GGAAGGAA	0.532384	GTTGGTGG	0.449526	TTTTTTGG	0.504015	GCACGGTG	0.548867	GACCGGCG	0.490181	AATGAAAA	0.494443	AATGAAAA	0.41933	ACGATCGT	0.470258	AAAATCAA	0.503743	CCACCGTC	0.546329	TGTTGTGT	0.413313	CCGATCGG	0.507715	GAGGAAAA	0.485098
GCTGCTCC	0.511002	GATTTTTT	0.472385	AAAACAAT	0.458508	ATGTTTTT	0.512647	GGTGCCGG	0.533391	CGCTGCTG	0.462904	AAAAAACC	0.538381	TGCCGCCG	0.501922	CCGCCAGC	0.479916	CGCCACCA	0.532315	TCCGGTGG	0.4493	ATTTTGTT	0.503805	AAACACAA	0.548649	ACAGCAAC	0.4901	GCTGGCGG	0.494397	GTGCAGCA	0.418774	CCGCCCGG	0.470234	TTTCTTCC	0.503723	AAAAATCA	0.546272	CACACAGA	0.413094	TTTCGTTC	0.507639	TTATTTAT	0.484469
TTTTCCAT	0.510598	CACCATCA	0.472119	CGATGGCG	0.458328	GGGAAAGG	0.512625	GATGATGA	0.533267	TTTTCGTT	0.462812	ACAACAAA	0.538337	TACACACA	0.501859	CACACAGC	0.479786	CAGCACCA	0.532245	TTCCATTT	0.449051	ACACAACA	0.503422	TTCTTTTC	0.548517	GCAGCACC	0.490057	CCGCCAGC	0.494244	TCGATCGA	0.41828	AAAACATT	0.469968	TCATTTTC	0.503369	CGCGCTCG	0.546163	AAAAAATC	0.412825	GGGTGGAA	0.50758	AAATGGCA	0.484361
CACCATCG	0.510171	TGTTTTTC	0.471515	TCCTTTCC	0.458086	GGGGAAGG	0.512591	TATTTTTA	0.532972	TTGCTGTT	0.462708	ACGCACGC	0.538333	TTGAAAAA	0.501765	CGGTGTGC	0.479603	ATTGTTTT	0.532213	CCGAACGG	0.449013	TCTCTCTT	0.503188	CCGGCACG	0.548405	GAGCAGCA	0.489996	TGCGTGCG	0.493805	CCGCACCG	0.418245	CGCGATCG	0.469775	GGCGGTGG	0.503261	CCGGCGGC	0.545985	CCGCCGGC	0.412811	TTCGGTGG	0.507556	TTCTTTTC	0.484267
GTTGGTTG	0.510151	AAATTAAA	0.471279	ACACAAAA	0.457928	CCCCTTTT	0.512177	ATAAAAAT	0.532765	CCATTTTC	0.462586	TTCGCTTC	0.538269	CACAAAAA	0.501747	CACCGCCG	0.479391	GCACGGTG	0.532055	GTTTGCTT	0.448891	CTTTCTCT	0.502548	TACACACA	0.548338	TGTGTGCA	0.489781	AAAAAATC	0.493742	AAATTAAA	0.418214	TGGTGGAA	0.469719	GCGAACGA	0.502814	CGCACCGT	0.545782	TTGCTGTT	0.412756	TTGTTTGC	0.507513	TATGTGTG	0.484078
CAGCACCG	0.509609	GCCGGCGG	0.47125	TTGATTTT	0.457852	TTTTTAAA	0.511696	TTTCGTTC	0.532368	AAACCAAA	0.462584	TTGGTTGG	0.538127	CGAACGCG	0.501625	ATTATTTT	0.479031	CAGCACCG	0.531973	ACAGCAAA	0.448847	AAAAAATC	0.502311	AAATGTTT	0.54827	ACGCGCGC	0.489727	GCTGCTGA	0.493442	ACACAACA	0.418204	GCCCGGTG	0.469585	GCACCACC	0.502689	CCGGGCGG	0.545728	AAATTAAA	0.412013	CGAAACGA	0.507126	ACCGATCG	0.483952
TGGCCACC	0.509485	TGCTGCAC	0.471242	GTTTTATT	0.457852	GTCGTCGT	0.511557	CCTGCTGC	0.53213	CCAGCACC	0.462494	AAAATGGA	0.537995	TTTTCCAC	0.501528	AACACAAA	0.478891	TTTTTCAT	0.531615	TGCTGCAG	0.448824	CCGCCGGC	0.502265	GAAGCGAA	0.548263	TGTGTGAG	0.489725	GAAAAACA	0.493222	CCGGGCGG	0.418053	GGTGGGTG	0.469298	CCGGAAGC	0.502662	TTTTTCCT	0.54567	AATGAAAA	0.411871	AACGAAAC	0.507094	ACACACCG	0.483792
AACCAACC	0.50905	AAGCAAAC	0.470784	CTTCTTTT	0.457696	GCCACCGG	0.51141	AACGAACG	0.531696	ACCGAACC	0.462086	GAAACGAA	0.537911	AAGAAAAC	0.501415	AAATGTTT	0.478649	TTTTAAAT	0.531386	TGGTTTTG	0.448688	TTTTTAAA	0.502123	CCCGCCCG	0.548248	AAACCAAA	0.489072	AAGCAAAC	0.493119	GGGAAAAA	0.417662	CCGTTTCG	0.469037	ATGTTTTT	0.502505	CACCGGCG	0.545392	AACAGCAA	0.411789	TTCCTCCC	0.507022	ACACCACC	0.483266
TCGTCATC	0.509029	CGCGCACA	0.470701	TTTCCCTC	0.457475	GAAAAGAA	0.511398	TTCCACCG	0.531466	GGTGGAGG	0.461973	AAAAACCA	0.537845	CCCGGTGG	0.501167	CACCACCC	0.477918	AAATGTTT	0.531376	TGGTGGAA	0.448374	AACAAAAT	0.501988	CGGCCGGC	0.548091	GCACACAA	0.488961	CACCATCA	0.49298	CGGTGCGG	0.417593	AACGAACG	0.468733	CCCACCCA	0.502347	AAAATTAA	0.54521	TTTAAAAA	0.41161	CAACAGCA	0.50695	GCTTCTTC	0.48318
AAGCGAAA	0.508775	CAAAACAC	0.470574	CTGCTGCA	0.457388	AGCACACA	0.511358	CGCGAGCG	0.530969	AGCAGCAC	0.461676	TTTCAATT	0.537317	AAAAAAGG	0.500967	GGAAAATG	0.477865	TTTCGTTC	0.531176	CCATTTCC	0.448243	TTCCTTCC	0.501841	GCCACCGT	0.547799	AAAAAGGA	0.488461	TTTTCATT	0.492515	CGGTGCGC	0.417379	TGCACCGG	0.468607	TTTTAATT	0.502245	GCCACCGT	0.544734	GGGAGGGA	0.411558	CCACCGAA	0.50695	CACAAAAC	0.482997
AAATATTT	0.508775	GTGTTTTG	0.470389	ATTGTTTT	0.457316	TTTCCCCC	0.511173	GCAGCTGC	0.530877	GGAAATGG	0.461655	AAATCAAA	0.537072	TTTTTAAT	0.500661	GCACACCG	0.477634	CCCCCTCC	0.530929	GTACGGTG	0.448071	GGAAGGAA	0.501682	TGGTGCTG	0.547713	TGCACACA	0.488363	GGGAAAAA	0.491864	AGCGAGCG	0.417216	TTCCGTTT	0.468537	GCAAACGA	0.502175	CGTGCCGG	0.544287	AAAAAACC	0.411052	TCGTTTCG	0.506694	AGGAAGAA	0.482975
GTTTGCTG	0.508696	CCGTGCCG	0.470282	TTTCAATT	0.457225	GCAGCATC	0.510906	ATAAATAA	0.530859	GCAACAAC	0.460517	ATTTATTT	0.536762	AACGAACG	0.50066	GTGTGGTG	0.477603	GGAAGAAA	0.530609	GTTGTTGC	0.44801	TGTTGTGT	0.501681	TTTTAAAT	0.547674	TCCTTTTT	0.488253	GATTTTTT	0.49164	TTTAATTT	0.417152	AAAAAACG	0.468507	ACGCACGC	0.502083	CGATCGCG	0.54376	TCTGTGTG	0.41091	AACGGAAA	0.506638	AATTAAAA	0.482919
CAGCAAAA	0.508463	CCGCCGGC	0.470068	GGAAAGGA	0.457102	GGGAAAAG	0.51052	ACACACAG	0.530566	GCGTGTGC	0.460235	ACCGATCG	0.536669	GCAAAACA	0.500577	CGTGTGCG	0.47754	CCGGCACG	0.530545	CCGTTTCG	0.44683	TGTTTGCT	0.501516	CCGGGTGG	0.547245	ACATACAC	0.488107	GTGTTTTG	0.491628	TTTTTCCC	0.416693	GCAGCTGC	0.468067	TTTTTGCA	0.502047	GCCGCCGG	0.543742	GAAAAACA	0.410294	TTTTTTCG	0.506438	AAGAAAAC	0.482404
CGGTGCTG	0.508341	GCCGGTGG	0.469748	AAGCAAAC	0.457028	TGTGTGCT	0.510511	AAAATAAT	0.530113	GAACAAAA	0.460024	GGTTTTTT	0.536594	GCTGGTGC	0.500556	AAAACATT	0.477027	AAAGGAAA	0.530111	GGATGGGA	0.446775	GAGAAAAA	0.501221	TCGTTCGC	0.546915	CCATCATC	0.487597	TGATGGTG	0.491618	CCGCCGGC	0.416039	ATTTTCCA	0.468018	AAAATAAT	0.501981	AAACATTT	0.543662	CGCACACG	0.410154	CAACAAAA	0.506023	TGTTTTCC	0.482386
TTTCGCTT	0.508313	TCCTTTTT	0.469675	AAAATCAA	0.456946	TTTCTTCC	0.510426	TTTTCCAC	0.53003	CAGCAGCG	0.460013	GCTCGCTC	0.536476	GCGAGCGC	0.500489	GCACGCAC	0.476596	GCTGCCGC	0.529819	GTTTGTTG	0.446703	CGGCCGCC	0.501045	TGTTTTGC	0.54679	ACACACCA	0.487552	TGCCGGTG	0.491368	CGTGCGTG	0.415994	CGCGTGTG	0.467959	TTCAATTT	0.501925	AACACAAA	0.543606	GCGTGTGC	0.40987	CGATCGCG	0.506017	GATGATGG	0.4823
CCATTTTC	0.507877	TCCCTCCC	0.469218	AAAAATGG	0.456794	GTTGCTGT	0.510313	AGTTTTTT	0.5298	CGTTCGGT	0.459883	GAAAATGG	0.536396	ATTAAAAA	0.500426	AAAGGGAA	0.476536	TCTCTTTC	0.529798	ACGATCGT	0.446669	AAAAGGAA	0.501037	CGCTCGGT	0.546482	GCAGCAGG	0.487437	CGTGTGCG	0.491368	GAAAAACA	0.415983	AAACGGAA	0.467812	ACAACAAC	0.501895	GGGAAAAA	0.543354	GCCGGTGG	0.409804	TTTCCGTT	0.505927	AAGCAAAC	0.482244
TTTGTTGT	0.50782	CCGCACCG	0.469038	TCGTTTCG	0.456435	TGTTTTCC	0.510023	CCGGTCGG	0.529779	CGGCACGG	0.459842	CAAAAACC	0.536331	GTTTTCTT	0.500393	GTGCGGTG	0.476534	TGTTTTGC	0.529618	GGTGCCGG	0.446625	ATCGCAAA	0.501004	CACCGAAA	0.546482	GCGCGCAC	0.487387	AAAAAACC	0.491284	TTTATTTA	0.415898	TTTGTGTT	0.467731	CACCACCC	0.501756	TGCTGCTC	0.542931	CAAAACAC	0.409704	TCGGTGGC	0.505814	AAAAAACG	0.481589
CACGCACG	0.507166	AAAACAAT	0.468945	TTTGATTT	0.456354	GGAGGAAA	0.509973	CGGTCGGT	0.529574	GTTGTTGC	0.459835	CGATGGTG	0.536196	TCGTTTTT	0.500308	CGCACACG	0.476457	TTTCGGTG	0.529501	TTGCTGTT	0.446306	TCGAGCAG	0.500906	GGGAAGGG	0.546465	GTTGCTGT	0.487316	CCACCGGC	0.49102	TGTTTTTC	0.415788	CCATCATC	0.467656	GCTGCTCG	0.501719	CGCGATCG	0.542914	TTTGTTGC	0.409635	CGAAAAAA	0.505084	GAAAAGAA	0.48133
AAAGAAAG	0.507115	GCAACAAA	0.468772	TTTTGTGT	0.455562	GGGGGAAA	0.509907	AAAACATT	0.529527	TCGTCGTC	0.459812	CTCTCTCG	0.535843	ATTTTTAT	0.499929	AATGTTTT	0.475898	GTGCGCGC	0.529317	TTCCGTTT	0.446264	GGGGAAAA	0.500612	TTTGTGTT	0.546208	ACAGCAAA	0.4871	GGCGGCCG	0.490804	CGCACACG	0.415659	ATTGTTTT	0.467525	TTCGCTCG	0.501651	AAGAAAAC	0.542793	GATTTTTT	0.409471	AGAAGAAG	0.50495	AAGCAGCA	0.481146
CCGGCCGG	0.507027	CCGCCAGC	0.46874	TGGAAAAG	0.455511	GATGATGG	0.509599	AAGAAAAC	0.529496	TTCATTTT	0.459769	GGTCGGTC	0.53561	CGCCGGCG	0.499454	TAAATAAA	0.47581	TACACACA	0.529262	TTCCGGTG	0.446212	TGGCGGCG	0.500568	ACCGGGCG	0.546163	GGTGCTGC	0.486873	GCTGGCCG	0.49046	TCCCTCCC	0.415558	TTTGCTTC	0.467378	CGAGCGAA	0.50132	TTTGTGTT	0.542714	TGTTTTTC	0.409464	CGGGCCGG	0.5049	GTTTTCTT	0.480821
TTTTCCTC	0.506898	TTGTGTGC	0.468607	AGGAAAAG	0.45529	TGGTGTGT	0.508925	TTTTTAAT	0.529409	CCGAATGG	0.459407	GCTCTCTC	0.535397	TCGATCGA	0.499446	TGCGTGCG	0.475462	CCGGGTGG	0.529129	TGCGTGCG	0.446157	TTTTCCCC	0.500445	AAACATTT	0.545995	TGCTGCTT	0.486677	CAAAACAC	0.490335	CCGCCAGC	0.415541	AACACAAA	0.467184	TGCAAAAA	0.501104	CGTGCGCG	0.542585	CCGCCAGC	0.409254	CTTTTCTT	0.504693	TTTTCTCT	0.480637
TTGTTTGC	0.506763	TTTATTTA	0.468518	CCTGCTGC	0.455067	TGCAGCAA	0.508912	TGCCGCCG	0.529234	TCCACCAC	0.459331	TTTAATTT	0.535298	CGACGGCG	0.499321	GATGGTGG	0.475397	CCACCCGG	0.52908	TTTCCATT	0.446131	GTGTTTTG	0.500444	CCACCGGT	0.545605	CCATTTTC	0.486547	ACACAACA	0.490238	GCCGGTGG	0.415427	AACGAAAA	0.467117	TCGATCGT	0.500838	GATGGTGG	0.542292	GGTTTTTT	0.40906	TGCTGTTG	0.504476	TTTTAATT	0.480351
CGATGGTG	0.506727	TTTGTTGC	0.468399	TTCGTTTG	0.454993	AAAAGGGG	0.508776	CGAACCGA	0.528706	CACCGGAA	0.45927	TTTGATTT	0.535229	CGTTCGTT	0.499201	GAAGGAAG	0.475112	CGCACCGT	0.528945	AAACCAAA	0.446106	AAAAAACG	0.50015	TCGGTCGG	0.545509	GTACGGTG	0.486044	CGGTGGCA	0.490225	CAAAACAC	0.414939	GATTTTTT	0.467067	GCTTCCGG	0.500624	TGCTGCAG	0.542168	TTTAATTT	0.408834	CCGTTTCG	0.5044	ATATTTTT	0.48026
GCGGTGGC	0.506659	AAAAAATC	0.468347	TGTTTTGC	0.454993	CCACCGGC	0.508756	CCTCCCCC	0.528552	AAAATGAA	0.45924	TTTGTTGT	0.535008	TATTTTTA	0.499069	CCACCCCC	0.475082	AAAAAAGG	0.528894	CACATACA	0.445946	GAAGCAAA	0.50005	ACGCGCGC	0.545488	GCTTTTTT	0.485994	TTGTTGTG	0.489925	TCTGTGTG	0.414121	CACCGCAC	0.467052	CACCGAAA	0.500461	GCTGCCGC	0.541922	TAAATAAA	0.408614	GGAAAGGA	0.504209	CTGTTGCT	0.480012
TTTTGCTG	0.50663	AATGAAAA	0.468031	ACACACGC	0.454777	ACAGCAAC	0.508724	GTGCTGCT	0.528479	GAAAATGG	0.459223	GAAACAAA	0.534578	TCTTTCTC	0.499001	AAAAATGT	0.474576	TTTCTTCC	0.528858	AGCAAACG	0.445675	TTTGTGTT	0.499997	CCACCCGG	0.545483	TTTCATTT	0.48595	CGCAGCAG	0.489893	TCGCTCGC	0.413798	AAAAAATC	0.467004	TTTGTTGT	0.499694	GTGTGTAT	0.541887	GCAACAAA	0.408457	TCGGTCGG	0.504165	AAAAATAT	0.479974
TTTCGATT	0.506442	CGGTGCGC	0.467779	ACATTTTC	0.454722	ACGACGAC	0.50852	CCGTTCGC	0.528435	GTGTGCTG	0.459195	CGATCGGT	0.534568	TTTCGTTC	0.498939	GTGTGTTG	0.474542	CGCGCGTG	0.528688	CCATTTTC	0.445566	AGCAACAA	0.499832	CCGACCGA	0.545336	GTGTATGT	0.485937	TCAGCAGC	0.48979	CTGCTGCG	0.413703	CACGCACG	0.46691	ACGATCGA	0.499691	TTTTTCGT	0.54186	GTGTTTTG	0.407354	GATTTTCC	0.503738	AACAGCAA	0.479587
GAAAATGG	0.506144	CCGCCCGG	0.467672	GCCGGTGG	0.454293	AGAGAGAA	0.508142	AGCAGCAC	0.527996	AAAACAAT	0.458942	GAAAGGAA	0.534567	GGCGGCCG	0.498558	ACAACAAA	0.474467	CGGAACCG	0.528653	CCATCATC	0.445561	TTTCCCCC	0.499608	AAAAATCA	0.545259	TGTGCTGC	0.48582	TTTATTTA	0.489621	CAGCACCG	0.413588	CACACGCG	0.46691	ACAAACAC	0.499582	TTTCTTCT	0.541777	CCTTCCCC	0.406983	CCGTTCGG	0.503696	GGTGCTGC	0.479492
GCAAACAA	0.505776	CCTTCCCC	0.467167	GAAAACGA	0.45393	TTGCTGCA	0.508139	TCGGTGCG	0.527632	TTCGTTTC	0.458892	AAATTGAA	0.534397	CGCACCGA	0.498529	GGTGCTGG	0.474171	CCTGCTGC	0.52864	GAAAATGG	0.445314	TGCTGCAC	0.499501	GAGGAAAA	0.54514	AAATGAAA	0.485068	GCAACAAA	0.489591	GGTTTTTT	0.413539	GTTTGCTT	0.466681	AAAATGGC	0.49918	GTGTATGT	0.541685	TTTATTTA	0.406863	AGAAAACA	0.503694	ATAAATAA	0.479467
CATTTTTT	0.505761	TTTAATTT	0.467122	AATTGAAA	0.453373	TTCTTTTC	0.507993	CCGGCCGC	0.527619	CGAAACGG	0.458513	TTCATTTC	0.53411	TTTGTTTA	0.498285	CGGTTCGG	0.474137	GCAAAACA	0.52851	AAATGGAA	0.445308	CAAAAAAG	0.499472	ATTTAAAA	0.545107	TTTTCCCC	0.484995	GTGCGTGC	0.48951	TGCTGCAC	0.413298	TTCGTTTG	0.466644	CGCGCGTG	0.499027	CTGCAGCA	0.541632	GACTCCGG	0.406797	ACATTTTT	0.503557	TTTCCCCC	0.479251
CTTCTGCT	0.505659	CACAACAC	0.466507	GAAAATGT	0.453344	AAAACAAT	0.507724	TATTTATT	0.527555	TCCGTTCG	0.458495	AAATAAAT	0.533893	TTTTTCAA	0.498192	AAAATAAT	0.474045	GCAGCAGG	0.52844	CACACGGC	0.445065	CACCAACA	0.499358	GCAAAACA	0.544723	GAAAATGG	0.484829	TGTTTTTC	0.48949	GGCGGCCG	0.413243	TTTTTTCG	0.466456	CCACCATC	0.499023	CCTGCTGC	0.540546	GGCAGCGG	0.406781	GAAAAGGA	0.503409	AGAGAAAA	0.479201
AAAAGGGA	0.505511	CAGCACCG	0.466374	AAAATAAT	0.45325	AAAAAATG	0.507665	GCCCGGGC	0.527544	AGGGGGGG	0.458397	CCCCGGGG	0.533728	AGGAGGAG	0.498038	CACACCAC	0.473767	TTTTTCCC	0.528285	ATGATGAT	0.444928	AAAAGCAA	0.499204	CCTGCTGC	0.544216	GGGGAAAA	0.484731	TTTGTTGC	0.488925	TCAGCAGC	0.413075	TTTCCATC	0.466433	ATTTTTCA	0.498913	TTAATTTT	0.540302	TCCTTTTT	0.406733	TTTTTTCA	0.50301	CCAGCACC	0.478283
AGCAGCTG	0.505469	AAAAAACC	0.466348	CTTTTCCA	0.453218	CCCTTTCC	0.507652	GCGAACGG	0.527289	GAAACGAA	0.45829	CAAAAACA	0.533689	CCGGCCGC	0.497905	AAAACGAA	0.473457	AGGAAAAA	0.527997	CCCATCCG	0.444453	GCCGGCGG	0.499008	CGCCCGGT	0.543967	TGTGTGCT	0.484677	CGGTGCTG	0.488727	TCCTTTTT	0.412899	AATGTTTT	0.466392	CTTTTTCC	0.498713	CACATACA	0.540226	CCGCACCG	0.406634	GCAAAACA	0.502938	TTCCTTTC	0.477962
GCAAAACA	0.505461	GGTTTTTT	0.465926	GCAGCAGG	0.453115	CCATCATC	0.506897	TAAAAATA	0.527268	GGTGGGTG	0.458202	AATTGAAA	0.533675	TATGTGTG	0.497755	CCCCACCC	0.47338	GGAGGGGG	0.527987	CAAAACCA	0.444427	CGGCGGTG	0.498288	TCGTTCGT	0.543906	AAGCAGCA	0.484534	CGCACACG	0.488539	TTTGTTGC	0.412844	GTGCCGGT	0.466329	TGCTGCAG	0.49871	GTTTTGCT	0.540136	CGTGTGCG	0.406391	ATTATTTT	0.502628	CTGCTGTT	0.477818
GCATCATC	0.505423	GCGAGCGA	0.46558	CGCCATCG	0.452454	ATTTATTT	0.506778	ATTAAAAA	0.527081	AGCAACAG	0.458086	GGTGGTGT	0.533651	GCGCTCGC	0.497253	GAAAAAAG	0.473266	TTCTTTTC	0.527847	TGTTTTTC	0.44389	GCAGCACA	0.498194	ACCGAGCG	0.543803	CACCGTAC	0.48437	CACACAGA	0.488319	CCGCTGCC	0.412824	TTTCGGTG	0.466209	AAAACAAT	0.498678	AAAAACGA	0.539914	GTGCAGCA	0.406093	CGCTTCCG	0.502459	TTGTGTTT	0.47753
AAAAAATG	0.505338	GGCGGCCG	0.465426	CCATTTTT	0.452302	GAAAAAGG	0.506753	AATGTTTT	0.526803	GCAGCTGC	0.458079	AAATTAAA	0.533336	GCACGGTG	0.496879	TTTTCCCT	0.473217	ATTAAAAA	0.527765	CGTTTGCT	0.443852	TTTTTCTC	0.498086	TTCGCTCG	0.543627	CACCAAAC	0.484093	TGCCACCG	0.488301	CGTGTGCG	0.412598	GCCGGTGC	0.466192	ATATATAT	0.498506	GCGCACGG	0.539827	GTTTGCTT	0.405998	TGCCACCG	0.502434	CGGCGGCG	0.477486
TGTGTGTC	0.505217	CGGCCGCC	0.46516	CGAAGAAA	0.451797	TTTTCATT	0.506621	CCGGCTGC	0.526654	TTTTCCTC	0.457854	AGAAAGAA	0.53324	TTCAATTT	0.496414	TTCCCTTT	0.473217	ACCGGGCG	0.527601	AAACGGAA	0.44382	ATTGTTTT	0.498077	TGATTTTT	0.543173	TCGCTCGC	0.483994	GGCAGCGG	0.488252	GTTTGCTT	0.412279	CGATCGCG	0.466075	GGGTGGTG	0.49845	CGAAACGG	0.539802	CACCATCA	0.405744	TTTTAATT	0.502221	GGAAAACA	0.477399
AATGTTTT	0.504995	GGGGAAGG	0.465148	CGAAACGA	0.451613	TTTTCCCT	0.506451	CCGACCGG	0.526625	CGGAACCG	0.457784	TTCAATTT	0.532766	TAAACAAA	0.496319	CTTTTTTC	0.473017	TCGGTCGG	0.527575	ATTTATTT	0.443704	TAAATAAA	0.49801	TTCGCTTC	0.54314	GTTTGGTG	0.483794	GCTGGCTG	0.488184	AAGCAAAC	0.412173	CGTTCGTT	0.46598	TTTTCTCC	0.498266	CGCGCACG	0.539503	AAGCAAAC	0.405606	TGTTTTCT	0.50217	GGTGGTGT	0.477191
GACACACA	0.504993	TCAGCAGC	0.465092	AACGGAAA	0.450979	CGTTTGCT	0.506223	GCGGCCGG	0.526461	AAAACCCC	0.457757	CCCGGGGG	0.532682	CACACATA	0.496304	AAAAAACG	0.472954	GTGCGGTG	0.527361	GATGATGG	0.443604	AAAACAAT	0.498003	CCCTTCCC	0.542914	CACCATCG	0.483325	CTCCTCCT	0.48815	AACAGCAA	0.41214	GGTGGCCG	0.465588	GTTTTCTT	0.498032	AGCAAAAC	0.539376	TCAGCAGC	0.405437	ACGAAAAA	0.502105	CCATTTTC	0.477087
TCTCTCGC	0.504627	GTGCAGCA	0.465075	TGCTGCAG	0.450905	AATGAAAA	0.50584	TGTTTGCT	0.526433	GCACGGTG	0.457431	CCAACCAA	0.532618	GCAGCCGG	0.495784	ATGATGAT	0.472621	TTTTTCCT	0.527246	GTGGTGTG	0.443405	AGAGAAAG	0.497932	TCGTTTTT	0.542878	CATCACCA	0.483155	TCCCTCCC	0.488002	CCTTCCCC	0.411963	GGGAACGG	0.46548	ACGGTGGC	0.498018	ATTTTGTT	0.539332	CAGCACCG	0.405194	CGCTGCTG	0.502097	GCAGCACC	0.476844
CGCCGCCG	0.50425	GCTGCTGA	0.464441	GCTGTTGC	0.450447	GTTTGTTG	0.505516	GCAGCGCG	0.526364	GGGTTTTT	0.457107	TTCTTTCT	0.532473	GCGCGTGT	0.495414	TTTGTTGC	0.472611	CGAACGCG	0.526926	TTTTCCTC	0.443223	CCTTTCCC	0.497792	CCGGTGGA	0.542743	GAAAAGAA	0.482713	ATGTTTTT	0.487799	AACAGCAG	0.411517	CAGCACCA	0.465431	CGGAAGCG	0.497857	ACCGAGCG	0.539301	GCTGGCCG	0.404812	CGGTGGCA	0.501904	GAAGGAAG	0.476731
TTTTTCCT	0.504176	GTTTGCTT	0.464382	CCCCCTCC	0.450354	CCTTTTTC	0.505363	AGCAAACA	0.526299	CCCCCCCT	0.457038	TGGTTTTT	0.532309	GTGGAAAA	0.495266	CATTTTCC	0.47237	ATTTAAAA	0.526659	CGTTCGGT	0.442891	GAAAAACA	0.497569	GTGTGCGC	0.542667	TGGTGATG	0.482373	CGGTGCGC	0.487791	AAAAAGGA	0.411184	GTGCGTGC	0.465327	GAAATAAA	0.497732	GAAAGAGA	0.539188	CGCAGCAG	0.404768	GTTGGTGG	0.501822	TTGCTGTT	0.476593
GAGGAAAA	0.504112	CGTGCGTG	0.464105	GAAAAACG	0.450353	GTTTTGCA	0.505288	TTCAATTT	0.525972	ATTGTTTT	0.456972	CCATTTTC	0.532045	AAAACATT	0.495208	CCGAACCG	0.472331	GGGAAAAA	0.526547	CACCAACA	0.442647	GCTGCTGA	0.497359	GCGCACAC	0.542629	AAAAAGGG	0.48237	AGCAACAG	0.487383	AAAAAACC	0.411106	TGGGAAAA	0.465118	GGGTTTTT	0.497709	TTTCGGTG	0.539164	AAAAACAT	0.404662	GAAAATGT	0.501817	CGGCAGGA	0.476397
GCCACCGA	0.503954	AACAGCAG	0.464094	TTTCCGTT	0.449938	GCACACGC	0.505091	CCGGGTGG	0.525549	GCTCGGTG	0.456883	GCGGTGGT	0.532042	ATTTTTCA	0.495173	TTCGTTTT	0.472295	GCGCCCGG	0.526477	GAAAAACA	0.442568	CACAACAC	0.497323	TGTTTGCT	0.542218	CGCGCACA	0.482122	CGGCCGCC	0.487239	TGTTGTGT	0.411052	CGGTTTCG	0.464978	ACGAAACG	0.49755	AACAAAAT	0.539015	GCAACAAC	0.403516	AAAATAAT	0.501715	GTTTTTTG	0.47593
ACAACAAA	0.503847	CTGCTGCG	0.463741	TCTTTTCC	0.44989	ATTGTTTT	0.504972	AAAAAACT	0.525544	CAAAACAC	0.456878	GTGTGGTG	0.531915	ACGAAAAA	0.49512	CTCTTTCT	0.472162	TGGTGCTG	0.526452	TGTATGTG	0.442418	GTTTGCTG	0.497207	CAGCACCA	0.542178	CGCCGGTC	0.482104	GCACGCAC	0.486839	GGGAGGGA	0.410552	GGGTGGTG	0.464946	GAGAAAGA	0.497285	TTATTTTA	0.538976	GCGCACCG	0.403232	GAAGGAAG	0.501641	TTCGTTTT	0.475598
GAAAAAGG	0.503387	CGGTGCGG	0.463657	GAAATGAA	0.449806	CTTTTCCC	0.504913	TGATTTTT	0.525493	GTGTTTTG	0.456603	CACCACAC	0.531885	ATGATGAT	0.495105	GAGAAAGA	0.472101	ACGGTGGC	0.526151	GAGGAAAA	0.442374	GCTGGCGG	0.497042	AAAATTAA	0.541922	TCACCACC	0.482011	AGCAGCGG	0.486658	GTGTTTTG	0.409647	CCTCCTCC	0.464903	ATGATGAT	0.497257	CCGTTCCG	0.53897	GCACACAA	0.403044	GGAAAATC	0.50163	CAAAAAAC	0.475354
TCTCTCTG	0.502832	ATGTTTTT	0.463529	AGCAAACA	0.449445	TTTCCTCC	0.504407	CGGTTTCG	0.525458	GGTGCTGG	0.456045	ACCACCGC	0.531883	ACACGCGC	0.494948	AGAAAGAG	0.471694	GCGGCAGC	0.526012	CACCAAAC	0.442343	TTTATTTA	0.496893	CGGTGCTG	0.541898	CCGGTTCG	0.48185	TCCTTTTT	0.486557	CGCAGCAG	0.40918	GGGTGGAA	0.464872	AAAAATGA	0.497126	CGATCGGT	0.538913	CGGCCGCC	0.402509	CACACACC	0.501625	CGGTGTGT	0.475122
GAAGCAGC	0.50199	TGCCACCG	0.463475	GTTTGCTT	0.448506	CAAAACCA	0.504332	TTTTTCAA	0.525415	GTTTGGTG	0.45536	CACACATA	0.531883	CCTTTTTT	0.49485	ACATTTTT	0.471658	AAACATTT	0.525937	CAGCACCG	0.442278	GCGATTGT	0.49671	GCGCGCGT	0.541851	GGTTTTGT	0.481815	CCGGGCGG	0.48642	CCACCGGC	0.409027	AAGCAAAC	0.464795	GTGTTTGT	0.497109	GCGGTGCG	0.538861	GCTGCTGA	0.402476	GAACGAAA	0.501316	GAAAGGAA	0.475094
GAAGCAAA	0.501924	GAAAAAAG	0.463217	GAAGGGAA	0.447929	TCCACCAC	0.504228	AAAAATCA	0.525084	TTTGGTTT	0.455347	CCGGCCGG	0.531664	CCCGGGCG	0.494822	CGGTGGAA	0.471537	CCGCCGGC	0.525756	CGATCGCG	0.442178	TGTTGGTG	0.496627	CCGTTCGC	0.541847	GTTCGGTG	0.481759	TTTTTCCC	0.486412	CGGTGCTG	0.408971	CAAACGAA	0.464719	GCCATTTT	0.496808	TGGTGGCG	0.538775	TCGCTCGC	0.402423	CCATTTTT	0.501228	CGCCACCA	0.475072
TGGTGGCG	0.501723	CGCAGCAG	0.463201	TTGTGTTT	0.447893	CATTTTTT	0.50364	TAAACAAA	0.524917	CAAAACCA	0.45533	CCCCAAAA	0.530876	GTATGTGT	0.494553	CGGAACGG	0.471418	TCGTTCGC	0.525749	AAATAAAT	0.442166	ACACGCGC	0.496595	ACCGGTGG	0.541834	CCCTTTTT	0.481743	GTGGAAAA	0.486404	TAAATAAA	0.408943	CAACAAAC	0.464477	GAACAAAA	0.496703	CCGGCACG	0.538637	CACACAAC	0.402368	AAAAATGT	0.501038	TTTTAAAT	0.474755
ACCACCAG	0.501604	AGGAGGAG	0.462659	TTCATTTC	0.447671	TTTGCAAA	0.503345	GCACACGG	0.524899	TGGAAAAT	0.455301	CGATGGCG	0.530806	AAATTGAA	0.49437	CGTGCTGC	0.471146	GCGAACGA	0.525724	CTTCCTTC	0.442133	GGGGGAAA	0.49647	CGCTGCCG	0.541504	TCGTTTCG	0.481676	CGTGCTGC	0.486149	GCAACAAA	0.408941	CACACCAC	0.464419	AATAAAAC	0.49646	GCGAACGA	0.538613	CTGCTGCG	0.402253	TTCCCTTT	0.500911	ATTTAAAA	0.473579
CAGCTGCT	0.501557	TCGCTCGC	0.462144	GCAAAACA	0.447161	CCGTACCG	0.503218	GCGGTGCG	0.524731	TTCCGTTT	0.455286	AAAAAATG	0.530417	TTTTTCGT	0.494366	GGTGGGTG	0.471118	CACCGCAC	0.525669	TCCCATCC	0.441962	GCGCGTGT	0.496428	CCACCGAA	0.541487	CTCACACA	0.481661	GTTGTGTG	0.486014	CGGTGGCA	0.408772	TTCGTTTC	0.464402	AGCAAAAC	0.49643	GAAGCAAA	0.538506	CTCCTCCT	0.401584	TGCTGGTG	0.500641	AAAACGAA	0.473472
GTGTGTGG	0.501534	GCTGGCGG	0.462131	AATTTTCC	0.447119	GCCACCAC	0.503206	CGAACGCG	0.524603	CGATGGTG	0.45509	AATTAAAA	0.530248	AATGTTTT	0.494338	CCGTACCG	0.470906	GTGGTGGC	0.525568	AAGGGAAA	0.441829	TTGTGTGC	0.496382	ACGAACGA	0.541434	TTTTTTGG	0.48163	CGGCCAGC	0.48595	CGGCCAGC	0.408376	AAAACAAT	0.464374	AAATGGAA	0.496048	TGTGTATG	0.538463	GCGAGCGA	0.401324	CGAGCAGC	0.500571	GCAACAAC	0.473313
CTGGTGGT	0.501513	TTGCTGTT	0.461877	CGGTGCCG	0.447089	CAACAAAC	0.502655	CGGTGGAA	0.523607	CACCCACC	0.45495	AACGACGA	0.530206	CCGGCTGC	0.494321	TTTATTTA	0.47036	GCCGGCCG	0.52549	CACCGGAA	0.441806	CCTTCCCC	0.496327	ACGGTGCG	0.541414	CGCCACCA	0.481597	ACAGCAAA	0.485422	GCAACAAC	0.408131	TTGCTGTT	0.464038	GGAAGAAA	0.495927	AAAATGTT	0.53844	GTTGTGTG	0.401138	TTTTGTTG	0.500562	TTCCACCG	0.473068
ATATATAT	0.500927	GAGCGAGA	0.461733	CTGCAGCA	0.447015	ACACACCG	0.502609	TTTGTTTA	0.523254	CACACAGC	0.454882	ACACCACC	0.529783	CTGCTGCG	0.494086	GCAACAAA	0.470189	TCCACCGG	0.525411	CGCTGCTG	0.441772	TCAGCAGC	0.496321	TTAATTTT	0.541312	TCCGGTGG	0.481547	TTTTTTGG	0.485405	AGCAGCGG	0.407547	GTTGTTGC	0.463876	GAAAACGA	0.495678	TTTTTCCC	0.538238	TTGTTGTG	0.400218	TGCGTGTG	0.500541	CACGCACG	0.472902
AAAAATGG	0.500689	AAAAACAT	0.461689	CGTTTTTC	0.446814	CCGGTGGC	0.502455	CGGTGGCA	0.523031	CACCGAAA	0.454623	GGTTTTTG	0.529767	GAGAAAGA	0.493523	CGCACGCA	0.469923	AAAATGTT	0.525318	GGAAATGG	0.441571	GCACACAA	0.496313	CCGTTTCG	0.541273	CGAAACGA	0.481406	AACAGCAG	0.485372	AAAAACAT	0.40752	GGGAAGGA	0.463837	GTTTTGCT	0.495363	ATTTTAAA	0.537643	CGGTGCGC	0.399706	CCGACCGA	0.500354	CACACATA	0.472898
AAAACATT	0.500618	GCACACAA	0.461554	TTTTTGTG	0.446163	GCAAACGG	0.502433	CGCTCGCG	0.522986	ACACCACC	0.454525	CTTTCTTT	0.529688	CGAACCGA	0.493267	TTTGTTGT	0.469883	GCGCGCAC	0.525317	TTTGGTTT	0.441549	TTGTTGCT	0.49629	GTGCGGTG	0.541258	GTGCAGCA	0.481352	GCACACAA	0.485343	ATGTTTTT	0.407504	CGGATGGG	0.463685	GGGGAAAA	0.495319	AAGCAAAC	0.537617	GCTGGCGG	0.399505	CACCGCCG	0.500241	TCCTGCCG	0.472837
AGAGAAAA	0.500252	GTGGAAAA	0.461502	TGTTTGCT	0.446112	GTGGTGGA	0.501769	GTGTGTTG	0.522969	CTTCCTTC	0.454417	TTCTTCTC	0.529645	GCGCGCTC	0.492937	GAAGGGAA	0.469195	GCCACCAC	0.524955	CGGTGTGC	0.441376	CGTTTTTT	0.496178	CGAGCGAA	0.541213	TTCTTTTC	0.480781	CGCCACCA	0.485156	TTGTGTGC	0.40674	CCATTTCC	0.463679	TGGGTGGG	0.495218	AATGTTTT	0.537595	TTGTGTGC	0.399021	TGGTTTTT	0.500056	TTTAAATT	0.472836
CCATTTTT	0.499852	AGCAACAG	0.46089	AAACACAA	0.445282	CGGTACGG	0.501501	GAAAAGAA	0.522918	TCCGGTGG	0.454246	CACCATCG	0.529454	GAGCGCGC	0.492893	CCACCATC	0.468855	GAAGCGAA	0.524692	GAAAAAAG	0.441317	GTTTTTTG	0.496164	CACACATA	0.54112	CGATGGTG	0.480716	GTTGTTGC	0.484896	GCTGGCCG	0.406694	GAAACGAA	0.4636	GGTGGTTT	0.495134	GCGGCAGC	0.53757	TGCAAAAA	0.398896	AAAGGGAA	0.500051	TCCTCCTC	0.472357
GATGACGA	0.499602	GACTCCGG	0.460881	CAAACGAA	0.445056	GCAAACAC	0.501473	TTTGCTGC	0.522815	GTGCAGCA	0.453899	GCAGCTGC	0.529387	GCGAACGG	0.492482	AGCAACAG	0.468799	ACCGAACG	0.524609	AATGGAAA	0.441011	TCCCTCCC	0.495959	GAAAAGAA	0.540986	TGTTTTCC	0.480538	CTGCTGCG	0.48468	CACACAGA	0.405914	GAAAATGG	0.463415	TGTTTTCC	0.495126	GAGCAGCA	0.537478	CACGCACG	0.398892	TGAAAAAA	0.499757	TATTTATT	0.472346
CACCGGCA	0.499487	CGGCCAGC	0.460762	TCTCTTTC	0.445036	CCGTTTGC	0.501378	AAATTGAA	0.522655	CTGTTGCT	0.45376	TTTCGGTT	0.52923	CCGGTCGG	0.492027	AGGGAAAA	0.468657	CACGCGCG	0.524595	CCCCCCCA	0.440911	TGTTTTTC	0.495718	CGGCAGCG	0.540833	CGAACCGG	0.480487	GTGTTGTG	0.484601	GGAGCAGC	0.405807	TCCACCAC	0.463408	AAAAATCA	0.494581	TTCCTTCC	0.537423	TGCCGGTG	0.398511	ATGATGAT	0.499597	AATAAATA	0.471958
AAACATTT	0.499421	TGATGGTG	0.460729	TTTTAAAA	0.445019	TGGGTGGG	0.501298	AATAAATA	0.522579	CACCGAGC	0.453643	CTGGTGCT	0.529193	TCGGTGCG	0.491799	TCTTTCTC	0.468594	CCACCCAC	0.524576	GGCAGCAG	0.44068	TCTCGCTC	0.495718	TTTATTTC	0.540759	TGTGCGCG	0.480303	CGGTCGGT	0.48453	ATTTTGTT	0.405652	TCGGTTCG	0.462997	CTTTTCCG	0.494367	CCGACCGG	0.537419	CACAACAA	0.398402	CGGCCGCC	0.499495	GCAGCTGC	0.471895
AATCGAAA	0.499354	TTTTTGCA	0.460237	AAAATGGA	0.444921	GCTGCTGA	0.501052	TCATCATC	0.522036	TTGTGTGC	0.453326	TTTTTTCC	0.529174	ACACATAC	0.491557	GGAAAGGA	0.468496	CCACCGGT	0.524568	CAAAACAC	0.440526	TTCCTTTT	0.49523	AGCAAAAC	0.5405	CCAAAAAA	0.480246	TTTGGTTT	0.484389	TCTCGCTC	0.40557	CCCACCCC	0.462886	CCCACCGG	0.494311	ATGATGAT	0.537208	TTTGCTGT	0.398232	CCGGCCCG	0.499389	GCTTTTCC	0.471892
ACCGATCG	0.499299	CCACCGGC	0.45966	GGAGGGGG	0.444424	GTGTTTGC	0.500834	CCACCCGG	0.521686	AGCTGCTG	0.453253	GAGAAGGA	0.529057	TCGGTTCG	0.49128	CGTTTTTT	0.468399	CCCACCCC	0.52441	TGCAAAAA	0.440374	CGCAGCAG	0.495111	GCACACGC	0.540455	CGATCGTG	0.480217	TCTGTGTG	0.484329	CACCATCA	0.405496	TTTTCCCA	0.462803	TGAAAAAT	0.494116	GGAAGGAA	0.537147	CCGCTGCC	0.39806	CTTCTTCT	0.499337	CCCCCCTC	0.471767
TTCGGTTT	0.499242	CGGTGCTG	0.459525	GGAAAACT	0.444109	CCCACCCA	0.50057	CAACACAC	0.521285	TGCTGCAC	0.453105	GACCGACC	0.528866	AGTTTTTT	0.491214	AGAGAAAA	0.468352	TTTTTAAT	0.52433	AACGAACG	0.440301	CGTGTGCG	0.495063	CGAACGCG	0.540304	AAAAAAGC	0.480156	CTTTTTTG	0.48388	AAATATTT	0.405298	GATGATGG	0.462755	CGGTGGCC	0.494045	ATACACAC	0.537078	GTGTTGTG	0.398044	AATTAAAA	0.4992	GTTCGGTG	0.471733
AAAACAAC	0.499181	ACACACCA	0.45952	TCGTTTTC	0.444011	GCTTTTTT	0.500501	TGCCACCG	0.521261	ACCGAACG	0.453057	TTTTCTCT	0.528658	CCGACCGG	0.491206	GGTGGAGG	0.468222	GCCCGGTG	0.524074	CGGTGCTG	0.439764	GTGTTGTG	0.494238	TGCTGCTC	0.54029	GCAGCACA	0.4801	TTTTAATT	0.483669	CACGCACG	0.404443	TTTTCGTT	0.462674	ACCGACCG	0.493763	ACGAAAAA	0.537067	CACAACAC	0.397947	AGCAGCAA	0.499158	AAACCAAA	0.471508
AGGAAAAA	0.49918	TTTTCCAC	0.459502	ATTATTTT	0.443139	AGCAAACG	0.499818	CGCAGCAG	0.520757	TGGTTTTG	0.452855	TTTGTTTC	0.528232	CGCAGCAG	0.491136	TCCTCCTC	0.468021	CGCGCACG	0.523951	TTTGCTGT	0.439535	CCGCCAGC	0.49392	AACACAAA	0.540117	TGCTGCAC	0.48009	CTGCTGTT	0.483567	AAAATAAT	0.404411	CGTTTTTT	0.46256	GAAAGCGA	0.493649	GCCGGCCG	0.536878	GAAAAAAG	0.397468	TTCCACCC	0.499141	GCCACCAC	0.471494
GCGAGAGA	0.499084	GTGTTGTG	0.459479	TTTCTTCG	0.443137	TGCAAACA	0.499545	CGGCGGCA	0.520717	TTTAATTT	0.452851	GCCACCGC	0.527579	CGCCGTCG	0.490783	GGGGTGGG	0.467759	CGTGCCGG	0.523914	GGAAAACA	0.439425	CAAAAACT	0.493665	CGGTGCGA	0.539795	TGGTGGCG	0.480027	TTGTGTGC	0.483476	CGTGCTGC	0.404159	ACACCACC	0.462507	CCGTTTCG	0.493504	CACCGAAA	0.536694	CGGTGCTG	0.39731	CGAAACGG	0.498721	CGAGAGAG	0.471483
TTAAAAAA	0.498696	CACAACAA	0.459248	TGTTTTCT	0.443099	TGGTTTTG	0.49938	GCAGCAAA	0.520635	GCGTGCGT	0.452728	AATGAAAT	0.527555	GCAGCACC	0.490605	GCAGCAGA	0.467447	AACACAAA	0.523902	GGTACGGT	0.439336	TCGATCGA	0.493638	GGTGGTGT	0.539761	CCACCGGA	0.479824	TCGCTCGC	0.483352	ATATTTTT	0.404114	AAACATTT	0.462469	GAGCGAAA	0.49339	GAAATAAA	0.536403	CTTTTTTC	0.397242	ATCATCAT	0.498585	TCCACCAC	0.471273
GAAAAATG	0.498502	TAAATAAA	0.459172	CACAAAAA	0.443071	CCATTTCC	0.499298	CGCCGTCG	0.520536	GGCAGCAG	0.452426	AGCAAAAA	0.527353	TCGCGCGC	0.490401	AACGAAAA	0.467162	GAAAAGAA	0.523683	AACGAAAA	0.439224	AGCGCGCG	0.493615	GGAGGAAA	0.53961	GGTGCTGG	0.47954	TTTTTAAA	0.483294	TGCTTTTT	0.403999	GGTGGTGT	0.462363	GAAAAAGA	0.493375	ATTTTTTA	0.536372	AGCAGCGG	0.397211	AAGAAAAG	0.498486	CTCTCGCT	0.471266
ATTAAAAA	0.498444	GGCAGCGG	0.458737	GCGGAAAA	0.44305	GTGGTGGC	0.499108	ACCGACCG	0.520484	TTCCGGTG	0.452319	TTCGGTTT	0.527276	TGAAAAAT	0.490347	CACCCACC	0.466901	CCCTTCCC	0.523567	AGCAGCAC	0.439078	TTGCTTTT	0.493512	GAACAAAA	0.539586	CACGATCG	0.479365	GCGCACCG	0.483155	GGGGAAGG	0.403997	GTGTGCGC	0.462116	TTCCACCC	0.493369	GTTTGCTT	0.536353	TTTTCCAC	0.397177	CGAAGGAA	0.498232	CATTTTTC	0.470791
TTCTTTCT	0.498331	CGTGTGCG	0.458399	AAAAAAGC	0.442912	AAAACATT	0.499001	ATAAAACA	0.519758	GGGGGAAA	0.452158	AACCGAAA	0.527113	CGGTCGGT	0.490273	GGGTGGTG	0.466779	ACACCACC	0.523514	ACGAAACG	0.439018	AGCAGCGG	0.493354	CGCCACCA	0.539475	GTTGTTTG	0.479067	TAAATAAA	0.483055	GCACACAA	0.403849	GAGGAAAA	0.461751	CCACCGCC	0.493261	TTCGCTTC	0.536078	CGGTGGCA	0.39696	AAAAATGG	0.49818	AAACACAA	0.470716
CTTTCTTT	0.498109	GTTGTGTG	0.458374	CACCGCCG	0.442903	TTCTCTCT	0.49873	TTTCAATT	0.519662	CCCACCGG	0.451809	AAAAATGG	0.526939	ATAAAACA	0.490259	TCGATCGA	0.466426	GTGGGTGG	0.523225	GTGGTGGA	0.438978	CGGTGCGC	0.49305	CACCGCAC	0.539475	ACAAAACC	0.478961	TGGTGTGT	0.482896	ATTATTTT	0.403827	GGAACCGG	0.461312	TTGCATTT	0.493138	CGAACGCG	0.535978	ATGTTTTT	0.396814	CGAAAAAC	0.498124	ATTGTTTT	0.470645
TTTGCTTC	0.497861	CTTTCTTT	0.458228	CGGCACCG	0.442618	TGCAAAAC	0.498615	CGCACCGC	0.519462	TTTTGGGG	0.451782	CCATTTTT	0.526528	GCCCGGGC	0.490252	CCTTTTTC	0.466304	CGCGTTCG	0.522552	TTTGTGTT	0.43849	CGGTGCGG	0.492797	GCAGCAGG	0.539448	GGTGGTGA	0.478482	CACAACAA	0.482709	CGCTCGCT	0.403472	ACCGAACC	0.460988	GCGTGCGT	0.493034	ACCGATCG	0.535974	TGCTTTTT	0.396669	GTTTTTCG	0.497894	CGAACCGG	0.470586
AAAGGGAA	0.497739	CTTTTTTC	0.457987	AGAAAACA	0.44232	CGTTTTTT	0.498344	TTCTTTTC	0.519297	AAAAAATG	0.451659	GAAATGAA	0.526471	CGGTGGCA	0.489739	CGGCCAGC	0.466007	GTGTGCGC	0.52254	TGGGGGGG	0.438485	TTTTCATT	0.492773	GCCGGCGG	0.539374	ACGCACGC	0.478235	AAAAACAT	0.482652	AGCAACAG	0.403161	GTTTGTTG	0.460961	GGGTGGAA	0.492999	CCGTTTCG	0.535911	GTGGAAAA	0.396484	TTTCCCGC	0.497884	AAAACAAT	0.470201
ACCACCGG	0.497708	TTCTTTTC	0.457504	GGAAAAGA	0.442211	GGAAATGG	0.498095	CAGCAGCT	0.518772	AAAAACCC	0.451618	AGAGAAAA	0.526456	GAAAAGAA	0.488942	TTTTCTCT	0.465947	ACCGGTGG	0.522523	CGTTTCGT	0.438458	AATGAAAA	0.49266	TCTCTTTC	0.53937	TTCGTTTG	0.478156	GGGAGGGA	0.482624	TTTTTGCA	0.403091	TGCAAAAC	0.460907	CGCTTCCG	0.492857	TTTAAAAT	0.535903	ATTTTGTT	0.396299	GCCACCGC	0.497749	CGATCGGT	0.470091
ACAGCAAC	0.497568	GTTTTTTG	0.457437	TCCCTTTT	0.441698	GGTGCTGG	0.497522	TGAAAAAT	0.518508	CCATTCGG	0.451614	GTGCTGGT	0.52642	CAACACAC	0.488667	AACAGCAG	0.465712	TTCGCTTC	0.522504	AACACAAA	0.438428	TTGCGACA	0.492633	CGCACCGT	0.539247	GCCGCCGC	0.477318	CAAAAAAG	0.482149	AATTAAAA	0.403087	GTTTTCTT	0.460533	TCGTTCGT	0.492856	TCGTTCGC	0.53585	CCGGAGTC	0.3962	CATTTTTT	0.497556	TTTGGTTT	0.470036
AGCAAAAC	0.49749	TGCCGGTG	0.457331	GGAAAACC	0.441663	TTGTTGTG	0.49721	ATTTTTCA	0.51846	AAATTAAA	0.451435	ACACATAC	0.526347	GCACCAGC	0.488626	GGAAAACA	0.465488	GTTTTGCT	0.522496	GCACGCAC	0.438349	AAAAATAT	0.49223	GCGAAACG	0.539242	CGTTCGGT	0.477187	AATTAAAA	0.482058	TGGCGGTG	0.402794	GTGGTGTG	0.460361	TTTTTTAA	0.492854	TCGTTTTT	0.535773	TTTTAATT	0.395992	CGGTGCGG	0.497497	TTCATTTT	0.470025
TACACACA	0.496805	CGCCACCA	0.457324	AAATAAAC	0.441568	AAAACGAA	0.497103	AGAGAGAA	0.518339	GAGGAAAA	0.451418	CTGCTGGC	0.526199	TTCCACCG	0.488625	TCTGCTGC	0.465349	CCGACCGA	0.522265	GTGCTGCT	0.438015	GCAGCCGG	0.492144	GCAGCGGC	0.539201	AGCACACA	0.47712	CACCGGCA	0.482046	TTTTTCCT	0.402519	TTTTCCTC	0.460342	ACAAAAAC	0.492747	CGCCACCA	0.535457	TGGTGTGT	0.395625	CGGTGGAG	0.497394	GTGGTGGC	0.469997
AAATGTTT	0.496431	CGCTCGCT	0.457283	GGTTTTCC	0.44144	AAAAAAGC	0.497044	TGTGTGTA	0.518125	CCGTTCGG	0.451382	CATTTTTT	0.526184	TGTTTTAT	0.488599	CGCCACCA	0.464995	GCCGGCGG	0.522137	CACACGCG	0.437942	CCACCGGC	0.492047	CGCGTTCG	0.538948	GGAAAACA	0.477034	CCTTCCCC	0.482036	GAGCGAGA	0.402463	CTGTGTGT	0.460234	TTTCGCTC	0.492571	TTTAAATT	0.535322	GGGGAAGG	0.395581	GGTTTTTC	0.497364	CACCGAAC	0.469746
CCGGTGGT	0.496191	AAAATAAT	0.45725	AATAAATT	0.441382	AAACATTT	0.497044	TCGTTCGC	0.518021	AATGAAAA	0.45118	ATTGTTTT	0.52618	GCGCGCGA	0.488559	CTGTTGCT	0.464831	TGTTTGCT	0.522048	CCGATCGG	0.437839	ACTCCGGA	0.491995	ACACATAC	0.538649	GTGCTGTG	0.476982	GGGGAAGG	0.482008	TTGTTGTG	0.40245	TTCATTTT	0.460186	TTATTTTC	0.492315	AATTTAAA	0.535184	TTCCCCCC	0.395544	TCCTTTTC	0.497286	CGCGTGTG	0.469627
TCGATCGC	0.495966	AGCGCGCG	0.457082	GCGTGTGT	0.441059	TTTTTGCA	0.496616	AAATGTTT	0.517734	ATTTTATT	0.45065	GACGACGG	0.525852	AACAAAAT	0.48849	TTTTCGTT	0.464803	AACATTTT	0.521724	ATCATCAT	0.43782	GGGAAAAA	0.49194	GCTGTTGC	0.538289	ATTGTTTT	0.476899	CACAACAC	0.481521	GTTGTTGC	0.40234	GCAACAAA	0.459768	GGCCACCG	0.492284	AAAACATT	0.534928	GGGGGGAA	0.395514	CTCCACCG	0.497236	AAAATTAA	0.46962
GTGGCCAC	0.495953	ACAGCAAA	0.456967	ACACACAT	0.440976	AAAAAACG	0.496547	TTCTCTCT	0.517692	TGCGTACG	0.450625	TCCTTCTC	0.525851	CGCGAGCG	0.48843	TGTTTTCC	0.464551	ATGATGAT	0.521506	CGGTTTCG	0.437363	CGCGCGTG	0.491575	ATTTTTTA	0.538045	AAAACAAT	0.476878	AAACCAAA	0.481499	CACCGCCA	0.402322	CGGTGTGG	0.459556	AAATCAAA	0.49207	CTGCTGTT	0.534824	TTCTTTTC	0.395336	CTTCCTTC	0.496762	AATTTAAA	0.469541
GAATGGAA	0.49576	CCGCTGCC	0.456801	TTTTCCGC	0.440891	CCACCGGG	0.496498	AATTGAAA	0.517632	GACGACGA	0.450226	TCGTCGTT	0.525679	TTTCAATT	0.488385	CCTCCACC	0.464203	TTAATTTT	0.521444	AAAAACCA	0.437355	GCGAGCGA	0.491331	TCCACCGG	0.537754	TCGTTTGC	0.476701	TTTAAAAA	0.481112	TGGTGGCG	0.401877	ACCGGTGC	0.459544	TTTTTCAA	0.491864	AACATTTT	0.534497	CAAAAAAC	0.394922	CGGAAGCG	0.496566	CAGCACAC	0.469532
GCGATCGC	0.495748	TTGTTGTG	0.456778	AAAAGGGA	0.440714	CACCGGCA	0.496398	CTGCTGCG	0.517472	GAGTGTGT	0.450183	TGTTTGCT	0.52561	GGTGGTGC	0.488282	TTCCCTTC	0.464187	CACCGTGC	0.521298	CACACAGC	0.43734	AACAGCAA	0.491082	GCGAACGG	0.537458	GCGAGCGA	0.476076	CTGTTGCT	0.480947	ACACACCA	0.401653	CCATTTTC	0.4592	ATTTTTCC	0.491326	TAAAATAA	0.534321	CGTGCTGC	0.394874	AATAAAAC	0.496505	GTTGTTGC	0.469484
GCAGCGGC	0.495744	AGCGAGCG	0.456739	AAAAAACT	0.440632	TTCATTTT	0.496245	CGAAACCG	0.51744	GGTTTTGT	0.449969	CTCTCTCC	0.525553	CGCGCTGC	0.488097	CCAGCACC	0.463759	CGGCCGGC	0.521297	CCGGTCGG	0.437244	CCGCTGCC	0.491006	GTTTTGCT	0.537355	CGGTGGAA	0.476041	TTTGCTGT	0.480928	CACAACAA	0.401471	AAATGTTT	0.459003	TTTTCCCT	0.491081	CCGGTCGG	0.53406	TTTTGTTC	0.394758	ATTGTTTT	0.496417	CGGTGGAA	0.469419
AGCAGAAG	0.495582	GCAGCCGG	0.456459	TGCTGCTC	0.440387	TGCCGGTG	0.496243	CGCGCTGC	0.517095	CCGGCACC	0.449879	AGCACCAG	0.525493	AATTGAAA	0.48799	GCAAACGG	0.463713	CGTGCGCG	0.521083	GTGTTTTG	0.437113	CGCCGCCA	0.490971	TTCGGTGG	0.537331	TTTCGGTG	0.475904	TTTTCCAC	0.480648	CCGGCTGC	0.401462	AAAATGAA	0.458928	AGCGAAAA	0.491048	AAAAAAGC	0.533977	AGCGCGCG	0.39451	CGTTCGGT	0.496294	CTTCCTTC	0.469348
GTTGTTTT	0.495152	CCGGAGTC	0.456318	TCCATTTT	0.440056	CCCGGTGG	0.49598	GGTGGGTG	0.517011	AACAGCAG	0.449867	AAACCGAA	0.525049	GGTGCTGC	0.487857	CGGTCGGT	0.463655	CGGTGGAG	0.520743	CCGGCACC	0.437105	GGCGGCCG	0.490654	CCGCCGGC	0.537217	AACGAACG	0.475864	GCAGCACG	0.480344	TGATGGTG	0.401404	TTAAAAAA	0.458836	GCAACAAA	0.490946	GAAGCGAA	0.53364	CGCTCGCT	0.394447	TCCTTCCC	0.496224	GAAAATGG	0.469018
CCACACAC	0.494359	TTTTTCCT	0.456132	AGCTGCTG	0.43991	GGAAAGGG	0.495919	GCACACCG	0.516707	ACAAAACC	0.449842	GCCAGCAG	0.525016	CGAAACCG	0.487622	GGGGGTGG	0.463352	TGATTTTT	0.520722	TTTTTGCA	0.437034	GGGGAAGG	0.490075	GCCGCTGC	0.537196	GCTGCTCG	0.475833	GCAACAAC	0.48028	AAAAATAT	0.401326	GCACCGGT	0.458238	ATCATCAT	0.490843	CGGCCGGC	0.533582	CCACCGGC	0.394426	AAAAAATG	0.496185	GGACCGGG	0.468995
AAACCGAA	0.494116	AAAAAGCA	0.455865	TTCCCTTC	0.439364	CTTTTGCT	0.495812	GGTGGAAA	0.516688	AAATGTTT	0.449808	TTTTGGGG	0.524961	AAAAAACT	0.487511	ACACACCG	0.463207	TTTGTGTT	0.520606	GAACAAAA	0.43684	GCACACGC	0.49007	CGCGCACG	0.536942	CACCGAAA	0.475695	CACACAAC	0.480203	CACAACAC	0.401141	ACACACAG	0.458224	GCAAAACA	0.490655	CCGCCGGC	0.533323	CCTTTCCC	0.394308	TTGCTGCT	0.496167	GAAGAAGC	0.468859
TTTCTCTT	0.494072	AAAGAAAG	0.455806	TTTCATTC	0.439324	GCCGGTGG	0.495755	GGTTTTTT	0.516405	TTTCGGTG	0.449666	ACGACGAT	0.524694	ACCGACCG	0.48741	AAAAACAT	0.46289	ACACGCGC	0.520289	TGTTGGTG	0.436586	GGCGCGCG	0.489889	GTTCGGTT	0.536878	TTCTTTCT	0.475645	GGTGGAAA	0.480182	GTGGAAAA	0.401066	TTTTCATT	0.45817	TTCCGTTT	0.490626	GTTTTCTT	0.533314	CGGCCAGC	0.394302	ACGCACAC	0.496025	GATCGATC	0.468767
AACCGAAA	0.494021	AGGAAAAA	0.455753	GAAAGAGA	0.43925	TTCGTTTT	0.495322	GGCGGCCG	0.516173	CCGGCGCC	0.449454	GTTTCGTT	0.524544	AGCAAACA	0.487376	ACCGACCG	0.462714	ATTTTTTA	0.520254	CTTTTTTC	0.436427	CGCGCGCC	0.489617	AACATTTT	0.536754	CGTTCGTT	0.475594	AAAAAGGA	0.480174	CGCGCGCT	0.401055	TTTTGTTC	0.458029	CCGGTGGA	0.490583	CCGTGCGC	0.533287	TGCCACCG	0.394027	GCTGGCCG	0.495963	ATTTTCCA	0.468464
GCGTGCGT	0.493987	CACGCACG	0.455683	AGTTTTCC	0.439116	TTTCCATT	0.495178	AAAATGTT	0.516009	CAGCAGCT	0.449344	ACCAGCAC	0.524521	ATTTAAAA	0.487057	CGCCCGGC	0.462469	GCGAACGG	0.520076	CGGCAAAC	0.43625	TTTTTCCC	0.489604	GAAATAAA	0.53656	CAAACAAC	0.475542	TGGTTTTG	0.4799	AAAAAGCA	0.400837	CACCCACC	0.45791	ATTTTCTT	0.49052	TTTTGTTC	0.53314	CTTTCTTT	0.393826	TTTGATTT	0.495843	GGTTCGGT	0.468407
AATAAAAT	0.493897	GTTGTTGC	0.455557	ATATTTTT	0.439076	TCAGCAGC	0.494969	TACACACA	0.515549	TTCCACCA	0.44926	GTAGTAGT	0.524329	CCGTTCGC	0.486895	AAAATGTT	0.462467	GGGGTGGG	0.519975	CCACCGGA	0.43621	GGAGCAGC	0.489508	GGTTCGGT	0.536331	CATCATCG	0.475504	TGGCGGTG	0.479617	GCGCGTGT	0.400461	GCACACGG	0.457739	GGAGAAAA	0.490492	TTTGCTTC	0.532818	TGATGGTG	0.393415	GTTTTATT	0.495575	TCGCTCTC	0.468307
AAAGCGAA	0.493561	ACACCACC	0.455218	GCTTTTTT	0.438315	GAGAAAGA	0.494439	CCCCTCCC	0.515362	CGAACGGA	0.449226	AGCGAGAG	0.524301	TTTGCTGC	0.486439	TTGCAGCA	0.462456	GTGGTGGA	0.51993	GCAGCAGT	0.436088	CCCACCCC	0.489383	CAGCACCG	0.536258	GTGTTGTT	0.475271	CTTTCTTT	0.479511	GTTGTGTG	0.40045	CGCCACCA	0.457572	GTTTTTCT	0.490451	ACACGCGC	0.532456	AGGAAAAA	0.393238	CGGCCAGC	0.495424	AGGGAAAA	0.468276
TGGAAAAT	0.493482	CTCCTCCT	0.455192	GCCGGCGG	0.438169	AATGGAAA	0.494134	TCGCACCG	0.515281	AACAAACG	0.449209	TTCCGTTC	0.524213	CGGTGGAA	0.486272	TTGTTTTA	0.462383	AGCAAAAC	0.51986	GAAGGAAG	0.435998	GGGGGGAA	0.489322	GTGGTGGA	0.536081	GCTGGTGC	0.475158	CCAGCACC	0.479198	CTTTTTTC	0.400376	AATGAAAA	0.457511	TTTCGGTG	0.490422	CCACCATC	0.53239	CGCGCGCT	0.392718	AAAAACCA	0.49538	TTAATTTT	0.468221
TTTTCTCT	0.493438	TGTTGGTG	0.455117	GCCACCGC	0.43783	GGAAAAGC	0.494101	GGGGGAGG	0.515009	TTTTCCAT	0.44916	CACATACA	0.524168	GGCTGCTG	0.486196	CAGCAGCC	0.462348	TAAAAAAT	0.519813	ACCGTACC	0.435505	CTGCTGCG	0.489214	TAAAAAAT	0.536067	CAAACGAA	0.4751	TGTTGGTG	0.478501	TGCCGGTG	0.400329	TTGTTGCT	0.45747	GGTGGTGC	0.490208	AAGAAGAA	0.53229	GGTGGTGT	0.392369	GAAAAAAT	0.495117	TTTTCCCT	0.468207
TCCCTTTT	0.492927	AGCAGCGG	0.4551	TGCCACCG	0.437816	CAGCAGCC	0.493939	TTTCCACC	0.51467	CCTCCACC	0.449133	ATGGAAAA	0.524116	GAGCAGCA	0.485751	CTTTCTTT	0.462313	TCGTTTTT	0.519701	AAATGTTT	0.435379	CGCGCGCT	0.489195	AAAATGTT	0.536063	TCGCTCTC	0.475025	GCGAGCGA	0.478445	GAAAAGAA	0.400242	CCGCACAC	0.457385	TCGCTTTC	0.490125	TAAAAAAT	0.531912	GGAGCAGC	0.392294	ACCACCGG	0.494942	GAGGAGGA	0.467888
TGCCGGTG	0.492904	TGGTGTGT	0.454909	GCCGCCGG	0.437806	GCGTGTGC	0.493786	AAAAAACC	0.514451	GAAGGAAG	0.449046	CCGTCGTC	0.523986	CAGCAGCC	0.485573	CGGTGTGT	0.461916	CCACCGAA	0.51965	GTTTGCCG	0.435253	GAGCGAGA	0.489123	AGCAAACA	0.535998	CCAGCACC	0.474466	ACACACCG	0.478266	TTTTAATT	0.400128	CGTTCCGG	0.457331	AAACCACC	0.490082	GAACAAAA	0.531859	CGGTGTGT	0.392242	AATTTAAA	0.494907	ATTTTCTT	0.467702
ACGAACGA	0.49289	GCAGCACG	0.454791	AAAAATGA	0.437315	CACAACAA	0.493265	AAACATTT	0.514309	ATTTTCCA	0.449001	TGGCGGTG	0.523907	TTTTAAAT	0.485488	GAAAAAGG	0.461843	AACAAAAT	0.519579	CACCGAAC	0.435157	CGCCACCA	0.489113	TTTGCTTC	0.535885	CGATGATG	0.474202	AAAGAAAG	0.478018	GTGCTGTG	0.400115	GAACGGAA	0.457288	ACAACAAA	0.490004	GCGAACGG	0.531725	AAACCAAA	0.392187	GGGTGGTG	0.494874	CCGGTTCG	0.467393
ATTTTCCA	0.492845	ATTTTGTT	0.454721	TAAAATAA	0.437183	CGGTGTGT	0.492735	CCGTGTGC	0.514091	GGGAACGG	0.448995	ATCGTCGT	0.523827	TTCTTTTC	0.485431	TTGCTGTT	0.461626	CGAGCGAA	0.519332	TTTTGTTC	0.434914	GGCAGCGG	0.488784	TAAAATAA	0.535757	TGTGTGGT	0.473706	CCAAAAAA	0.477951	CGCGCGCC	0.399941	AACAGCAA	0.457181	CGAAACGG	0.489985	CGGAACGG	0.531577	ATTATTTT	0.391844	GAAAACGG	0.494799	CCGGTGCC	0.467388
TTCGATTT	0.492803	GGCGCGCG	0.454263	CCGCCGGC	0.437102	TTTTTTCA	0.492674	GCACCACC	0.513966	GGGGTTTT	0.448907	CCCCCGGG	0.523788	TGCCACCG	0.485401	TAAAACAA	0.461003	CCGTTCGC	0.519201	CCGTTCGG	0.434874	CACACAAC	0.488674	TGGTGGCG	0.535717	AACAACAC	0.473591	CCGGTGGC	0.477914	TTTTGTTC	0.399917	CGGTGCAG	0.456678	TTGTGTGT	0.489863	TCTTTCTC	0.530891	AATTAAAA	0.391816	ATTTTCCT	0.494767	GTTGTGTG	0.466867
TTTCGGTT	0.492758	GTGCTGTG	0.454226	GAATGAAA	0.436737	TCTTTCTC	0.49255	TGTTTTAT	0.513408	ACGGTACG	0.448852	TTTTCCAT	0.523722	TGATTTTT	0.485364	TGGTGGCG	0.460928	CGTTTCGC	0.518712	GACGACGA	0.434493	AAATATTT	0.488623	CCCACCCC	0.535698	GAGAGCGA	0.473545	CCGGCTGC	0.477444	TGCAAAAA	0.399916	AAATATTT	0.456673	TTTGTTGC	0.489782	AATAAATA	0.530855	CCGGCTGC	0.391797	ATTTTTCT	0.49463	GGAAAAGC	0.466856
GTTGCTGT	0.492399	GGGTGTGT	0.454099	ATTTTCCT	0.435957	TGCAAAAA	0.492319	TTTTAAAT	0.513293	CAAACAAC	0.448811	AACGAAAC	0.523628	AAAAATCA	0.484341	AAGCGAAA	0.460928	CTGCAGCA	0.517995	CACGCACG	0.434363	TCGCTCGC	0.488578	GGGGTGGG	0.535655	CAAAAACC	0.473511	GAAAAGAA	0.477442	GCGCACCG	0.399336	CGAACCGA	0.4566	AATTAAAA	0.489779	TTTATTTC	0.530849	GCAGCCGG	0.39167	CCTTTCCC	0.494421	AAAATGAA	0.466472
ATTCAATT	0.492396	TGCTTTTT	0.453713	AAAAATAT	0.435832	CGCCACCA	0.492069	GGGAGGGG	0.513216	TTTCCATC	0.448482	GGAAAAAA	0.523488	CGGCCGCC	0.48404	TGCTGCAA	0.460743	TGCTGCTC	0.517797	GCACACGG	0.434153	TTGCTGTT	0.488309	AAGAAAAC	0.535616	GTGGTGGC	0.473444	GGTGGTGT	0.477318	CTCGCTCG	0.3992	CCAACCGG	0.456482	TTTTCGCT	0.489778	ACATACAC	0.530607	ACACCACC	0.391647	ACATTTTC	0.494369	TCTCTCGC	0.46646
CGAGCGAA	0.492234	ACACACCC	0.453634	TCATTTTT	0.435831	TGTTTGCA	0.49181	AACATTTT	0.513175	AAACATTT	0.448453	CAACACAC	0.523393	CGGCGACG	0.484019	TTGCTGCA	0.460584	ACGGTGCG	0.517642	CGCGTGTG	0.43415	ATATTTTT	0.488165	AAGCGAAA	0.535598	CTGCCGTG	0.473394	CACCGCCA	0.477308	GCTGCTGA	0.399081	CCGGGCGG	0.456441	CCGGTGCG	0.489416	GCACCGAA	0.530457	AAAATAAT	0.391431	CCGCTCGG	0.494166	GTGTGCTG	0.466403
AGAAAGAA	0.492001	CAAAAAAC	0.453618	AAAAATCA	0.435662	CCAGCACC	0.491686	ATTTAAAA	0.512705	GATGGAAA	0.448425	CGATCGAA	0.523334	CGTCGCCG	0.483491	CGGGCGGG	0.460367	AGCAAACA	0.517612	CCGTCCGG	0.434145	CGGTGCTG	0.487797	AAGCAAAC	0.535519	CACCGAAC	0.473351	TTTTTCCT	0.476954	AACAAAAT	0.398588	TTCGGTGC	0.456403	GGCACCGG	0.489192	CATACACA	0.530353	TGGCGGTG	0.390643	CCACCCCC	0.494087	CCACCGGG	0.466303
GTTTTGCT	0.491959	TTTTAATT	0.453528	GTTTTGCT	0.435591	GGCTGCTG	0.491593	CGGCCGCC	0.512702	GCCACCGT	0.448385	GAAAAAGG	0.522354	TGTATGTG	0.483321	TTTGCAAA	0.460213	TTCGGTGC	0.517558	TTTCCCTT	0.433994	TTTTTGCA	0.487735	CGATCGTG	0.535414	GCACCAGC	0.473196	GGTGCTGG	0.476856	GCAGCATC	0.398153	GCACCGAA	0.45632	TTTTTCAC	0.489133	CGCGTTCG	0.530332	CGTGCGTG	0.390487	CGGCGGTG	0.493873	GAGAGCGA	0.466133
GCCGCTGC	0.491831	ATTATTTT	0.453421	AGCAAAAC	0.435282	GGAAAGGA	0.491589	CACCCACC	0.512547	AACAAAAT	0.44832	TCTCTCTG	0.522071	CCGGGTGG	0.482913	CGGTACGG	0.460085	ACGAAAAA	0.51752	ACTGCTGC	0.433952	CGCACACG	0.487369	TTTTGTTC	0.535379	CCGGTGCG	0.472803	ACACCACC	0.476672	CACACAAC	0.39788	CCGGTTCC	0.45626	AGCGAACG	0.488938	TTCGTTTG	0.529921	ACACACCC	0.390435	CGTTCGTT	0.493829	CCCGGTCC	0.466114
TCGGTGGC	0.491712	CACCAACA	0.453011	CGGAAAAG	0.435271	GCTTTTCC	0.491526	CCGTTTCG	0.512368	ACAGCAAA	0.448255	CCTTTTTC	0.521248	CGCTCGCG	0.482835	ACGGTGGC	0.460085	TCGGTGGC	0.517396	CTGCTGCC	0.433952	CACCGCCA	0.487272	TTCTTCTT	0.535196	ACCACACA	0.47278	TTTTTGCA	0.476226	CTTTCTTT	0.397852	TTTTTTAA	0.456142	CCATTTTT	0.488744	ACCGAACG	0.529901	ACACACCA	0.390388	TCCGTTCG	0.493691	CCGACCGG	0.465974
GAAAAACA	0.491211	GAAAAGAA	0.45293	TGAAAAAT	0.435104	CACCAAAC	0.491508	CGGTGTGC	0.512337	TGTGTGCA	0.448217	GGAGAGAG	0.52114	CGGTGCTG	0.48273	AACATTTT	0.459889	GAGAAAGA	0.517294	TTCTCTCT	0.433437	TTGTTGTG	0.487239	GAAAGAGA	0.535158	CGAGCAGC	0.472233	AATAAAAT	0.475972	CCGCTGCT	0.397806	GGCAGCAG	0.455989	TTGTTGCT	0.488543	CGCTCGGT	0.529809	AAAAAGCA	0.390367	CCGCACCG	0.493624	GTGGTGGA	0.465842
GTTCGTTC	0.491065	AACAAAAT	0.452882	TCCCCCCC	0.434958	AAATGGAA	0.49137	CGACGGCG	0.511949	TTTTCATT	0.448161	TTTTTGCT	0.520994	AAATGTTT	0.482702	TTTTTGCA	0.459839	AAAAATCA	0.517283	TTTTCGTT	0.433142	ACACCACC	0.487195	AACAAAAT	0.535104	CACAGCAC	0.47199	AACAAAAT	0.475834	AGGAAAAA	0.397674	CGTTTGCT	0.45594	CAGCACCA	0.488317	TCGTTCGT	0.529633	CTGCTGTT	0.390099	GGGAAGGA	0.493492	CGAACCGA	0.465687
TGTTTTTC	0.49098	GGTGGTGT	0.452756	TGATTTTT	0.434913	AATGTTTT	0.49119	ATTTTGTT	0.511363	AAACGGAA	0.448017	CAGAGAGA	0.520812	TGCTGCTC	0.482458	AACAGCAA	0.459831	CACACATA	0.516617	CAAACGAA	0.43307	GCAACAAC	0.487187	TTTCCTCC	0.534983	CTCGCTCG	0.471981	CAAAACCA	0.475604	ACATTTTT	0.397669	TTCCACCC	0.455653	TGTTTTGC	0.487998	CGCGCGCA	0.529432	TTTTTCCT	0.389841	CACCAGCA	0.493451	TTTTAAAA	0.465539
TCGTTCGT	0.490968	GCAACAAC	0.452654	TTATTTTA	0.43437	GAAAGCAA	0.49118	AACAAAAT	0.511304	GCACACGG	0.447911	AAAGAAAG	0.520771	TGTTTGCT	0.482342	GGGAGAGA	0.459346	AAAATTAA	0.516549	TGGTTTTT	0.432431	AAAATAAT	0.486371	CACCGTGC	0.534956	GCGGCGGC	0.471781	CGCTCGCT	0.475516	TGGTTTTG	0.397391	GTTTTGCA	0.455417	AAAATATT	0.487937	TTGTTTTA	0.529394	GTTGTTGC	0.389763	TCGTTTTC	0.493442	CCCGGTGG	0.465366
TTCGATCG	0.490715	CGGTGTGT	0.452159	CGCGATCG	0.434302	TCCTTCCC	0.490906	GAGTGTGT	0.511292	CCGTTTCG	0.447797	CTCTCGCT	0.520483	AAACATTT	0.48213	CCGTTTGC	0.459262	AATGTTTT	0.516515	TTTTTTCG	0.432185	GTTGTTGC	0.4863	TATGTGTG	0.534931	ACCGAACG	0.471534	CACGCACG	0.475451	GCAGCACG	0.397382	TTTGTTGC	0.455322	TTTCCAGC	0.487878	CGTTTCGC	0.529356	TGGTTTTG	0.389753	TGGTGGAA	0.49334	CACGATCG	0.465088
TTCGCTTT	0.490674	TGGTTTTG	0.452039	TTTTGCTG	0.434278	GAAAATGG	0.490632	GCGAACGA	0.511222	CATTTTTT	0.447761	ATTTTCCA	0.520444	GCAGCAAA	0.481945	AAAGAAAG	0.459222	AAGAAAAC	0.516463	TTCGTTTG	0.431924	CAGCACCG	0.486226	TTTTCCTC	0.534925	TTCCACCG	0.471402	TTTCTTCC	0.474842	ATTTTATT	0.397063	AGCAACAA	0.455273	TTCATTTC	0.487507	CGCCCGGT	0.529343	AAAGAAAG	0.389747	GAAGGGAA	0.49329	CACACGCG	0.465039
AAGAGAAA	0.490522	GCTGGCCG	0.451975	GTTTATTT	0.434116	GCCGCCGC	0.490423	CGGTGCTG	0.510983	GCACCAGC	0.447609	GTGTGTAT	0.520316	AAAATGTT	0.481643	TGAAAAAA	0.459187	TATGTGTG	0.516362	CACCACCC	0.431895	ATGTTTTT	0.485991	TCACCACC	0.534891	GGTTTTTG	0.470827	GCCACCAC	0.474638	CTGTTGCT	0.396932	CCGTTCCC	0.455185	TCTTTTTC	0.487491	TTCTTCTT	0.528874	CGCGCGCC	0.389347	CCACCAAC	0.493272	ACACAACA	0.464782
AATTGAAT	0.490361	AATTAAAA	0.451971	CTCCTCCT	0.4341	CGCACGCA	0.490399	TGCTGCTC	0.510963	CCGTGTGC	0.447528	GAACGGAA	0.520206	GCACCACC	0.481142	CGCACCGC	0.45891	GTTCGGTT	0.516065	CCGACCGG	0.43184	ACATTTTT	0.485782	ACACCACC	0.534779	CGATCGTT	0.470572	GTTGCTGT	0.474451	GGTGGTGT	0.396809	CGTGCCGG	0.454859	CGCCACCA	0.487466	ACGAACGA	0.528644	AACAAAAT	0.389005	GAAAAACC	0.492995	AAGAAAAT	0.464688
GAACGGAA	0.49031	CGTGCTGC	0.451938	TATTTTTC	0.434027	AAAATGAA	0.49031	GGTGGTGC	0.510954	ACGATCGT	0.447525	GGTGATGG	0.520139	GAAAAATG	0.480996	CTTTCTCT	0.45885	ATTTTGTT	0.515943	AAACATTT	0.431793	GTTGTGTG	0.485732	TTATTTTA	0.534487	CCGTTCGG	0.47025	ATTTTGTT	0.474002	TTTGCTGT	0.396683	GATGGAAA	0.454813	TTTTCTCG	0.487374	CCACCGGG	0.528618	GCAGCACG	0.38893	GGTGTGTG	0.492982	AAAGAAGA	0.464515
ATTTTATT	0.490114	TTCCCCCC	0.451775	GAAAAATA	0.434021	TCACCACC	0.490243	AGCTGCTG	0.510795	TTTCCCCC	0.447485	CAGCTGCT	0.52004	CGCGTTCG	0.480883	ATTTAAAA	0.458332	AAAAACGA	0.515775	AGCAACAG	0.431724	CCGGACGA	0.485614	GCCACCGA	0.534312	CGGAACCG	0.4702	TTTCCACC	0.473979	CACCAACA	0.396626	AAAAACAT	0.453914	AGAAAAAC	0.487266	CGAGCGAA	0.528565	TGTTGGTG	0.388929	GAAGCAAA	0.492923	CGCACCGG	0.464486
AAATCAAT	0.49011	CACCGCCA	0.451692	ATGTGTGT	0.433838	GGAAGGGA	0.490068	CCGGAGCG	0.510711	CACCAAAC	0.447108	TATGTGTG	0.520006	ATTTTGTT	0.480672	TGCAAAAA	0.4581	GAGCAGCA	0.515663	AGGGAAAA	0.431691	CACCATCA	0.485485	TCCACCAC	0.534297	AACGATCG	0.469881	TGGTGGCG	0.47381	AAAGAAAG	0.396494	CTGCTGTT	0.453887	GGAAAAAG	0.4871	CCGTTCGC	0.528531	GGCGCGCG	0.388785	TTCCCTTC	0.49285	AGCGAGAG	0.463853
GCCACCAC	0.489949	GGAGCAGC	0.451664	AATTTATT	0.433747	CCCTTTTC	0.489875	CGGAAGCG	0.51052	ATGGAAAA	0.446927	TTTGCTTC	0.519961	TTTTGAAA	0.480625	AGAGAAAG	0.458084	CGCGCCCG	0.515644	TGGAAAAT	0.431343	TGGTGGCG	0.485391	GTGGTGGC	0.534275	CGGTACCG	0.469849	AAAATAAT	0.473789	TTTTCCAC	0.396439	CACCATCG	0.453801	TTAAAAAA	0.486857	CCCGGTGG	0.5285	AGCGAGCG	0.388743	CCGGTGGT	0.492838	TGGTGGCG	0.463788
CACCGCCA	0.489423	TGCAAAAA	0.451396	TTTTCATC	0.433369	GAAAAGGG	0.489869	CCCCCTCC	0.5104	GGTGCCGG	0.446546	ATTTCATT	0.51947	ACACACTC	0.480366	TTTTTTCA	0.458011	CGATCGTG	0.51552	GTGCGTGC	0.431145	CTCGCTCG	0.485259	TTCGGTGC	0.534221	GCAGCTGC	0.469669	CCGTTTGC	0.47375	GTGTTGTG	0.396392	CACCGCCA	0.453799	TTTTCATC	0.486789	TTCGGTGC	0.528201	AACAGCAG	0.388503	AGGAAAAT	0.492703	TGTTGTGT	0.463769
TGTGTGTA	0.489004	TTTGGTTT	0.451243	AAGAAAGA	0.4328	AAATGTTT	0.489828	GCGTGCGC	0.510324	ATTTTGTT	0.44628	AGCAGCTG	0.519239	CACCCACC	0.479736	GGGTGGGG	0.457835	GCGAAACG	0.5155	AGAGAGAA	0.430823	CGAGCGAG	0.485111	GTTTGCTT	0.534002	CTCTCTCG	0.46957	ACCACCGC	0.473357	CGAGCGAG	0.396287	GAACAAAA	0.453662	TCCACCGG	0.486609	CAGCAAAA	0.527633	ACAGCAAA	0.388345	TGCTGCCG	0.492681	GGAAAAAC	0.46366
CGATGGCG	0.488827	CAAAACCA	0.451188	CACACGCA	0.43268	GTGCGTGC	0.48967	TGCTGCAG	0.510149	CCCCACCC	0.446273	ATACACAC	0.519072	TAAAACAA	0.479671	CGGTGCAG	0.457792	GTTTTCTT	0.515382	TGCTGCAC	0.43041	TCCGGACG	0.48461	GCAACAGC	0.533845	CGCACCGG	0.469459	AGGAAAAA	0.473317	TGCCACCG	0.396142	CTGTTGCT	0.453517	CGTTTCGT	0.486189	TTGATTTT	0.52739	AGCAACAG	0.387916	AAATCAAA	0.492462	TTTTCGTT	0.463622
CGATCGAA	0.488571	CGCGCGCT	0.450917	GATGAAAA	0.432554	GGGTGTGT	0.489667	GAGCAGCA	0.510106	GCTGGTGC	0.446083	TGGTGGCC	0.518768	CACCGTCG	0.479419	ATGTTTTT	0.457635	GCGCGTGT	0.515321	ACGGTGGC	0.430306	AGCGAGCG	0.484508	GTATGTGT	0.533526	GCCACCAC	0.469364	CCGCTGCT	0.473215	CCAGCACC	0.395908	CCACACCG	0.453324	TGGTGCTG	0.486136	CACGCGCG	0.527346	GTTTTTTG	0.387644	AAAACAAT	0.492424	TGGAAAAT	0.463568
TTCCGTTC	0.488492	TTTTGTTC	0.450758	GCGGTGGC	0.432487	TGAAAAAA	0.489412	CTGCAGCA	0.510098	CCGCCGCC	0.44606	GTATGTGT	0.517981	CGGTTTCG	0.47929	TTTCCTCC	0.457381	GAAGCAAA	0.515169	GCCACCGT	0.430116	AAATTAAA	0.484462	AACCGAAC	0.533462	TCGGTCGG	0.469007	GCCACCGG	0.473088	AAACCAAA	0.395784	TTTTCCCT	0.453252	GTGCGTGC	0.486016	TTCGCTCG	0.526983	CACAGCAC	0.387565	GGAAACGG	0.491911	CAAAAACC	0.463563
AACGAAAC	0.488487	TGGCGGTG	0.450501	TAAAACAA	0.432133	ACACACCC	0.48879	GAAATAAA	0.510032	ACACACTC	0.44587	TTGCTTTT	0.517831	AACATTTT	0.479263	CACGCACG	0.457176	CACCGAGC	0.515139	CACACCAC	0.429929	TTTAATTT	0.484343	TCGGTGGC	0.533413	CGAGAGAG	0.468977	GAACAAAA	0.473054	CGGGCGGC	0.395662	AAGAAAAC	0.453223	AAAAACCC	0.48584	GCAAACGA	0.526938	CTGTTGCT	0.387438	TTCCACCA	0.491866	TTTGCTGT	0.46348
TGGCGGTG	0.48846	TCTCGCTC	0.450311	ATTTTTCA	0.432055	TTTTGTTC	0.488597	TTCGCTTC	0.509879	GCACACAA	0.445428	TTTTTAAA	0.517695	CATTTTTC	0.478827	GCTGGCTG	0.457103	GTTTGCTT	0.515014	GTTTGGTG	0.429923	AGGAGGAG	0.484163	GCTCGGTG	0.533268	CGAGCGAG	0.46835	AGCGAGCG	0.472929	GAAAAAAG	0.395281	TTGGAAAA	0.453146	AATATTTT	0.485816	TCGTTTGC	0.526838	GGGTGTGT	0.387371	GGGAAAGG	0.491152	GTGTTGTG	0.463405
TTTTGGGG	0.488263	AAACCAAA	0.450013	ATTGAAAA	0.431789	CACCATCG	0.488594	AGCAAAAC	0.509851	AATAAAAT	0.445325	TCGGTTCG	0.517316	GTGTGTTG	0.47882	TGCAGCAA	0.457079	TTTTTCGT	0.514894	CCGGGTGG	0.42992	CGGACGAC	0.484079	GAAGCAAA	0.53319	GCACCGGA	0.468115	TTCTTTTC	0.472719	CACCGGCA	0.395209	CACCGGGC	0.453107	AGCAAACG	0.485736	CAAACGAA	0.526516	AGGAGGAG	0.38723	TTCCTTCG	0.491038	CGATGATG	0.463186
GTGGTGGC	0.488145	ATAATAAT	0.44969	TGCGTGTG	0.431462	AACGAAAC	0.488489	ACCGGCCG	0.50958	TGGCGGTG	0.445122	TTTAAAAA	0.516982	CACATACA	0.478509	TTTTAAAT	0.456941	GAAATAAA	0.514409	AAGAAAAC	0.429729	AAAAACAT	0.484044	AGCGAACG	0.533048	TGCCGTGT	0.468063	GATGCTGC	0.472637	CTCCTCCT	0.395077	CTGCTGCC	0.453036	AAATGCAA	0.485498	GCTTTTTT	0.526352	TTCGTTTT	0.387201	CCGCCAGC	0.490637	ATTTTAAA	0.463132
TTCCATTC	0.487768	TGGTGGCG	0.449661	AGTTTTTT	0.43137	TTGCTTTC	0.488352	TTGTTTTA	0.509569	CCGGTGGG	0.444712	AGCAGAAG	0.51671	TTGTTTTA	0.478426	CCCTTTCC	0.456861	CCGGTGGA	0.514356	CGGCACGG	0.429716	GCGTGCGT	0.48403	TCGTTTGC	0.532962	TCCGGTGC	0.467795	AAATATTT	0.472586	TGTTGGTG	0.395042	GAAAAAAG	0.45303	GGAAAACA	0.48544	CGGTGGAG	0.526224	TTTTTGCA	0.387147	TTAATTTT	0.490607	GAGGGGGG	0.463069
AGCGAACG	0.487752	ACACACCG	0.449377	CAGCAAAA	0.431208	TTCCACCA	0.488352	TCATTTTT	0.50927	GAAGCGAA	0.444709	TGCCGGTG	0.516656	ATTTTAAA	0.47829	CGCTCGCT	0.456763	AAAACATT	0.514062	CGCGATCG	0.429584	CACCGGCA	0.48387	CACGATCG	0.532883	GGCGGCCC	0.467608	CAGCTGCT	0.472578	TCGAGCAG	0.394991	GTGTTTTG	0.453013	ATAAAAAT	0.485339	GAAAATAA	0.525902	CGCCACCA	0.387106	CTTTTTCT	0.490599	GCGAGAGA	0.462322
CGGCCAGC	0.487512	CTCGCTCG	0.449306	CCTCCACC	0.431148	GCAAAACG	0.488316	AATAATAA	0.509208	AATGTTTT	0.444628	GGCCACCA	0.516376	CGCACCGC	0.477782	GTTTTGCA	0.456496	TAAAATAA	0.514015	CCGGTGCA	0.429479	CACGCGCG	0.483809	CAAACGAA	0.532866	CGTTTGCT	0.467476	ACAGCAAC	0.472537	TTCTTTTC	0.394937	GCTTCCGG	0.45288	GGAAAAAT	0.485337	GCCGGCGG	0.525564	TTTCCACC	0.387038	CACACGCA	0.490483	AACGAAAA	0.462128
AAATCGAA	0.487455	GCTGCTCC	0.449241	TTCCTTCG	0.43101	GTTTGGTG	0.487854	AGAGAAAA	0.509203	TTGCTTTC	0.444623	AATGTTTT	0.516193	AGAGAAAA	0.477736	GCGGTGCG	0.456393	GCCACCGA	0.513647	CGTGCGTG	0.429473	CGTGCTGC	0.483656	ATTTTGTT	0.532844	TTCCGTTT	0.467404	GCAGCCGG	0.472466	TTTGGTTT	0.39483	CCGGAACG	0.452728	GAAAATAA	0.485226	GCGCGTGT	0.525431	AAATATTT	0.386961	GTCGGTGG	0.490318	TCACCACC	0.462054
CGTTCGCT	0.487332	CTGCTGTT	0.448711	GCGAACGG	0.430834	TCCTTTCC	0.487451	AAAAATGA	0.508857	TTTCCTCC	0.444455	AAAAGCAA	0.516159	CGACGGTG	0.477434	CCGGTGCC	0.456179	ATTTTAAA	0.513389	CGCCACCA	0.42939	AAAATCAA	0.483155	GCGCGCAC	0.532813	GTTTTTTG	0.467186	GCAGCAGA	0.47238	GCAGCCGG	0.394781	CGGAAGCG	0.452572	AGCAACAA	0.484745	TTTTGCTG	0.525316	TTTGGTTT	0.386899	TCTTTTCC	0.49023	AACAGCAG	0.461895
TTCGCTCG	0.487025	TTTCCACC	0.448438	CGAAGGAA	0.43079	TGCAGCTG	0.487392	TAAAACAA	0.508723	CGTTTCGT	0.444388	AAGCGAAA	0.515939	GGTTTTTT	0.477321	ATTAAAAA	0.45612	GTATGTGT	0.513346	CGAAAAAA	0.429081	GCCGGTGG	0.482909	GTTTTCTT	0.53217	TTCCTTTC	0.466875	TTTTGTTC	0.472284	ACAGCAAA	0.394703	TCGGTGGC	0.452437	TGGTTTTT	0.484515	AAGCGAAA	0.525201	ATTTTATT	0.38668	CCATTTCC	0.490213	GCGTGCGT	0.461775
CGATCGGT	0.487017	AAATATTT	0.448427	CTTTCTTC	0.430777	ATTTTGTT	0.487162	TTTCAAAA	0.508375	CGGTGCGC	0.444333	TTTTGTGT	0.515932	GAGAGCGA	0.476819	CGTGCGTG	0.455983	TTTTGTTC	0.513338	CCACACCG	0.428971	CCGCTGCT	0.482894	GAGCAGCA	0.53191	CAAAAAAC	0.466631	AAAACGAA	0.471849	ACACCACC	0.394625	CGATGGTG	0.45228	AAAAACAT	0.484332	GAGAAAGA	0.524835	TCTCGCTC	0.386196	TTGATTTT	0.49019	TTTGTTGC	0.461731
CCTTTTTC	0.486026	TTTGCTGT	0.44841	CCGTTTCG	0.430617	CACACTCA	0.487149	GAAAAATG	0.508056	ACAGCAAC	0.444291	ACCACCGA	0.515805	GCGGTGCG	0.476671	TTTAAAAT	0.455903	ACCGGCGG	0.513158	AATGTTTT	0.42855	AAAAATGT	0.482826	AAAACATT	0.531885	CACGGCAG	0.466595	AAAAAGCA	0.471737	CACAGCAC	0.393932	CGGCCGGT	0.452175	ACGAACGA	0.484042	CGCGCGTG	0.524289	CAAAACCA	0.385776	GTGCGTGT	0.489766	GGTTTTTG	0.461511
GAACGAAC	0.486006	CGCGCGCC	0.448287	CCGGCGGC	0.4306	AGCAAAAG	0.487061	TTTATTTC	0.507925	TGGTGGCG	0.444044	AGAGAGCG	0.51575	CACCGCCA	0.476211	GGAGGGAG	0.45569	TGTATGTG	0.513096	GCACCGGA	0.428425	TCTGTGTG	0.482767	CCGGCCCG	0.531864	TTTCGCTT	0.466555	GCCAGCAG	0.4714	CGCGCGTG	0.393862	TCCTTCCC	0.452047	TTGAAAAA	0.483671	ACCGGTGG	0.523933	TGGTGGCG	0.385752	CGATGGTG	0.489732	TTTTCCCA	0.4615
GCGATCGA	0.485839	CACCGGCA	0.447818	GAAAATGA	0.430493	TGTGGTGG	0.486988	GTTTTGCT	0.507764	TGCACACA	0.443964	CCATCACC	0.515456	GGTGGGTG	0.47608	GCCGGCCG	0.45562	CGGGCGCG	0.513054	TTTGGGGG	0.428355	ATTATTTT	0.482598	GCCCGGTG	0.531749	AGAAAGAA	0.466458	TGCAAAAA	0.470655	TGGTGTGT	0.393291	CCGTTCGC	0.451984	TTAATTTT	0.48362	ACCGGGCG	0.523736	GGTGCTGG	0.385682	TTGTGTTT	0.489642	CCGTTCCG	0.461338
GTCGGTCG	0.485668	GGGGGGAA	0.447772	AGGAAAAT	0.430312	AAAGAAAG	0.486969	CCACCCAC	0.507762	GTGTTGTG	0.443558	CACCGCCA	0.515352	CGGCGGCC	0.475875	TGTGTGCA	0.455414	AAGCAAAC	0.512802	CGGGGGGG	0.428104	ACGCACGC	0.482379	CGCGCGTG	0.53166	GCAAACGA	0.466252	GTTTGTTG	0.470587	AAAAATGT	0.393246	ACCGTACC	0.451882	TGCAGCTG	0.48353	CGATGGTG	0.523667	CCGCTGCT	0.385494	GCTGGCGG	0.489507	CCCCAAAA	0.461142
GTTTCGTT	0.485526	GGGTGGTG	0.447764	CACCGGCA	0.429971	CTTTCTTT	0.486755	CAGCAGCC	0.507562	CCGAACGG	0.443527	TTTCGATT	0.515223	ACGAAACG	0.475818	CACAGCAC	0.455371	CCGGGCGC	0.512582	GGACCGGG	0.428015	CGAGCTGC	0.482239	TGTATGTG	0.531055	TTGTGTTG	0.466022	CGAGCTGC	0.470494	TGCTGTGC	0.393049	GCGTGTGC	0.451863	CGGAAAAG	0.483527	AACAGCAG	0.523435	ACACACCG	0.385382	GGAAAAGA	0.489478	CAAAAAAG	0.461131
TCACCATC	0.485397	GGTGCTGG	0.447515	TTCCGTTC	0.429949	CCGGCCGG	0.486751	TTTTCTCT	0.50749	GCACCGGA	0.443429	TTTCTCTT	0.514851	TCGCACCG	0.475624	GCAGCATC	0.455345	TTTATTTC	0.512566	CGTTCGTT	0.427991	TGCAAAAA	0.482224	GCCACCAC	0.530746	CGCTCGCT	0.465743	GCACAGCA	0.470221	GGTGCTGG	0.392825	CGAACGGT	0.451573	ACACAAAC	0.483526	CGTTCGCT	0.523188	GGTGGAAA	0.384861	TCCGGTGC	0.489328	GCAGCAGA	0.461021
CTCGATCG	0.48523	TTTTGCTC	0.446987	CGCCGTCG	0.429657	ATGGAAAA	0.486484	CGGTGCGA	0.507331	CTGCTGTT	0.443242	TCGGTGGC	0.514786	AAAAATGA	0.47547	TTTCGCTT	0.455322	TCTTTCTC	0.512428	AAATATTT	0.427784	TTCCCCCC	0.482194	ATTTTAAA	0.53066	TGGTTTTG	0.465585	CACAGCAC	0.470212	GCCACCGG	0.392791	TTCCATCC	0.45155	AAATTGAA	0.483455	ATAAATAA	0.523021	GTGGTGGC	0.384499	CGGCAGCA	0.489166	GAAAAATG	0.460706
AAAATCAA	0.485079	GGTGGAAA	0.446856	CTTTTCCG	0.429563	CAGCTGCA	0.486276	ACACACTC	0.506705	AAAACATT	0.443104	GTGTGTTG	0.514441	GAAATAAA	0.47509	GATGCTGC	0.45532	TTCGCTCG	0.512346	CACACAAC	0.427351	CTGTTGCT	0.482085	CCGCCGGT	0.53058	CCCCGGTC	0.465546	ACCAGCAG	0.470169	AATAAAAT	0.39262	CGGTGCGC	0.451532	CAGCAGCT	0.483298	CACGATCG	0.522892	CACCGGCA	0.384423	GGCGGCCG	0.489133	TCGGTTCG	0.460425
TTGATTTT	0.485053	GATGCTGC	0.446661	CGGCAGCG	0.429424	TGGTGGAA	0.486146	TTTCGGTG	0.506619	GTTGTGTG	0.443066	ACACAAAA	0.514124	TTTCAAAA	0.474934	GTTTTCTT	0.455253	GCACCGAA	0.512338	AAAATGAA	0.427282	GTCGTCCG	0.482053	TTTAAATT	0.530563	TTCGTTTC	0.465385	TGCTTTTT	0.470083	ACAGCAAC	0.392605	GGAGGAGG	0.451494	AAACATTT	0.483087	CAGCAGCC	0.522889	TTGATTTT	0.384188	AAAATCAA	0.48906	CACAACAC	0.46029
TTTTTAAT	0.48488	ACCACACA	0.44664	CAGCAGCT	0.4294	AAGAAAAC	0.486144	CACCGCCA	0.506566	CCACACCG	0.442905	GAGGAAAA	0.514061	TCTCTCTT	0.474916	GCCACCGT	0.455209	CGCACCGC	0.512229	ACCGGTGC	0.427165	CTGCTGTT	0.482015	TTTAAAAT	0.530524	AGCGAGCG	0.465152	ATTATTTT	0.469621	CGCCACCA	0.392209	TGGTGGCG	0.451418	GCGGGAAA	0.48304	CACCGAGC	0.522889	GAAAAGAA	0.384178	CCGAGCGG	0.489047	ACCGAACC	0.460282
CATTTTTC	0.484846	CCGCTGCT	0.446507	TCTTTCTC	0.429152	AAAAAGCA	0.486052	TTTCCTTC	0.506404	GCTTCCGT	0.442693	TTGTGTTT	0.513854	GAAGGAAA	0.474903	GCTGGCCG	0.454852	CCCGGTGC	0.51205	TTTTCCAT	0.426878	CGGCCAGC	0.482	GCACCGGA	0.530511	TTTTGTTC	0.465065	GCAGCTCG	0.469521	CAAAAAAC	0.392121	CCGGTTGG	0.451287	GCACGCAC	0.482995	CCCCCTCC	0.522838	GAGCGAGA	0.384123	AACGAACG	0.489044	GCTGCTGA	0.460053
CCCCAAAA	0.484642	CACACTCA	0.446334	GAGCAGCA	0.42887	CTGCTGGT	0.485802	GAAGGAAA	0.506296	TTCCATTC	0.44201	AATCGAAA	0.513696	CACGATCG	0.474871	ATGAAAAA	0.454774	TTCGGTGG	0.512041	CAGCAGCT	0.426757	CACAACAA	0.480861	AGAAGAAA	0.530492	GAAAGGAA	0.464857	ACCGACCG	0.469467	GGCGCGCG	0.392039	ACGGAACG	0.451282	AAGAAAAT	0.482885	CGTTCGGT	0.522832	CACCAACA	0.383919	GCACCGGA	0.489031	GAACAAAA	0.460042
GCAACAAC	0.484619	GCGCACCG	0.446273	GAGAAAGA	0.428743	AAAAACCC	0.484911	CGACGGTG	0.506268	CGTTTTTT	0.44172	CACCGGCA	0.513654	GAGTGTGT	0.474616	AACGAAAC	0.45477	TCACCACC	0.511902	ATGGAAAA	0.426678	TCCTTTTT	0.480756	CACGCGCG	0.529331	CAACACAA	0.464829	GTGGTGGC	0.469368	CCGGTGGC	0.391767	GTTTTTCC	0.451204	TTTCAATT	0.482728	TTGCTTTT	0.522774	GTTTGTTG	0.383861	CGCCGGCG	0.488999	CGATCGTG	0.459608
CAAAAAGG	0.484618	ACAGCAAC	0.446272	TCTTTCTT	0.428164	GATTTTTT	0.484897	GCTCGCTC	0.506118	CGTTTGTT	0.441572	TTTCGCTT	0.513588	GGGGAGGG	0.474131	GTGTTTTG	0.454754	TCGTTCGT	0.511882	ATTTTCCA	0.426674	GTTTGCTT	0.480715	GAAAATAA	0.529303	ACACGGCA	0.464795	CTGCTGGC	0.469129	GCGGGCGG	0.391109	GTGCAGCA	0.450858	TTTTCAAA	0.482545	TGTTTTAT	0.522517	GCAGCAGA	0.383546	CGGCGGCC	0.488889	ACAGCAAA	0.459432
TTTTTTAA	0.484218	GGGGTGGG	0.446263	CCGGTGGA	0.428001	GAAAAAAG	0.48483	CACCGAAA	0.505986	CGGTTCCG	0.441446	GCGATCGC	0.513506	ACCGGCCG	0.474042	GGCTGCTG	0.454708	GTGTGTAT	0.511841	TCCACCAC	0.426629	GCTGCTCC	0.480562	GTGGGTGG	0.529222	TGTTTTCT	0.464404	GCAAACGG	0.468964	GCAGCAGA	0.390961	CAAAACAC	0.450849	GCACCAGC	0.482483	AGCGAACG	0.521941	GAACAAAA	0.383191	GGTGGAAG	0.488878	CACACAAC	0.45939
GTTGTTGC	0.484064	AAAAATGT	0.446165	ACTTTTCC	0.427864	AAAGAGAG	0.484762	CATTTTTC	0.50561	CCGTTCCC	0.44141	GCGGTGGC	0.513481	GGTGGAAA	0.473984	TGCTTTTT	0.454684	TCCACCAC	0.511458	TTCATTTT	0.42649	GGTGGTGT	0.480359	AATTTAAA	0.52919	CGGTTCCG	0.463922	TGCTGTGC	0.468822	GCACAGCA	0.390948	GGAAAAAC	0.450714	TATTTTTC	0.482479	AAAAGCAA	0.521739	GAGCAAAA	0.382549	GGAAATGG	0.488825	GGTGGTGA	0.45902
CGACCGAC	0.483926	TTGATTTT	0.446048	AAATTTAA	0.427835	GCACGCAC	0.484748	ACGGTGCG	0.505486	TTTGCAAA	0.440983	TTTTCCTC	0.513403	CCACCCAC	0.473495	ATTTTAAA	0.454647	GGTTCGGT	0.51127	GTTCGGTG	0.426487	AAAAAACC	0.479962	TTTCTTCT	0.529167	GGCGCCGC	0.463608	CACCAACA	0.468592	TTGATTTT	0.39074	ACCACCGC	0.450166	ACACACAA	0.482323	TTATTTTC	0.521636	GTGCTGTG	0.382506	TGTGCGTG	0.488817	TCAGCAGC	0.458973
ACACAAAA	0.483642	CGAGCGAG	0.445578	CGGTGGCA	0.427804	CAACACAA	0.484706	TTTAAAAT	0.505254	TGTGTTGT	0.440964	GCGATCGA	0.513107	CGAAACGG	0.473184	TCGTTTGC	0.454189	TTTTCCTC	0.51091	GAAGCGAA	0.425997	TGGTTTTG	0.479699	AATGTTTT	0.52911	CGAAAAAA	0.463565	ACACACCA	0.468505	GGGGGGAA	0.390709	CGAAACCG	0.450005	ATTTTTAT	0.482064	GGCTGCTG	0.521589	CTCGCTCG	0.382217	AAAATTAA	0.488792	GAAAAAGG	0.458807
TTCCCTTT	0.483603	GAACAAAA	0.445269	AAGAGAAA	0.427561	GCACAGCA	0.484647	CAGCCAGC	0.505186	CCGGTGGA	0.440875	TGGTGGTT	0.512909	GCACACGG	0.472969	CTGCTGTT	0.45405	ACCGAACC	0.510908	GCTGGTGC	0.425993	GGTGCTGG	0.479696	GAGCGAGC	0.528954	AAAACCAA	0.463285	GGGTGTGT	0.468367	CGAGCTGC	0.390516	GCAACAAC	0.449954	AAACGGAA	0.481909	GAAAAATG	0.52155	CACCGCCA	0.381963	TTTGCTTC	0.488709	CCACCGAA	0.458727
CACAAAAA	0.483355	GTTTGTTG	0.445242	AGAAAAAT	0.427474	GAACAAAA	0.484644	ATTTTAAA	0.505165	TTTAAAAA	0.440737	ACTACTAC	0.512872	ACACACCG	0.472551	AGCGAGCG	0.453997	GAGTGTGT	0.510353	AAAGGGAA	0.425984	CGGGCGGC	0.479635	GCTTTTTT	0.528917	ATTTTGTT	0.463277	CACCACCC	0.468309	GCTGCTCC	0.390332	TTCCGTTC	0.44987	CCGTTCGC	0.481817	TGCGCGCG	0.521408	ACATTTTT	0.381926	GGGGTGGG	0.488689	AGCAACAG	0.458713
TCGTTCGC	0.483256	CCAGCACC	0.445158	TGTTTCTT	0.427444	CGGTGCTG	0.484406	TTTTGAAA	0.504994	TGGGAAAA	0.440683	CAGCAAAA	0.512806	TTTTCTCT	0.472513	TTTTTAAT	0.453971	GCTCGCTC	0.510342	GTTTTTTG	0.425913	CCGGCTGC	0.479511	CGGGCGGG	0.528898	AAACATTT	0.463213	ACACACCC	0.468133	CTGCTGTT	0.389996	CCAGCACC	0.449781	CTTCTTCT	0.481786	TATTTATT	0.521297	TTTCTTCC	0.381896	AGAAAAAG	0.488592	TTTTGGGG	0.458674
AAACACAA	0.483069	CGGTGGCA	0.444915	CCGTTTCC	0.427443	TTGTGTTG	0.484277	CGGTGTGT	0.504933	GAATGGAA	0.440683	TGGAAAAT	0.512176	TTTAAAAT	0.472485	GGAAAGGG	0.45392	TTTGCTTC	0.510124	TGGTGGCG	0.425872	GCAGCTCG	0.479399	ACCGAACC	0.528683	AAAAACGA	0.462986	AAAAATGT	0.467849	ACACGCGC	0.389598	ACCGGCAC	0.449622	AGCTGCTG	0.481775	TTATTTAT	0.521121	TGCTGTGC	0.381756	CACCGTCG	0.488548	TCTGCTGC	0.458652
CTGCTGCG	0.483001	CTGTTGCT	0.44478	GGAGGAAG	0.427052	TTGGTTTT	0.484209	CGAAACGG	0.504872	GCACCGGC	0.440678	AAGAGAAA	0.511982	CAGCGGCA	0.472441	TTCCATTT	0.453604	TTTAAAAT	0.51004	CCCCCAAA	0.425661	GAGCAAAA	0.479247	ACCGGCGG	0.52862	AGCAAACG	0.462853	GTGCTGTG	0.467826	TTTTGTGC	0.389593	GGATGGAA	0.449175	CTTTTTTG	0.481693	TAAAACAA	0.520861	CGCACCGG	0.381739	TTTTCCGT	0.488515	CACACCGA	0.45856
ACGCACGC	0.482631	ATTTTATT	0.444733	TTTAAAAT	0.426989	CGATCGGT	0.483952	CGCTTCCG	0.504693	CCACCGGA	0.440647	TCTTCCTC	0.511968	GCAGCGCG	0.472376	TTTGCTGT	0.453439	ACGAACGA	0.51001	GCTTCCGG	0.425584	TGATGGTG	0.479028	ACACGCGC	0.528449	TCTGCTGC	0.462798	GCTGCCCG	0.467794	TTCCCCCC	0.389569	GCAAAACG	0.449068	GAAAATGA	0.481643	GGAGGGGG	0.520753	AATAAAAT	0.381606	CCGTTTTC	0.488404	GTTTTTCC	0.458455
TATATATA	0.482541	ATATTTTT	0.444165	AAGAAACA	0.426899	GAGCAAAA	0.483783	CGCACCGT	0.504654	TTTCTCTC	0.440611	AAACACAA	0.511887	GACGACGG	0.471951	GGAGGAAA	0.453363	AACCGAAC	0.509876	GTGTGCTG	0.42558	GACAATCG	0.478986	CGCTTCCG	0.528361	AAGCGAAA	0.462686	GGAGCAGC	0.467753	GGAAGAAA	0.389301	CCTGCTGC	0.448612	CGTTCGCT	0.481441	CCTCCACC	0.520693	ACCAAAAA	0.381507	TTTTGAAA	0.48835	CATCATCG	0.458378
TTTAAAAA	0.48243	TCGTCCGG	0.443997	TTTCTCTT	0.426894	CGGTCGGT	0.483616	CGTCGCCG	0.504441	GTGCCGGT	0.440372	TGTTTTGC	0.511848	TTTATTTC	0.471558	TTTCCATT	0.453346	CGGCCGGT	0.509845	AAAACATT	0.425505	TGTGTGGT	0.478604	GTGCGCGC	0.528252	GAACAAAA	0.462663	TAAAACAA	0.467629	ACACACCG	0.389288	GCACACGC	0.448559	CAGCAGCG	0.481414	TCCGGTGC	0.520658	CCGGTGGC	0.381339	TTTAAATT	0.487849	AATGAAAA	0.457989
CGCCATCG	0.482389	AAAACGAA	0.443625	AAAATATT	0.426386	GCTGCCGC	0.48355	GAGCGAGC	0.504377	TTTTTAAA	0.440193	ACACAACA	0.51134	CGCACCGT	0.47142	CAGCCAGC	0.453345	CCGATCGG	0.509777	TTCGCTTC	0.425281	GGTTTTTT	0.478509	ACCGGCCG	0.528159	CAAAACCA	0.46263	CGTGCGTG	0.467553	AGCGCGCG	0.388732	GGTTTTGT	0.448548	GCTGGTGC	0.481052	GCGAAACG	0.5204	GGGTGGTG	0.381077	GGCCGCCG	0.487778	TGCTGCAC	0.457497
ATGAAAAA	0.482221	CACAGCAC	0.443487	TTGTTTTA	0.426146	AAAACCAA	0.483535	GTTTGCTT	0.504298	GTGCGGTG	0.440191	CGAAACGA	0.510978	CCCGGCCC	0.471276	GCACAGCA	0.45325	GCGAGCGG	0.509775	GGGTGGTG	0.42511	GCAGCACG	0.478465	CGGAAGCG	0.52799	TTTTTTCG	0.462516	GGGTGGTG	0.46734	CACACTCA	0.388479	ACAAAACC	0.448536	GCAGCTCG	0.481022	TTTGATTT	0.519875	CGGTCGGT	0.380416	TTTCAAAA	0.487641	GCAACAAA	0.457491
ACCAAAAA	0.482159	TTCGTTTT	0.443481	GTGCTGCT	0.425858	AAAAAATC	0.483413	CGTTTCGT	0.504271	GGTGTGCG	0.440092	GCGCACAC	0.510968	CAGCACCG	0.471165	ACAGCAAA	0.452916	GGTGGTGA	0.509613	GGTGCTGG	0.424594	GCTGGCCG	0.478331	TTATTTTC	0.527654	AATGTTTT	0.46248	TGCCGCTG	0.467103	GCCGGTGC	0.38847	CGCTTCCG	0.448418	AAATGTTT	0.48058	GAGGAAAA	0.519835	AAAATCAA	0.380211	ACCGAACG	0.487611	CTTTTTTG	0.457472
GCCACCGC	0.481808	CCGGCTGC	0.443245	GGGAAGGA	0.425795	GTTTTCTT	0.483319	GAAGCGAA	0.504233	GTTTTGCA	0.440014	TGTTTTTC	0.510924	TCGTTCGC	0.470854	CACCATCA	0.452878	AAACCAAA	0.509612	TTCCACCC	0.424433	CGCTCGCT	0.478321	CACCGAGC	0.527631	CGGCACAC	0.46201	CAACAAAC	0.466682	CAAAACCA	0.38823	GGTTCGGT	0.448261	GTTTTGTG	0.480488	GAAGAAGA	0.519614	CCAGCACC	0.379854	ACGGAAAA	0.487493	TTTAAAAT	0.457364
CACCAACA	0.481694	CCGGTGGC	0.443183	GAAAGCAA	0.425739	CGGTGCCG	0.483044	GGCTGCTG	0.504097	TAAAACAA	0.439991	TTAAAAAA	0.510918	GGCCGGGC	0.470433	CCGGTTCG	0.452607	GAGGAAAA	0.509605	AAGCGAAA	0.424428	TGAGTGTG	0.477574	CGTTCGCT	0.527482	CACCGGTG	0.4619	CGGTGTGT	0.466548	GCACAAAA	0.388169	CCGTGTGC	0.447967	GTTTGTGT	0.480407	CTTTTTTC	0.519541	TATTTATT	0.37985	CAGCAGCG	0.487407	CCGGTCGG	0.457304
TCCTTCTC	0.481511	AATAAAAT	0.442951	GCTGGTGC	0.425675	TCTGCTGC	0.482928	GGCCGCCG	0.503949	TTTGCTGT	0.439845	GATGGATG	0.510819	TGCCGCTG	0.470417	CCCGCCCG	0.4525	TTATTTTA	0.509581	GCACCAGC	0.424415	CCCCCCCA	0.477504	GCGCGTGT	0.527456	TCGTTTTT	0.461875	TTCCTTTC	0.466516	TTTCCACC	0.388165	CTGCACCG	0.44781	TTCCTTCC	0.480197	TCTTCTTC	0.519421	GCAGCATC	0.379635	CCGGGTGG	0.487339	ATTTTTAT	0.457186
ACAAAAAC	0.481391	AAAATCAA	0.442901	GGAAACGG	0.425656	AACAAAAT	0.482583	AAGGAAAA	0.503812	CCACCCGG	0.439755	CGAACCGA	0.510816	CGGTGTGC	0.469984	GCAAACGA	0.451879	GCGCACGG	0.509344	ACAAAACG	0.424298	TTGATTTT	0.477498	AAAAAAGC	0.527331	ACAACAGC	0.461634	TTCGTTTT	0.466489	GCCAGCAG	0.387997	AACAAAAT	0.447761	TTTGAAAA	0.480162	CGCAGCAG	0.519404	CGAGCGAG	0.37961	CCCACCCC	0.487306	CGGCCAGC	0.457178
GAGAAGAA	0.481142	ACACGCGC	0.442843	GCTGGCCG	0.42563	ACCACACA	0.482579	CGCTCCGG	0.503633	GGAGGAAA	0.439736	ACGATCGA	0.510734	CCCTCCCC	0.46994	GTGTGTAT	0.451817	TCGTTTGC	0.509283	CCGGAAGC	0.424292	TGCTGTGC	0.477394	TCCGGTGC	0.527164	TTGGTTTT	0.461557	GAAAGGAA	0.46648	ACCACCGC	0.387848	GTGCGGTG	0.447452	CGTTTGCT	0.479913	GCACCGGG	0.519348	AAAAATGT	0.379604	GAACGGAA	0.48688	CCGGTGCG	0.456963
GATGGTGA	0.48101	TTTCTTCC	0.442842	CAAATAAA	0.425612	GGGAAGGA	0.482376	GCACCAGC	0.503577	GGTACGGT	0.4395	AAATATTT	0.510538	TTGTTGCT	0.46983	CAAAACAC	0.451737	CGATGGTG	0.508957	CGTTTTGT	0.424256	CACACAGA	0.477332	TCTTCTTC	0.527103	GCGGCGCC	0.461554	GCAAACAC	0.466131	TGAAAAAA	0.387654	TCGGTGCG	0.447418	AAAAACCA	0.479686	AAAATCAA	0.519251	GCCACCGG	0.379391	GCGGGAAA	0.486809	CAACAAAC	0.45694
TTTTGTGT	0.480437	CGAGCTGC	0.442818	AAAAACCC	0.425514	TTTTGCTC	0.482282	TTTGATTT	0.503497	CAGCTGCA	0.439496	AAAACATT	0.510425	TTTCGGTG	0.469723	GGTGGAAG	0.451341	GCGGTGCG	0.508826	AAAACCAA	0.423712	TTTGGTTT	0.477163	CACCGAAC	0.526909	CCGACCGA	0.461531	TCGTTTGC	0.466095	ATAATAAT	0.387619	AGCAAACG	0.447291	ACCCACCC	0.479349	ATTTTTCA	0.519229	AGCAGCTG	0.379185	GGGGGTGG	0.486601	AAGAAAAG	0.456663
TTTGCATT	0.480115	ACCGACCG	0.442711	CGCTGCCG	0.425414	CGTTTTGC	0.482182	GAAAGAGA	0.503374	GAGAGAAA	0.439374	AGCAAACA	0.510184	CGCTTCCG	0.469432	TGCACACA	0.451149	AGCGAACG	0.50866	GGAAAGGA	0.423369	GGGGTGGG	0.477115	GCAAACGA	0.526712	TATTTTTT	0.461266	GCACCGGC	0.466048	CGGTGTGT	0.387565	CCTTTTCC	0.447153	CGTGTGCG	0.479332	ACACCACC	0.519161	TGTGTGGT	0.378835	ATTTTTTC	0.486539	AAATGTTT	0.456654
TTGTGTTT	0.480008	GCCACCAC	0.442593	TTTTCAAT	0.425386	CAAAAACC	0.482107	CCGGCGCG	0.503343	GAGCAGCA	0.439318	AAATGTTT	0.509979	GGCCGCCG	0.469347	ATTTTGTT	0.451113	CAAACGAA	0.508114	TCGGTTCG	0.423318	ACAGCAAA	0.477056	AAACCGAA	0.526433	TGCCTGCC	0.461218	AAAAATAT	0.465992	TTTTTTCA	0.387543	GACGGTGG	0.447036	CGTTTGTT	0.479291	TAAACAAA	0.519007	CGAGCTGC	0.37862	CCGTTTCC	0.486517	TGGGAAAA	0.456619
TCGTTTCG	0.479993	GCAGCAGA	0.44247	TTGCTTTC	0.425311	CGATGGTG	0.481962	GCAGCACC	0.503003	CCCATTCG	0.4393	GCCACCGA	0.509978	CCACCCGG	0.469338	CGAGCTGC	0.451109	CACCGGGC	0.507965	GCAGCATC	0.423273	TTTTGCTC	0.476983	GAAGAAGA	0.52627	AAACGGAA	0.461053	GCTGCTCC	0.465859	GCGTGCGT	0.387536	ACCGTTCG	0.446761	GCTGGAAA	0.479259	TTTCGCTT	0.518997	TTCCTTTC	0.378556	TTCGTTTG	0.486104	TGTGTTGT	0.456454
ATTGATTT	0.479917	GTGGTGGC	0.442444	AAGGAAAG	0.425295	GTGTTGTT	0.481809	CACCGTCG	0.502933	CACACAAC	0.439257	CTTCTTTT	0.509881	CTGCTGTT	0.469335	CGAAAAAA	0.451106	CGCGCGCA	0.507621	GTTGTGTG	0.423263	CACAGCAC	0.476585	GGAGGGAG	0.526261	TTCATTTT	0.460712	AGCAGCTG	0.465419	CAGCGGCA	0.387379	GACGACGA	0.446742	CAAAAAAG	0.479202	CTGCTGCG	0.518706	TCTGCTGC	0.378542	AGAAAAAT	0.486071	CGATGGTG	0.456402
GTTTGCTT	0.479718	TGTGTGGT	0.442295	GGAAAAGT	0.424867	TGCTGCAA	0.481706	ACACAACA	0.502796	GCCGGTGC	0.439149	TGTTGTGT	0.50929	GCACACCG	0.468854	AAAAAAGC	0.450991	GGTGGTGT	0.507482	GTGCAGCA	0.423103	CTGCTGGC	0.476563	CACATACA	0.526258	GACCGGGG	0.46057	CGGGCAGC	0.464849	CCGGTGCG	0.387364	GTTGCTGT	0.446735	TTTCCCGC	0.478956	CCGGTGGA	0.518506	TTTTGTGC	0.37843	TCGATCGG	0.485891	ACCACCGC	0.456401
TTTTTGTG	0.479579	GCAAACGA	0.442176	TAAACAAA	0.424846	ACAAAACC	0.48165	CAGCACCG	0.502751	ACGAAACG	0.438862	TTTTTTAA	0.509226	CTCTTTCT	0.468706	TTTTTCAT	0.450925	AGAAGAAA	0.507367	GGAACCGG	0.423096	AAAAAGCA	0.47637	CCGTACCG	0.526131	AAAACATT	0.460334	TTTTGTGC	0.464765	GGGTGTGT	0.387357	CACACCGA	0.446696	TTTGGTTT	0.478703	TTTGTTTA	0.518435	TTGTTTTA	0.378407	TGGTGGCG	0.485771	AAAAGAAG	0.456304
TGTTGGTG	0.47944	CACCACCC	0.442078	CATCATCG	0.424823	GCAGCAGA	0.481617	GGTGTGCG	0.502739	TTGTTTTA	0.438785	TTTTTGTG	0.509187	TTTGATTT	0.468694	AACAAAAT	0.450258	CCGTACCG	0.506987	CGAAACCG	0.423051	GCCGCCCG	0.476309	GCACCGAA	0.526029	GTGTGCCG	0.460254	AAAATCAA	0.464735	GAACAAAA	0.386868	GTGCTGCT	0.446531	CGAGCGCG	0.47868	CCACCGGT	0.518352	ACACGCGC	0.37831	GGCGAAGG	0.485683	GTGTGCGC	0.456201
GAAATGGA	0.479114	CGAGCGCG	0.442057	TTAAATTT	0.424579	AAGAAAAG	0.481557	AAAGGAAA	0.502654	CGCCACCA	0.438735	AAAAGAAG	0.50888	GCCCGGCC	0.468581	GCTTTTTT	0.450118	AATTTAAA	0.506983	TTCCCTTT	0.423031	AATAAATA	0.476053	CGTTTCGC	0.525947	GTTTTGCA	0.459968	TTGATTTT	0.464634	GCGCTGCT	0.386738	AACCGAAC	0.446456	GTGAAAAA	0.478611	TTTGGTTT	0.51826	GCGCGTGT	0.37829	AAATTGAA	0.485631	ATAAAAAT	0.456074
TTGGTTGG	0.478622	GCCACCGG	0.441543	CGAAACGG	0.424197	TTCCATTT	0.481467	GTGGGTGG	0.502637	GCAGCACA	0.438708	GCAAAACA	0.508673	CGGTGTGT	0.468346	CGAACCGG	0.450063	GCACCGGG	0.506941	CCTTTTGC	0.422907	GTGTGCGG	0.47598	AATTTATT	0.525826	CCGAACGG	0.459832	ATTTTATT	0.464531	GGTGGAAA	0.386708	CGTTTTGC	0.446387	TGGAAAAG	0.478591	CGGTACGG	0.517563	TGAGTGTG	0.378097	ACCGGTGG	0.485601	GTGCAGCA	0.45599
GAGAAGGA	0.478482	TATTTATT	0.441528	CCGGTGCG	0.424022	GGTTTTGT	0.481313	AAGCAAAC	0.502508	CGTACGCA	0.438678	GCAGCGGC	0.50856	AAAAAACC	0.468324	AATGGAAA	0.450037	CCGGTGGG	0.50694	AGGGGGGG	0.422455	TTTGCGAT	0.475746	ACACACTC	0.525552	GAAACGAA	0.459783	CGGGCGGC	0.464518	GCGGTGGT	0.386613	ACCGGCCG	0.446375	GCGTGTGC	0.478401	GGTGGAGG	0.517481	AATAAATA	0.378046	TTTATTTA	0.485538	CACCGAAA	0.455878
CCAACCAA	0.478402	TGCTGTGC	0.441402	CGATCGCG	0.42394	TGCTTTTT	0.481165	TATGTGTG	0.502482	CGAATGGG	0.438563	CACAAAAA	0.508417	CGGCCGGT	0.468232	CCGACCGG	0.449693	GAGCGAGA	0.506802	GCTGTGTG	0.422384	GCAGCATC	0.475644	CACCATCG	0.525486	CGTTTGTT	0.459676	ATATTTTT	0.464359	GTTTTTTG	0.3865	GCTTTTTT	0.4463	AACAAACG	0.478314	GGGTGGTG	0.516653	CGCCCGCC	0.37801	CGACGGTG	0.485533	CCGCACCG	0.455851
TTCTGCTG	0.478357	GCGGGCGG	0.441178	CGGTGCGG	0.4237	GGTGGTGA	0.481001	GTGCGGTG	0.502307	GGAAAGGA	0.438467	CGCTCTCT	0.508358	GCGAGAGA	0.468197	GTTTCGTT	0.449621	CGCTTCCG	0.506734	CAGCACAC	0.422381	CAAAAAAC	0.475407	AAGAAGAA	0.525337	TCGGTTCG	0.459338	GTTGGTGG	0.464206	TCTGCTGC	0.386481	GTTCGGTT	0.446192	GCGAACGG	0.478256	ACACACTC	0.516347	AAAAATAT	0.377623	GTTTTGCT	0.485451	GCGCACAC	0.455759
TTCTTCTC	0.478141	TCTGCTGC	0.441056	TGCATTTT	0.423662	TTGTTTTA	0.480953	GCGCACGC	0.502157	CCCCAAAA	0.438427	CTGCTGCG	0.508152	TTTCCACC	0.468185	GCACAAAA	0.449355	CGGAAGCG	0.506646	GTTTTCTT	0.422301	ATAAATAA	0.47534	GAAAAATG	0.525125	ACGATCGT	0.459249	TTTGCAAA	0.46414	TTCGTTTT	0.38648	AGCAGCAC	0.446174	AAAAATGG	0.478156	CCAGCACC	0.516345	GCACAAAA	0.377369	TTCCGTTC	0.48545	TCTTCTTT	0.455737
GCTGGCCG	0.478105	TGAGTGTG	0.440794	TTCTTCTC	0.423071	ACCGACCG	0.480877	GGTGCTGC	0.50212	CGGTGTGG	0.438395	CAGCACCG	0.508052	CGGTGCGA	0.468182	GGCGGCAG	0.449147	CACATACA	0.506623	GGGTGGAA	0.422224	TGGTGTGT	0.475289	ATACACAC	0.524924	ACCACCGC	0.459228	CTGCTGGT	0.46412	GCCACCAC	0.386472	TTCCATTC	0.445996	ACACCACC	0.478118	CACCACCC	0.51611	CCCGCCCG	0.377252	TAAATAAA	0.485371	TTTCGGTG	0.455722
CGCAGCAG	0.477382	GCGCGTGT	0.440793	ATTTTTAT	0.42304	CACAGCAC	0.480708	CCCGGCCC	0.501982	GGCGCCGG	0.43827	AGCACCAC	0.50764	TCGCTCTC	0.468176	ACGGTGCG	0.449035	TGCTGCAG	0.50661	TTTCCATC	0.422185	TGGGGGGG	0.475261	CACCGGAA	0.524793	TCTTCTTT	0.458775	GCCGGTGC	0.464083	TTTTAAAA	0.386439	ATGTTTTT	0.445679	TTTTTAAA	0.478043	GCCACCAC	0.516029	GTTGCTGT	0.377137	TTCAATTT	0.485311	ACAACACA	0.455573
TTTTCCAC	0.477134	ACATTTTT	0.440568	GAACGGAA	0.422912	GTTGTTTG	0.480566	TCCACCGG	0.501924	CCCGTACG	0.438244	GTTGTTTT	0.507561	AGCAACAA	0.468032	TTTTGTGC	0.448991	TTTAAATT	0.506579	TCCACCGG	0.422178	ACACACCG	0.475142	TTTCGCTT	0.524774	GGTGCCGG	0.45852	GTGTTGTT	0.464048	CAACAAAC	0.386032	TGGTTTTG	0.44564	CTTCCGGT	0.477968	GCTCGGTG	0.516024	GCTGCCCG	0.37711	CCACCCGG	0.485256	GGCACCGG	0.455089
GCGAACGA	0.477049	GAGCAAAA	0.440535	ATAAATAA	0.422766	TTTTCCAT	0.480321	TTATTATT	0.501788	GCACCGGT	0.438164	ATGATGGT	0.507473	CCACCGTC	0.467705	TCTCTCCC	0.448693	GCTCGGTG	0.50635	TCCGGTGC	0.422061	GCGCTGCT	0.475087	TAAAACAA	0.524683	CCCTCCCC	0.458236	TCTGCTGC	0.46367	GCACCGGC	0.386016	GTTTGCCG	0.44551	CGCACACG	0.47796	CATTTTTC	0.515882	ACCACACA	0.376985	TCGGTGGA	0.48522	GTTTGTTG	0.454885
AATGCAAA	0.476545	GCCGGTGC	0.440466	ATTTTTCT	0.422761	ACCACCGC	0.48032	CAAACGAA	0.501624	ATGTTTTT	0.438141	GGAGCAGC	0.50746	GTTTTGCT	0.467623	GTGTGCCG	0.448473	TAAAACAA	0.506314	TTTTCCCT	0.421795	AAGCAAAC	0.474839	CGATGGTG	0.524678	GGGCCGCC	0.457969	CGAGCGAG	0.463006	GTGGTGGC	0.385854	TTTTGGGG	0.445508	CCGGCCGG	0.47792	CGGTGTGC	0.515627	GCCAGCAG	0.376827	CGGCCACC	0.485169	TTTTCATT	0.454858
GTTTTTGT	0.476455	CGCCGCCA	0.440287	GGTGCTGC	0.422693	CCATTTTC	0.480275	GCTGGTGC	0.501578	CGATGATG	0.438124	TTTTCCAC	0.507435	GCCGCCCG	0.467529	ATGGAAAA	0.44801	ACACATAC	0.50629	GGAAAAGG	0.42173	CGCACCGG	0.474566	CCACCGGA	0.524634	AAAAAATA	0.457703	TGTGTGGT	0.462841	CCCGCCCG	0.385699	CGCACACC	0.445409	TTTTGTGC	0.477838	TGAAAAAT	0.515409	CCGCCCGC	0.37671	CGCCACCA	0.48511	TTCGGTGG	0.454678
ATTAATTT	0.476385	GCACAAAA	0.440175	GAAGAAAG	0.422627	TTGCAGCA	0.480202	ACGAAACG	0.501557	AATAAAAC	0.437984	TCGGTGGT	0.507295	CCGTTTCG	0.467194	TTTTCCAT	0.447996	AATAAATA	0.506096	CGTTTGCC	0.421426	TCCTTTCC	0.474483	GTGTGTAT	0.524617	CGAACCGA	0.457334	GCAGCATC	0.462707	CTGCTCGA	0.385478	CCTCCACC	0.4454	CAGCAAAC	0.477775	TCGGTGGC	0.515389	CGGGCAGC	0.376617	GGTTTTTT	0.484976	AACGATCG	0.454549
GAAAAGGA	0.475835	TCGAGCAG	0.44002	GCAGCATC	0.422624	CAGCACCG	0.479976	ACACACCG	0.501542	GTTGCTGT	0.437716	GTGTGCGC	0.507089	TCATTTTT	0.466997	AGGGAGAG	0.447962	ACACACTC	0.506006	TTTCGCTT	0.421421	ACACACCA	0.474481	TATTTATT	0.524592	TAAAACAA	0.4571	GCAAACGA	0.462158	GTTGCTGT	0.385471	ATTTTGTT	0.445386	AGGGAAAA	0.477651	ACTGCTGC	0.515265	GCACAGCA	0.376557	CCCCGGGG	0.484757	GTGTGAAG	0.454433
TTTTTCAT	0.475574	CTTCTTTT	0.439656	ATTTTAAA	0.422421	AACAACAC	0.479649	AAAAAGCA	0.501356	TAAATAAA	0.43763	CGGTGCTG	0.507022	AGAAAGAG	0.466975	AAAAAGCA	0.447894	CACCGAAC	0.505792	GGTTCGGT	0.421388	AAAGTCGC	0.47431	GCGGTGCG	0.524528	AAATGTTT	0.456976	TTGTTTTA	0.462085	ACACACCC	0.385451	TTGCTTTT	0.445212	GAAATGAA	0.47757	CGATCGTG	0.515223	CCGTTTGC	0.376233	CGACGATG	0.484468	GTGTGTAT	0.453876
CGGCACCG	0.475354	CGGGCGGG	0.439538	CGGCCGGC	0.422314	ACCAGCAG	0.479366	TTTTCCTT	0.501083	GTGTGTAT	0.43746	AAAACAAC	0.506995	CCGTGTGC	0.466913	CTTCCACC	0.44782	TCTCGCTC	0.505754	TTTCGGTG	0.421384	GCGACAAT	0.474202	CGTGCGCG	0.524518	AACAAACG	0.456831	GTTGTTTG	0.461797	GAGCAAAA	0.385368	AGCAACAG	0.444795	TTGTTTTA	0.477317	CTCCACCG	0.515198	CACCACCC	0.376152	CAAACGAA	0.484351	TTTTCCAT	0.453828
GGCCACCA	0.474887	CTGCTGGC	0.439537	CCTTTCCC	0.42218	CCTTTTGC	0.479302	TTGATTTT	0.50106	TGTTGTGT	0.437037	TTTCCGTT	0.50677	ACCGGCGG	0.466775	GCGAGCGA	0.447753	TGCGCGCG	0.505374	CAAAAAAC	0.421309	GTGCTGTG	0.474024	GCGCCCGG	0.524412	CATTTTTT	0.456668	CCGGTGCG	0.461706	CGGGCAGC	0.385147	AGGGAAAA	0.444656	CTTTCTCT	0.477131	TGTGCGCG	0.51515	GCAGCTCG	0.375912	ATTTTTAT	0.484149	CGTTCGTT	0.453708
CATCCATC	0.474847	GGAAGAAA	0.439	AAAATGCA	0.422065	GTGCTGTG	0.479071	GCCGCCCG	0.500882	AAGCGAAA	0.437016	GATGGTGA	0.5066	GCTCGCTC	0.466395	CGCTGCAC	0.447586	GAGCGAGC	0.505317	GCACACGC	0.421201	TTCTTTTC	0.473968	GCACCGGG	0.524341	TGGCGGTG	0.456557	GATGATGG	0.461435	TGAGTGTG	0.384137	CACGGTGG	0.444553	GCCACCGT	0.476739	AAACCAAA	0.515051	GCCGGTGC	0.375908	GGAACCGG	0.484013	CGGAACGG	0.453357
AAATTAAT	0.474432	GCCAGCAG	0.43897	CACGCACA	0.422018	AGAGAAAA	0.479028	CGCTCGCC	0.500837	GTTTTATT	0.436989	GAAAAATG	0.506594	CAGCACCA	0.466175	AAGAAAAG	0.447454	TTATTTTC	0.505159	ACAGCAAC	0.421108	CCGCCCGC	0.473813	GGTGGTGA	0.524101	TTGTTTTA	0.456397	TATTTATT	0.461302	AAAATCAA	0.383822	AAAAGCAA	0.44455	CGCTGCTG	0.476724	CGCTTCCG	0.514679	GGAAGAAA	0.375796	ATGTGTGT	0.484008	CGGTGTGC	0.453265
AACGGAAA	0.474338	GCCGCCCG	0.43888	CGGCCAGC	0.421872	GGTTTTTG	0.478899	TTCGTTTG	0.500717	CCCGGTGC	0.436869	CGATGACG	0.506566	TTTCCTTC	0.466037	CTGCACCG	0.447432	ATCATCAT	0.505109	CCGGACGG	0.420902	GGAGTCGT	0.473806	CCGATCGG	0.523941	TTCTCTCT	0.456347	GCACAAAA	0.461295	ACGCACGC	0.383813	TCGGTGTG	0.44447	TTCCGTTC	0.476482	CCGTACCG	0.514639	TAAAACAA	0.375693	ATAAAAAT	0.484002	CTTTTCTT	0.453262
CGAAACGA	0.474248	CGGGCAGC	0.438752	CGTTTCGT	0.421641	GCAAAAGG	0.478691	GGAGGGGG	0.500664	TGCAAAAC	0.436753	TCGATCGT	0.506404	CGCTCCGG	0.465892	CTCTCTTT	0.447363	TTTCTTCT	0.5051	GGTGCTGC	0.420748	TTTGCTGT	0.473696	GTTTCGGT	0.523862	AACAAAAT	0.456338	GCGGGCGG	0.460722	CGGGCGGG	0.383711	CCACCGTC	0.444452	GAAAGCAA	0.476327	TTTTCCTC	0.514611	CACACTCA	0.375664	CACCACCC	0.48385	TTTTGTTC	0.453212
TTCTCTTT	0.474192	GCGTGCGT	0.438714	CGGAAAAA	0.421522	GCACACCG	0.478668	TTGTTTCG	0.500152	AAAAAAGC	0.436749	TGTATGTG	0.506286	AGCGAGAG	0.465725	CGTTTGCT	0.447332	CACCATCG	0.504983	GTGCCGGT	0.420532	CAAAACCA	0.473328	TTCGTTTG	0.523854	AGAGAGAA	0.456295	CCGCCCGC	0.460467	CACGCGCG	0.383522	GAAGGAAG	0.444241	GGTTTTCC	0.476285	AATAAATT	0.514452	GCCACCAC	0.375663	GGAGGTGG	0.483725	GTGTTTTG	0.453118
AAAAGAAG	0.474159	GCAAACGG	0.438653	GGGTTTTT	0.421438	CGGTGTGC	0.478629	AAATCAAA	0.500104	CATCATCG	0.436735	GAAGCAAA	0.506205	AACAGCAG	0.465665	TGCAAAAC	0.447112	GAACAAAA	0.504946	GATGGAAA	0.420396	AAAAAGGA	0.473323	CCACCCAC	0.523814	GCAGCAGA	0.455687	GAAAAAAG	0.460427	GCAGCTCG	0.383424	CCCCAAAA	0.444149	TTGTTTCG	0.476132	GCTGGCGG	0.514448	ACAGCAAC	0.375547	GCGGTGGC	0.483655	ACAGCAAC	0.45299
CGGTGCCG	0.473998	AAAAATAT	0.438543	TTATTTAT	0.421381	GAAGGAAG	0.478622	CGGGCGGG	0.500077	GGGAAGGA	0.436522	TTCGATTT	0.505949	AAGAGAGA	0.465605	TTGCTTTC	0.447042	CCGCCGGT	0.504926	CGAACCGA	0.420291	TTTTAATT	0.473118	GCTGCCGC	0.523404	ACACGCGC	0.455635	GCGGTGGT	0.460123	TTTCTTCC	0.383264	CAAAACCA	0.444138	CCGGTGCC	0.476117	ATAAAACA	0.514447	GCCGCCCG	0.375483	AAAAAACC	0.483553	TTCCATTT	0.45294
GTGGAAAA	0.47398	TCGTTTGC	0.438514	TTTGCAAA	0.421176	TTTTGCAA	0.4786	CGTTTCGC	0.49998	AAATGGCA	0.436513	TTCGATCG	0.505934	GTGTATGT	0.465579	TTAATTTT	0.446987	CCGCTCGC	0.504911	CTTTTGCT	0.419943	TTGTCGCA	0.47272	CAGCAAAA	0.523381	AGAAAACA	0.455629	CCTTTCCC	0.459867	GCTGCCCG	0.382993	TTTCCTCC	0.443887	GGAAGCGA	0.476071	TTAAAAAT	0.514426	ATATTTTT	0.375394	TTCGATCG	0.4834	CGGCCGGC	0.452936
CCACCAAC	0.473946	CCGCACAC	0.438466	GCCGGCCG	0.42115	CTTTTTTC	0.478556	CCCGCCCG	0.499374	TGCTGCTC	0.436217	GCGAGAGA	0.505574	TGGCGGTG	0.465494	GGCACCGG	0.446966	TTTCCTCC	0.504906	TTTTTAAA	0.419856	TATTTATT	0.472671	AATAAATT	0.52291	CCGTTTGC	0.455587	GCACACCG	0.459793	GCGGCCGC	0.382941	TTTCTCTC	0.443859	ACCGGAAG	0.476036	TCATTTTT	0.514095	AAAACGAA	0.375227	CGCCCGGC	0.483379	CATCAGCA	0.452911
CGATCGAG	0.473403	CAGCTGCT	0.438225	CTTTCCTT	0.421058	CAAACAAC	0.478306	CACACCAC	0.499338	TGCCATTT	0.436106	GCTGCTTC	0.505115	CCCGCCCG	0.465371	TTTTTTCG	0.446856	CGGTACGG	0.504854	TCCTTCCC	0.419853	GGAAGAAA	0.472645	AATAAATA	0.522847	TGCAAAAC	0.455526	ACATTTTT	0.459757	CCGGCCCG	0.382824	CCGATCGA	0.443836	TTGCTGTT	0.475887	AAGCAGCA	0.514092	TTTTTGGT	0.375044	TAAAAATA	0.483049	ACACACCA	0.452871
CGAACCGA	0.473063	TTTTGTGC	0.438197	TTTTTCCG	0.421041	TGTGTGGT	0.47826	GCGAAACG	0.499187	ATACACAC	0.435995	CGGAACGG	0.504918	CGATCGTG	0.465193	CCACCGTC	0.446662	CCGTTTGC	0.504845	GCCGTGTG	0.419774	GCCACCAC	0.472512	TTGATTTT	0.52278	GTTTTTCT	0.455287	GGGAAAGG	0.459533	ACCAGCAG	0.382511	CTTTTTTC	0.44356	GGGTGGGT	0.475731	CACCGGGC	0.513952	ATAAATAA	0.375014	TTTAAAAT	0.482501	GTTTCGTT	0.452659
TTTTTGGT	0.47241	TTTGCAAA	0.438027	AATATTTT	0.42104	GATGGAAA	0.477968	CCGAGCGC	0.499185	CTGCTGCC	0.435814	TCACCATC	0.504173	CAAACGAA	0.464799	CCTTCCCG	0.446635	CACGATCG	0.504699	CGATGATG	0.419598	CGACAATC	0.472407	TTTGATTT	0.522067	GAAGCGAA	0.455279	GCGGCTGC	0.459225	TATTTATT	0.382504	GGAAAAGG	0.44342	AGCGATCG	0.47553	GGTGCTGG	0.51379	GCAAACGA	0.374714	CACCGGCG	0.482458	CACACCGG	0.452477
TTTCCGTT	0.472334	TTCCTTTC	0.437791	TGCCGGTG	0.420957	CCACCACA	0.477923	CGCACACC	0.499082	GCCACCAC	0.435717	TCTCTCGC	0.504072	CTCTCTTT	0.464788	TGCAGCAC	0.446613	CGTTCGCT	0.504618	CCGTGCCG	0.419463	ACACACCC	0.4724	CTCCCTCC	0.522053	CCTGCCGT	0.454988	TGAGTGTG	0.459037	ATTATTAT	0.382477	GCTGGTGC	0.443394	CAGCTGCA	0.4755	AGTTTTTT	0.513625	CTTCTTTT	0.374605	GACGGTGG	0.482388	CTTTTTCC	0.452266
AAGCAAAC	0.472111	GTGTTGTT	0.437598	CCACCATC	0.420729	CTTCCTTC	0.477913	GTTTTTTG	0.498986	CGAGCAGC	0.435559	TTTTGCTG	0.503999	AAGGAAAA	0.464682	GAAAGCAA	0.44636	TCCGGTGG	0.50453	GCAAAAGG	0.419398	GAAAAAAG	0.472066	CGCACCGC	0.522012	AGAAAAAC	0.45482	GAGCGAGA	0.458909	CCGTTTGC	0.382389	CCGGAAGC	0.443214	CGAAACAA	0.47531	TCCTCCTC	0.513513	AAAAGAAG	0.374192	ATTTTAAA	0.482344	AAGAGAGA	0.452193
GAAGAAGG	0.471951	TTATTTAT	0.437461	CTTCCTCC	0.420683	CTTTTCTT	0.477837	TGCTTTTT	0.498812	GCTGCTCG	0.435533	GGATGATG	0.503314	GGGGGAGG	0.464367	CGGCCGGC	0.446318	TTTCGCTT	0.504432	CCTTTTCC	0.419282	AACAGCAG	0.47203	GAGCGAGA	0.521889	AAAATGAA	0.454798	CGTTTGCT	0.458816	GCAAACGG	0.382245	GCGCACCG	0.443079	GCAACAAC	0.475291	ATTTTTAA	0.513353	GCGGTGGT	0.374149	CCCTTTTC	0.482142	ATTATTTT	0.45191
CAGCAGAA	0.471927	TTTTAAAA	0.43739	TTTGTTTA	0.420567	ACCCACCC	0.477647	GCGCGCCC	0.498727	GAAAGCAA	0.435522	GAGGAAGA	0.503298	CGTTTCGT	0.464326	AAAGAGAG	0.446263	CGCCCGGC	0.504227	CGGTGTGG	0.419098	CCCGCCCG	0.471992	TGCTGCAG	0.521832	TTCGCTTC	0.454772	CTGCCGCC	0.458669	TGATTTTT	0.381806	TGGCGGTG	0.442933	CCGATCGG	0.475222	CGCGCACA	0.513082	ATAATAAT	0.374061	GGGGAAGG	0.482057	CTTCTTTT	0.451785
ATAAATAA	0.471742	CTGCTCGA	0.437244	ATAAAAAT	0.420562	ACCGATCG	0.477505	GTATGTGT	0.498679	TGTTTTCT	0.435452	TCCCTTTT	0.503186	CCGTCGTC	0.46417	CCGCACAC	0.446066	GAAAATAA	0.504155	ACATACAC	0.418918	TTATTTAT	0.471963	ACCGAAAC	0.521795	GGAAAAGC	0.454425	TGGGGGGG	0.458642	CGAGCGCG	0.38178	GTGTGCTG	0.44285	TCTCTCGC	0.475113	GTGGTGGC	0.513069	GCTGCTCC	0.37405	CCTTCGCC	0.481884	AAAATAAT	0.451711
TTTGTGTT	0.471673	AGCAGCTG	0.4372	TGGTGCTG	0.420547	TGGGGGGG	0.477473	CGGCCGGT	0.498354	TGTATGTG	0.435335	CATCCATC	0.503103	CACCGAAA	0.46411	GTGGTGGC	0.445919	GCAAACGA	0.504042	AGCTGCTG	0.418792	TGCCGGTG	0.471872	CGGCCCGG	0.521715	GGGGAGGG	0.454296	TGCAGCTG	0.458158	CGCGCTCG	0.381692	GAATGGAA	0.442797	TTGCTTTC	0.475085	AAAAAACT	0.512855	ACGACTCC	0.373965	CGATCGGT	0.481854	GCCGGCCG	0.451654
CCTTCTTC	0.471584	CCGTTTGC	0.437145	AAAAAATT	0.420114	TGCTGTGC	0.476653	GCAACAAA	0.498141	GCACCGAA	0.435265	CCGTTCCG	0.503084	AAATCAAA	0.464069	TTGTTGCT	0.445524	CAGCAGCC	0.503794	GCAGCACC	0.418712	ACGACTCC	0.471719	CCCGGTGC	0.521552	GCTGTTGT	0.454154	GAGCAAAA	0.458111	GCCGCCCG	0.381317	ACGGTGCG	0.442381	TTTAAAAA	0.47503	AATTTATT	0.512494	GATGCTGC	0.373944	TTTCCCCG	0.481672	TTTCGCTT	0.451439
TTATTTAT	0.471267	CAACAAAC	0.437066	AGGAGGAG	0.419897	TTGCAAAA	0.476629	AGCGAACG	0.498139	GGGTGGAA	0.43514	CTGCTACT	0.502939	CGGAACCG	0.463967	TGCTGTGC	0.445339	TCTTCTTC	0.503439	GCCGGTGC	0.41861	CAGCTGCT	0.471587	CGTTTCGG	0.521511	TGCAGCAA	0.454139	CGCGCGCT	0.457947	CTTCTTTT	0.381152	AAAAAAGC	0.442301	GAAAAATA	0.475018	GCCACCGA	0.512361	CGGGCGGC	0.373669	AAACACAA	0.481446	CCTTTTTC	0.451431
TGGTGGCC	0.471177	GCAGCTCG	0.436999	TGAAGAAA	0.419585	TGTTTGCC	0.476594	GCCCGGCC	0.497746	TTTATTTA	0.435079	AAACATTT	0.502901	AAGCAAAC	0.463956	CGCACCGT	0.44518	GCACCGGA	0.503181	CCACACGG	0.418494	GTGGAAAA	0.471499	TCTTTCTC	0.521358	TGTTGTGC	0.454132	ACACGCGC	0.457897	TTTGCAAA	0.381058	TGGAAAAC	0.442132	AACGGAAA	0.47501	GCCCGGTG	0.512358	TTCCCTTT	0.37361	CCACCTCC	0.481437	TTTGTGTT	0.451285
TCCTTTTC	0.470983	GAAAGGAA	0.43663	TCCACCGG	0.419358	CTCTCTTT	0.476583	GGCCGGGC	0.497583	CCGGGTGG	0.434949	GTTCCGTT	0.502537	GCGCACGC	0.463854	AAGAAAAC	0.445057	AAGCGAAA	0.503063	AATGAAAA	0.418309	TTTTCCAC	0.471427	TTCGGTTT	0.520812	GCAAACGG	0.454111	GGAAGAAA	0.457748	GCAAACGA	0.380876	AACAAACG	0.442065	TGTTTTAT	0.474947	TTCGATCG	0.512234	TTTTTTCA	0.373558	GAAAACGA	0.481218	GGTGCCGG	0.450974
AATTAAAT	0.470854	GGAGTCGT	0.436357	TGTGCGTG	0.419269	TGAGTGTG	0.476546	TGGCGGTG	0.497574	TCGGTGTG	0.434899	AAAATCAA	0.502533	AAAATCAA	0.463616	GCCAGCAG	0.445047	AGAGAGAA	0.502902	CACCGAAA	0.418304	AAACCAAA	0.47137	CGGTGTGC	0.520732	CGGAACGG	0.453915	CGCACCGG	0.457732	AGCAGCTG	0.38032	GCGGTGGT	0.44204	GGAAATGG	0.474895	GTTCGTTT	0.512002	TTATTTAT	0.373419	TTTTTAAT	0.48108	TTTTGCTC	0.450868
GTTTGTTG	0.470757	GCAGCATC	0.43625	TTCCTCCC	0.419005	GTGGGGGG	0.476385	CCGGTGGG	0.497192	TGTGCTGC	0.434803	TCGTTTCG	0.502477	GGGCCGGG	0.46356	CACACGCG	0.444973	TCCGGTGC	0.502885	TCCTTTCC	0.417964	GCAGCAGA	0.471208	CCGCTCGC	0.520609	GTGTGAAG	0.453712	TTCCCTTT	0.4573	TCGTTTGC	0.380206	GCAACCGG	0.441927	GCGTTTTT	0.474825	GCAGCACG	0.511874	TTTTGCTC	0.373371	TATTTTTA	0.480779	CGGTGCGG	0.450713
TGGCCAGC	0.470391	TTGTTTTA	0.436091	GAAAACGG	0.41879	AGAGAAAG	0.47624	GTGGTGTG	0.497083	ACGAACGA	0.434741	GAATGGAA	0.50246	TCCACCGG	0.463413	AAATGGAA	0.444617	TTTTGCTG	0.502743	GGAAAAGC	0.417905	TAAACAAA	0.471028	TTTTGCTG	0.520599	TTTGTTTA	0.453427	ACGCACGC	0.456808	CTGCTGGC	0.380186	CGTGCGTG	0.441908	GGAAGGAA	0.47468	TTTGTTGC	0.51168	GCACCGGC	0.373309	GGTGGTGC	0.480655	AGAAAAAC	0.450712
GTTGGTGG	0.470334	AGCAGCGC	0.435939	GCAAACGA	0.418722	TGGTGGCG	0.476154	CCGGCTCG	0.497033	TGTGTGAG	0.434589	TCGATCGC	0.502443	AGGAAAAA	0.463132	TCCCTCTC	0.444608	CCGTGCGC	0.502476	CCGATCGA	0.417811	TCTGCTGC	0.470981	GAAAAAAG	0.520594	GGCAGGCA	0.453343	CCACCAAC	0.456768	ATTAAAAA	0.380141	AGCTGCTG	0.441312	GCACAAAA	0.474223	GCAACAAA	0.511501	TCGAGCAG	0.373274	GAAAACAT	0.480376	CTTCACAC	0.450705
AAAATTAA	0.47029	TAAAACAA	0.43591	GAAAATTG	0.418708	GTGGTGGG	0.475904	GCTGGCTG	0.497015	ACCGGTGC	0.43433	ACCAAAAA	0.502211	TTGATTTT	0.463101	GTGCTGTG	0.444195	TTGTTTTA	0.502118	GGCAAACG	0.417712	AATTAAAA	0.470729	GAGTGTGT	0.520547	TTTTGGGG	0.453328	AACAACAC	0.456646	TTGTTTTA	0.380103	GCACCAGC	0.441298	AAACCAAA	0.474076	CCACCGAA	0.511433	CAACAAAC	0.373223	GAACAAAA	0.480254	GTATGTGT	0.450667
GCCGGTGG	0.47013	GTCGTCCG	0.435754	GATGCTGC	0.418537	TTTTCTCT	0.475796	CCGAACGG	0.496822	TCCTTCCC	0.434284	CATTTTTC	0.502122	TTCGTTTG	0.463078	ATAAAAAT	0.444008	CCGAAACG	0.50179	GAAAGCAA	0.417673	TGCGCTGC	0.470493	TCTCGCTC	0.52048	CGTTTTGC	0.453227	GGGGTGGG	0.45656	ACCACACA	0.379975	TCGTCGTC	0.441253	TTCCATCG	0.474068	GGGGAAAA	0.511376	GTGTGTCT	0.372415	CGAACGGA	0.480112	GCGGTGGT	0.450569
GATGGATG	0.469885	TTCCCTTT	0.435752	CCGTTCGC	0.418332	CACGATCG	0.475609	GGGCCGGG	0.496776	CGTACCGT	0.434213	AACGGAAC	0.502102	GCGAACGA	0.463034	TTTATTTC	0.443953	TTCTTCTT	0.50151	GTGTTGTG	0.417612	TGCCACCG	0.470231	TCCGGTGG	0.520272	TCCACCAC	0.453012	GTGTTTGC	0.456503	GAGAGCGA	0.379376	CAAACAAC	0.441193	GGTGGTGT	0.474046	CACCAGCG	0.511315	CTGCTGGC	0.372326	ACACGCAC	0.479846	CAAAACAC	0.450529
CCTTTTTG	0.469833	GCACAGCA	0.435474	TCGTTTGC	0.418187	CCAAAAAA	0.475589	CACGATCG	0.496732	GTGGTGGC	0.434158	CATACACA	0.501997	ACGGTGCG	0.462703	ATTTTTAT	0.443947	TTCGTTTG	0.501508	GCGTGTGC	0.41727	GCACCGGC	0.470148	CACACCAC	0.519951	GCGCACCG	0.452971	AAAACATT	0.456477	TTCCTTTC	0.379208	CACCAAAC	0.441185	CGTTTTGC	0.473967	AAATCAAA	0.511285	TTTGCAAA	0.372158	ATTAAAAA	0.479741	ATGGAAAA	0.450406
TCCATTTC	0.46983	CGGGCGGC	0.435419	GGTGGAGG	0.418002	GCTGGCTG	0.475284	CCGGTGGA	0.496572	GCTTTTTT	0.433856	GAAGCAGC	0.501826	TTTGTTGC	0.462427	TTTCCCTC	0.443913	CGTTTCGG	0.501474	CCACCCGG	0.417119	CCAGCACC	0.470143	GTTCGGTG	0.519602	ACCGGCCG	0.452971	CAAACAAC	0.456205	AAAAATCA	0.379123	TTTCCCTT	0.441069	CTTTTTCT	0.473755	GAGCGAAA	0.511053	GTGTTTGC	0.372129	AGCAAAAC	0.479368	GTTTTTCT	0.45022
GAATGAAA	0.469584	CGCGCGTG	0.43495	AATGAAAT	0.417968	CGTGTGCG	0.475284	TTTGTTGC	0.496401	CACACATA	0.433652	AAATCGAA	0.501823	GTTTGCTT	0.462197	CTGCCGCC	0.443845	CCCACCGG	0.501138	GATGCTGC	0.417006	GATGCTGC	0.470132	CCCACCGG	0.5194	AAAAAATG	0.452854	ATTAAAAA	0.456157	TTTTGCTC	0.379074	CCGGTTGC	0.440979	CGAGCTGC	0.473752	GCACCGGA	0.510907	CCGCACAC	0.371922	CCACACAC	0.479331	TCGGTGTG	0.450154
AAAGAGAA	0.469577	GCACCGGC	0.434885	GTGAAAAA	0.417922	TTTCCATC	0.475195	TCGTTCGT	0.496397	GTTGTTTG	0.433645	GCAAACAA	0.501535	CGAGCCGG	0.46198	GTTTTATT	0.443737	CCACCGGA	0.501089	TTTTCATT	0.416819	TTTTTCCT	0.469837	CGCGCCCG	0.519298	AACACAAC	0.452767	ACCACACA	0.456088	TTTTTCAT	0.37902	TTTGCAAA	0.440762	AGAAGAAG	0.473695	TTGAAAAA	0.51087	GCGGGCGG	0.37143	TTGCTTTT	0.478971	TTTTTGGG	0.450122
AGCAGCGG	0.469205	GTTGGTGG	0.434624	CGATGATG	0.417715	CCCCCCAC	0.475169	CACCGCAC	0.495996	TGTGTATG	0.433615	AATAAAAT	0.50119	CGGGCGGC	0.461784	AATAAAAC	0.443705	GCCGGGCG	0.500901	TCTCTTTC	0.41672	CGGTGGCA	0.469637	CGGCCGGT	0.519229	GGTTCGGT	0.452662	GCCGCCCG	0.455778	AATAAATA	0.379018	TTTTCCAA	0.440421	GCAGCATC	0.473486	GAGTGTGT	0.510661	CGCGCTCG	0.37134	ACCGATCG	0.478967	TGCTGATG	0.450099
TCGGTTCG	0.469089	GCTGCCCG	0.434596	ATAAAACA	0.417205	GTTTTTGG	0.475152	CCCACCGG	0.495987	GCAGCAGG	0.433452	GCTGCTCC	0.501099	GTGGGTGG	0.46172	TCCCTTTT	0.443412	GTGTATGT	0.500894	GCTTTTGC	0.416683	CCGGTGGC	0.469624	GCGGCAGC	0.519048	GTTGTGTT	0.452641	TTTTGCTC	0.455653	TTATTTAT	0.378944	ATATTTTT	0.440412	CGATGGAA	0.473478	CGCTGGTG	0.510653	CGAGCGCG	0.371283	CCACCGAC	0.47887	GCAGCACA	0.449602
CGGTGGCA	0.469034	GTTGCTGT	0.434086	GGGGGGGA	0.41718	GCAGCACG	0.475067	TCTCTTTC	0.495885	TCCCATTC	0.433289	CTCGATCG	0.501035	TTTTCCTT	0.461709	CCGGTCGG	0.443302	GTTCGGTG	0.500846	TTTAAAAA	0.416678	CACACTCA	0.46961	AAAATCAA	0.518933	ACCGAACC	0.452412	GGCGGGCG	0.455601	CGGTCGGT	0.378394	AACAGCAG	0.44029	CTTTTCCA	0.47333	TCCACCGG	0.510625	AACAACAC	0.371184	CCACCGGT	0.478828	AACACAAA	0.449417
TTTCATTC	0.469012	GCGGTGGT	0.433941	AGCAACAG	0.417099	AAAAACCA	0.475017	CGAAACAA	0.495763	TTTCGCTT	0.433197	AACGGAAA	0.500911	TCGTTCGT	0.461561	GCCACCAC	0.443253	TTTGGTTT	0.500715	GGGTTTTG	0.416614	CCACCAAC	0.469597	CTTTTTTC	0.51875	TTTCGTTC	0.452343	CGAACGAA	0.455595	CACCACCC	0.378254	AAGGGAAA	0.440066	CCTTTTCC	0.473304	CGTGCTGC	0.510577	CAGCTGCT	0.370654	ATGTTTTC	0.478825	GAGCAAAA	0.449293
AACACAAA	0.468929	GAGAGCGA	0.433814	GCACCGGC	0.416796	GTTTCGTT	0.474995	TTTCCTTT	0.495761	CGTTTTGC	0.433049	CGTCATCG	0.500779	CGGTTCCG	0.461539	TTGATTTT	0.443225	TCCACCGC	0.500659	GTGTATGT	0.416502	GCCACCGG	0.469563	AACCGAAA	0.518493	CACACAGA	0.452233	AATAAATA	0.455368	CGTTTGCT	0.378183	CCGGCACG	0.440012	AATAAATT	0.473282	CCGCCGGT	0.510545	TTGCAAAA	0.370507	GCGAACGG	0.478801	CCCAAAAA	0.449244
GAGAGAGG	0.468716	ACCACCGC	0.433664	GAAGCGAA	0.416706	CGCACACG	0.47491	CCGGTGTG	0.495611	AAATATTT	0.432964	GCCGCTGC	0.500634	GAAGCGAA	0.461451	AAATCAAA	0.443078	TATTTATT	0.500519	GCACACAA	0.416421	CTTTTTTC	0.469489	GCACACCG	0.518136	ACGGCAGG	0.452194	CCCACCCC	0.455195	CGCCCGCC	0.378162	CTCCACCG	0.439993	AATTTATT	0.473198	GCAGCCGG	0.510422	GAAAGGAA	0.370298	GTGGGAAA	0.478616	GGAAAAAG	0.449223
CTTCTTTT	0.468664	CACGCGCG	0.433619	ATTTTTTC	0.416502	GGCAAACA	0.474848	CAAAAAAC	0.495446	CACCGCAC	0.432872	GTTTGCTG	0.500605	AGCAAAAC	0.461178	TGATGGTG	0.442735	ACCGAAAC	0.500497	TTTTTCCA	0.416362	CTCCTCCT	0.469475	GCGGTGGA	0.517959	GCAGCATC	0.452157	AGCAAACG	0.455097	CAGCTGCT	0.37762	GCGAACGG	0.439868	TTGTGTTT	0.473177	CACCATCG	0.510375	TGTGCTGT	0.370075	TAAAACAA	0.478615	TGCTTTTT	0.449071
ACGATCGA	0.468629	GGCACACA	0.433607	AGAAAAGA	0.416368	AACGAAAA	0.4746	CGCGCCGG	0.495377	ACAACACA	0.432737	CGCAGCAG	0.500558	GCGCTGCT	0.460929	GCAGCTCG	0.442673	AAACCGAA	0.50006	GGGAAGGA	0.416331	AATAAAAT	0.469462	CCGAAACG	0.517882	GGCCGCCC	0.452064	AATGTTTT	0.454868	ATAAATAA	0.377541	ATTTTATT	0.439727	TCGCTTCC	0.47317	CCGCCAGC	0.510107	GCAAACGG	0.370014	GCACCACC	0.47859	TTCTTTCT	0.449056
TTTTTAAA	0.468184	GTGTGTCT	0.433459	TCTTCTTT	0.416337	TAAAACAA	0.474306	GCGCTGCT	0.495344	ACGGAAGC	0.432715	TCTTTTTC	0.500527	GCTGGCTG	0.460908	AAAATTAA	0.442607	TTGATTTT	0.500008	GCACCGGT	0.416298	GCCAGCAG	0.469258	CGGTACGG	0.517499	CTTTTTTC	0.452001	CTCGCTCG	0.454809	GGGTGGTG	0.377489	CCGTCCGG	0.439698	ATTTTCCG	0.473156	GTAAAAAA	0.509893	GCGCTGCT	0.369781	AAATAAAC	0.478574	CACCATCG	0.448993
TTCTGTTT	0.468134	CGCACCGG	0.43345	TCCTTCCC	0.416206	CACGCACG	0.474295	ATTTTTTA	0.4953	ACCGTACC	0.43271	GGTGGCCG	0.500484	CCGGAGCG	0.46084	GCCGGGCG	0.442546	TGTTTTAT	0.499588	CCGTGTGC	0.416093	ACCAAAAA	0.469177	TTCCGGTG	0.51746	CGGTGCGG	0.451844	CGCGCGCC	0.454635	GGCGGGCG	0.377443	GGTACGGT	0.439659	TCCTTTTC	0.473133	TTTTTTAC	0.509327	GGCACACA	0.369657	TTGTTTTA	0.478536	CTGCTGGT	0.448946
AAACAGAA	0.468093	CAGCTGCA	0.433393	TGCAAAAA	0.416182	GGGTTTTT	0.473962	TGTTGTGT	0.495263	CTCACACA	0.432697	GAAATGGA	0.50046	GTTTATTT	0.460757	CGGCACAC	0.442466	AAAATCAA	0.499043	TTGGTTTT	0.415822	GCACAGCA	0.469166	TTTGGTTT	0.517349	CCACCGAA	0.451589	TTATTTAT	0.454628	ATGAAAAA	0.377314	GGGAAAAC	0.439646	GAGCAGCA	0.47282	AAATAAAC	0.50926	CAGCGGCA	0.369391	CCTTCCCC	0.478433	CACCGCCA	0.448883
AATCAATT	0.468033	TTCATTTC	0.433294	GAAAAAAT	0.415768	TGGTTTTT	0.473799	CGGCGACG	0.495224	CCCGTTCG	0.432658	CGATCGAG	0.500361	GTTTTTTG	0.460733	GGTGCAGC	0.442358	GGCTGCTG	0.498917	CACAACAC	0.415789	ATTTTATT	0.469126	AAACCAAA	0.517342	ACCGGTGG	0.451395	CCCCCCCA	0.454601	AATATTTT	0.377203	CGTTTGTT	0.439514	CGATGATG	0.472691	GCGCCCGG	0.509246	CTGCTGGT	0.369383	CCGATCGA	0.478419	AACGAACG	0.4487
GCCACCGT	0.467772	AGACACAC	0.432917	CAAGAAAA	0.415652	GGAAAAAG	0.473637	CACACATA	0.495106	AAAAAACG	0.432553	ATGAAAAA	0.500144	AATAAATT	0.460604	ATACACAC	0.441936	GGGGAAAA	0.498905	GCTTTTCC	0.415274	TCGTTTGC	0.469034	TTGTTTTA	0.517219	TGCGCGCG	0.451302	CTTTTTTC	0.454472	AAAACGAA	0.377157	AATAAAAC	0.439339	AACATTTT	0.472481	TTTTTCAA	0.508727	ACCACCGC	0.369379	GGAGGAAG	0.478354	TGGTGTGT	0.448673
CCATCACC	0.46755	CTGCTGGT	0.432755	GGGAGGAA	0.415542	AAACAGCA	0.473236	TTTTTCCT	0.49505	TTCCATCC	0.432381	TTTGTGTT	0.500106	CGGTGGAG	0.460544	CTCCCTCC	0.441933	GGAGGAAA	0.498858	TTGCTTTC	0.415146	CGTGCGCG	0.468818	ATAAAACA	0.517161	GGGTTTTT	0.451298	AAACATTT	0.454445	CGGGCCGG	0.377104	GAAGCGAA	0.439034	TCGCTCTC	0.472366	CAGCAAAC	0.508621	TGATTTTT	0.36916	TCCACCAC	0.478261	GTTTGGTG	0.448673
ATTTAATT	0.467477	CGGTCGGT	0.432588	ACGAAACG	0.415415	CTTTCTCT	0.473234	CTCCACCG	0.494921	TTTTTTCG	0.432124	TTTTTCCT	0.500105	TTCGCTTC	0.460489	TAAAAATA	0.44184	TGTGTATG	0.498819	TCGATCGT	0.415051	GCGGCGCG	0.468684	GCGAGCGG	0.51708	TTGCTGCA	0.451219	ACAAAACC	0.45429	TTTTTTCG	0.377102	GCCACCGA	0.439002	TTTATTTA	0.472281	GAAAGGAA	0.508494	GCAAACAC	0.368993	CACCATCG	0.47823	CGATCGTT	0.448563
TCGATCGT	0.467463	GTTGTTTG	0.432298	AATTTTTT	0.415298	TGCGTGCG	0.473132	GGAAGGAA	0.494787	CACAACAC	0.431919	TTGTTTGC	0.500035	CGCCACCA	0.46047	CGCGTGTG	0.441779	CCGCCCGC	0.498226	TGGAAAAA	0.415018	TGCCGCTG	0.468632	CGGTTCCG	0.51703	CACCGCCA	0.450468	CAGCTGCA	0.454225	AAAATATT	0.37698	GTGTGCGG	0.438541	GATGAAAA	0.472173	GCACACCG	0.508394	TTTTTCAT	0.368964	CCACCGTC	0.477325	GCTGGCCG	0.448556
GTGCAGCA	0.467429	AAAACATT	0.432285	AAGCGAAA	0.415256	CGTGCGTG	0.473029	CAATAAAA	0.494783	AAAGGGAA	0.431763	AACACAAA	0.499863	CGTTTCGC	0.460455	CTTTTTCC	0.441549	GAAAAATG	0.498183	CCGTACGG	0.414979	TGAAAAAA	0.468629	GAGAAAGA	0.516907	CTTCACAC	0.450407	TCTCGCTC	0.454177	CGCACCGG	0.376979	CGTACCGT	0.438346	CCGAACCG	0.472026	AAACGAAC	0.508318	AGCAGCGC	0.368952	TTTCCCAC	0.477039	GTTGCTGT	0.44831
CCACCGGC	0.467363	AACAACAC	0.432208	AAAAAAGT	0.415239	TTTTTTGG	0.472843	CCACCGTC	0.494773	GCGGTGGT	0.431708	AAAAGGGA	0.49984	TGGTGCTG	0.46022	TTGTGTGC	0.441481	TTATTTAT	0.498181	TTGTGTGC	0.414978	AGCAGCGC	0.468559	GTGTATGT	0.516879	TTTTCCAT	0.450368	GCGCTGCT	0.454129	CCGCACAC	0.376879	CGCACCGT	0.438322	CGAACGGA	0.471814	TTTTCAAA	0.50819	GTGTTGTT	0.368702	CCGGTGCC	0.476987	CGGAACCG	0.448288
CTTTTTTC	0.466963	TTGCAAAA	0.432185	CGCACCGG	0.415137	ATGCTGCT	0.472812	CGGGCGGC	0.49472	TCCTTTCC	0.431622	CATCATCC	0.499743	CGAAACAA	0.460206	CTCTCCCT	0.441396	CCGAACGG	0.4981	ATACACAC	0.414971	GGGAAAGG	0.46852	TTATTTAT	0.5168	GCAAAACG	0.450301	CAGCGGCA	0.45366	GCAAACAC	0.376796	TGCTGCAC	0.438271	CGGTGCTG	0.471654	AGAGAGAA	0.507982	CGGGCGGG	0.36865	CGAGCCGG	0.476926	AACGAAAC	0.448187
CAACAAAC	0.466942	GTGAGTGT	0.432158	CGACGGCG	0.414717	TTTTGCAC	0.472369	CGTGCTGC	0.494415	CACCGCCA	0.431541	GTGGTGCT	0.499694	CTTTCTCT	0.460155	TCGCTCGC	0.441383	TGAAAAAT	0.497996	CCGTTTTG	0.414848	AGGAAAAA	0.468514	GCTCGCTC	0.516645	TCTGTGTG	0.450218	AGCAGCGC	0.453591	TGTGTGGT	0.376739	GAAAAATG	0.438258	CGCACCGG	0.471589	CCGGGCGC	0.507819	TTCATTTC	0.368545	CGCTTTTC	0.476814	CCAACCAA	0.448124
AATTTATT	0.46691	ACCAGCAG	0.432116	GAGAAGAA	0.414697	AGCAGCAT	0.472295	CGATCGTG	0.494253	ACACAACA	0.431345	TCTTCTTT	0.49963	AAATAAAC	0.459942	CCCTTTTC	0.441344	TAAACAAA	0.497898	GTTGCTGT	0.414643	GCTGCCCG	0.4685	CGGAACCG	0.516498	TAAACAAA	0.450143	CGGGCGGG	0.453421	ACCGACCG	0.37671	GCGATCGT	0.438104	CGAACCGA	0.470999	CAAATAAA	0.507794	CGGCGGCC	0.368276	ACAGCAGC	0.476741	ATACACAC	0.448055
TGCCACCG	0.466684	TGATTTTT	0.432011	TTTCCTGC	0.414574	CAGCCAGC	0.472133	TTTTATTG	0.494189	GCAAAACG	0.431127	ACCATCAT	0.499476	GAGCGAGC	0.459852	AGCACACA	0.441304	ATACACAC	0.497705	ACACAACA	0.414609	TTGCAAAA	0.468478	ATAAATAA	0.516467	GCACCGGC	0.44988	GCGCGTGT	0.45338	TCTCTCCC	0.376602	AAAAATAT	0.437959	TAAAACAA	0.470935	GAAAAAAG	0.507728	TTTTAAAA	0.368242	CGGGGAAA	0.476678	TATTTTTA	0.448034
GGAAAAGG	0.466607	TTTTTTCA	0.431967	ACTTTTTT	0.414539	TTTTCGTT	0.472111	GCGCTCGG	0.493968	CGAAAAAA	0.430794	GAAGAAGC	0.499456	AGCAGCGC	0.459812	TGTGTATG	0.441256	CGGTTCCG	0.497369	CGGTTTGC	0.414502	CGCGCACG	0.468243	TGAAAAAT	0.516224	GGGCGGCC	0.449752	GAAAGCAA	0.453157	TGCGCTGC	0.376573	CAGCAGCT	0.437898	TTCCTTTC	0.470903	TTCTCTCT	0.507657	TCGTTTGC	0.368191	CTTCCTCC	0.476379	ATTTTGTT	0.447548
CCGCTGCT	0.466516	ATTATTAT	0.431845	TCATTTTC	0.414453	CACTCACA	0.472036	GCAGCGCA	0.493894	CCGGAAGC	0.43077	GTGGAAAA	0.499342	CAAAAAAC	0.459758	AAAATCAA	0.441026	GAAGAAGA	0.497314	GTGCAAAA	0.41446	CACCACCC	0.468227	TTTCGCTC	0.516082	CCTCCCCC	0.449628	TGCAAACA	0.453133	GTTTGTTG	0.376269	GAGAGAAA	0.437868	GCACACGC	0.470689	CCGATCGG	0.507524	GGGGTGGG	0.368023	CCGTTCGC	0.476218	CTTTTCCC	0.447402
GCTGGCCA	0.466288	TTTGTTTA	0.431845	GTTCGTTT	0.414404	TTCCACCG	0.472033	CCGCCGGT	0.493865	CCTGCTGC	0.430705	ACAAAAAC	0.499285	AAAGAGAG	0.459546	GAGAGGGA	0.440886	GCTGGCGG	0.497199	ACGATCGA	0.414395	GCAGCGCA	0.468092	TGTTTTAT	0.515992	GCACAACA	0.449552	AGCGCGCG	0.452875	TTTTTGGT	0.37622	CTTCCTTC	0.437853	AAACACAA	0.470665	TTCGGTGG	0.507352	TCCTTTCC	0.367882	CCGGTTCC	0.476218	GGTTTTGT	0.447209
AAAATGTT	0.466285	TCGCTCTC	0.431826	TTTCGCTT	0.414207	TTTGCTTG	0.471923	GACGACGG	0.493827	CACATACA	0.430696	TGTGTATG	0.49924	GCAGCACG	0.459442	TTTAAATT	0.440776	CGGCGGCA	0.497087	GTGCGCGC	0.4143	TGCTTTTT	0.468043	TAAACAAA	0.515669	CCGACCGG	0.449529	AAAGGGAA	0.452756	TTTTGCAA	0.375886	GCTTTTCC	0.437818	CGGCAGCA	0.470632	GTGGTGGA	0.507297	GCGTGCGT	0.367809	AAACCGAA	0.476217	TTTCCATT	0.446959
TCCTGCTG	0.466224	TTTTTCAT	0.431492	GCGAAAAA	0.414013	TTCCACCC	0.471721	CACACCGG	0.493588	GGAAAAGG	0.430675	CGGCACCG	0.499223	TTTTTCCT	0.459328	GGAGGAAG	0.440701	AATTTATT	0.496856	GCACGGTG	0.414287	GGGTGTGT	0.46798	TCCACCGC	0.51564	GTGTGCGG	0.449479	TAAACAAA	0.452641	AAAAGAAG	0.375737	AAAATGTT	0.437563	TGCTGCCG	0.470628	CGGCGGCA	0.507174	TGGCGGCG	0.367789	CATCGTCG	0.476125	AAACATTT	0.446717
GCGGCAGC	0.46609	TTTTTGGT	0.431249	TTTTTCAC	0.413615	TGGAAAAG	0.471657	TTCCTTCC	0.493581	GATCGATC	0.43058	AGGAAAAA	0.498755	TAAAAAAT	0.459277	GAAAAATG	0.440615	ATAAATAA	0.496824	CCGGTGGA	0.414176	TGATTTTT	0.467944	GCGCACGG	0.515453	CCGTTCCG	0.449466	CCTTTTCC	0.452606	TGCCGCTG	0.375717	GCACACAA	0.437541	CGCGTTCG	0.47049	TGCAAAAA	0.507118	TGAAAAAA	0.367785	ACACACAT	0.476111	TCTCTTTC	0.446674
GAAAAAAG	0.465679	TGGCGGCG	0.431228	TTTGTGTT	0.413478	GTGAGTGT	0.471343	AACAAACG	0.49354	TTTTCCCA	0.430566	CTCCTTCT	0.49871	CTCTCGCT	0.459152	GCGGTGGT	0.440596	CTTTTTTC	0.496816	GGCGGCGG	0.414148	TTTTTTCA	0.467864	CGGGCCGG	0.515451	AAAAACCC	0.449434	ATAAATAA	0.452571	AGCAGCGC	0.375614	GTTTTCCC	0.437482	GCTGGCTG	0.47042	TTTGAAAA	0.507073	ACCGACCG	0.367775	CACGCACA	0.476109	CCGGTGTG	0.446578
TGTTTTCC	0.465333	GCAAACAC	0.431085	ATTTCATT	0.413222	CCAAAAAC	0.471312	CGGAACCG	0.493484	CCAAACAA	0.430285	TGCCACCG	0.498576	TCGCACAC	0.458686	GTGTGCGG	0.440517	TTCGGTTT	0.496621	ACCGAACC	0.414011	TGGCGGTG	0.467685	GAGCGAAA	0.515363	GTGGTGGA	0.449274	GGGAAGGA	0.452446	TAAAACAA	0.375593	ACGGTACG	0.43743	CCGGGTGG	0.470335	TTTATTTG	0.506986	ACGCACGC	0.367701	CGCCGGTG	0.476103	GCCATTTC	0.445924
TTAATTTT	0.465258	GTGTTTGC	0.430666	TTTATTTG	0.4132	ACACTCAC	0.471286	CGTTTGTT	0.493466	CCGGTGCA	0.430236	AACCACCA	0.498354	AAATGGAA	0.458663	GTGTTTGC	0.440509	AAGAAGAA	0.496577	TTCGGTGG	0.414001	AAAAATCA	0.467588	GCCGGGCG	0.515219	GAAAAAAG	0.449094	GTTTTATT	0.452309	GAAAGGAA	0.37537	TTCGCTTC	0.437425	CGCTCGCT	0.470286	AGCAACAG	0.506982	AAAAATCA	0.367563	GAAAAGTG	0.475913	TCTCTCTT	0.445821
GCAGCACA	0.465164	AAAAGAAG	0.430629	TTTTTCGC	0.413148	CTTCCACC	0.471257	CGCGCGGC	0.493438	TTTTAAAA	0.430026	GAAGAGGA	0.498238	CCGTTCGG	0.458658	TTTTCAAA	0.440501	CCGGCCCG	0.496535	TTTTGCAC	0.413911	TTTTGTTC	0.467507	GGAAGCGA	0.515153	GCCGGTGC	0.448938	AATAAAAC	0.452175	CGAAAAAA	0.374779	CGTTTCGT	0.43739	CGAACGCG	0.470229	CACCGAAC	0.506578	CGCGCGTG	0.367218	TTTTGTTC	0.475888	TTGGTTGG	0.445686
CACAAAAC	0.465101	GCAGCGCA	0.430331	CCGTTTGC	0.413118	AGCAGCTG	0.471235	CGGGCCCG	0.493385	CATACACA	0.429888	ACAACACA	0.498231	TGCTTTTT	0.458637	GAAGCGAA	0.440406	AAATCAAA	0.495868	TGGGAAAA	0.413863	GAACAAAA	0.467497	CCGGGCGC	0.515069	CGTTTTGT	0.44878	CACACTCA	0.451936	ACCAAAAA	0.374454	TCCGTTCG	0.437066	CCGGTTGC	0.470216	GCAGCAGT	0.506563	CTGCTCGA	0.367216	CACTTTTC	0.475828	TCGTTTCG	0.445615
CAAAACCA	0.46489	GCGGCTGC	0.430099	CAATTTTC	0.413085	GTTTTTTG	0.471179	TAAAAAAT	0.493228	GGCAAACA	0.429874	TCCTTCCT	0.497979	TTGTTTCG	0.458609	GGAAAAAG	0.440386	AACAGCAG	0.49584	CATACACA	0.413537	CGGTGTGT	0.467313	CACCGGGC	0.514771	CGCGCGCA	0.448775	TTGCAAAA	0.451903	CTCTCTCC	0.374293	CTTTTCCC	0.437012	AAAATGTT	0.470156	CCCGGTGC	0.506504	AAAGGGAA	0.366865	TTCGGTTT	0.475418	TGTGCTGC	0.445559
CTTTTGCT	0.464759	AGCAAAAG	0.430012	CGGTCGGT	0.413078	CACCGCCA	0.471146	GCGGTGGT	0.493049	CCGTTCGA	0.429708	CAGCAAAC	0.497918	CGGAAGCG	0.458494	GTGCTGCA	0.44008	ATAAAACA	0.495768	TCGTCGTC	0.413508	CAACAAAC	0.467284	CGGGCGCG	0.514754	CCGCACAC	0.448775	TTTTTTCA	0.451898	CCGCCCGC	0.374213	GGGGTGGG	0.436852	GAATGAAA	0.469835	AAAAATGA	0.506349	CGAACGAA	0.36669	GGTGGCCG	0.475398	GCACACCG	0.445505
AGCATAAA	0.464599	CCATCATC	0.43001	AACACAAA	0.413014	GCGGTGGT	0.471122	AGCAGCGC	0.492998	GGTTTTTG	0.429657	GCCGGTGG	0.49783	TTTCCTTT	0.458264	AATTTAAA	0.439881	TTCTCTCT	0.495659	CGGAAGCG	0.413494	TTCGTTTT	0.467227	TCGCTTCC	0.514477	GGGAACGG	0.448738	AAATGTTT	0.451824	CAGCTGCA	0.37377	GTGTGCCG	0.436793	TCGCTTTT	0.469803	TTCCGGTG	0.506307	CAAACAAC	0.366478	GTGGTGGA	0.475252	ACGCACGC	0.445505
GCTTCTTC	0.464577	AATAAATA	0.429956	AATAAATA	0.412958	AGAAAGAG	0.471051	CGGTGGAG	0.492975	TTCGCTTC	0.429563	AGAGCGAG	0.497819	AGAAAACA	0.458153	ACCACCGC	0.439456	CACACCAC	0.495567	GCACAAAA	0.413494	AAAATATT	0.467137	AAAAGCAA	0.514369	TCCCCCCC	0.448527	GTGAGTGT	0.451675	GTGTTGTT	0.373675	GCCACCAC	0.436756	TCCGTTCG	0.469604	CCGACCGA	0.506263	AAATCAAA	0.366277	GTGAAAAA	0.474976	AACAAAAT	0.445463
TTGGTTTG	0.464352	AAAGGGAA	0.429872	CACCGTCG	0.412956	CATCAGCA	0.47104	GTGTGCGG	0.492975	CCGATCGG	0.429514	TTGGTGGT	0.497638	GCAACAAA	0.458136	CTTTTCTT	0.439394	TTTTCAAA	0.495539	AACAGCAG	0.413363	ACCACACA	0.466919	GTTCGTTT	0.514086	GGGGGAGG	0.448061	CACGATCG	0.451582	TTTGATTT	0.373393	CACACAAC	0.43668	CGAGAAAA	0.469437	CACACCAC	0.506079	AGACACAC	0.3661	TTTTCTCT	0.474696	AGAAAGAA	0.445455
ATTAAAAT	0.464223	TGTGAGTG	0.42981	GGGAAAGG	0.412921	TTTAATTT	0.470786	CGGCGGCC	0.492859	GTGGGTGG	0.42947	TTTCGTTC	0.497091	CGGGCGGG	0.457983	GCGAACGG	0.439386	ACCGGCCG	0.495525	AAAAGGGA	0.413336	TTTTAAAA	0.466657	TTTCGGTT	0.514043	GATGCTGC	0.447924	GTTTCGTT	0.451249	GTGTTTGC	0.373014	CATTTTTC	0.436645	GAAAGGAA	0.469361	TCTCGCTC	0.506059	AGCAAAAG	0.365859	CGAAGAAA	0.474685	CGTGTGCG	0.445279
ATCAGCAG	0.464202	TGAAAAAA	0.429737	TTCGCTTC	0.412888	GGGTGGGT	0.470657	CGCGCACC	0.492807	AAGCAGCA	0.429302	AGAAGGAG	0.496911	GACGGTGG	0.457956	TCTCGCTC	0.43924	ATTTTTCA	0.495505	TTTCGTTC	0.413277	AATATTTT	0.466354	ATTTTTCA	0.513933	CCATTTTT	0.447825	CGAGCGCG	0.451084	GCCGGGCG	0.372923	CCACCGTG	0.436506	AGCGAGCG	0.469361	TATTTTAT	0.505905	CCGGTGCG	0.365852	CTTCCGGT	0.47459	GAAAGAGA	0.445262
GAAAAAGA	0.463992	CCGCCCGC	0.429385	AAAGAAAT	0.412783	TGTGAGTG	0.470186	CGTTCGCT	0.492506	TCGATCGG	0.429271	TTGATTTT	0.496641	AACAAACG	0.457861	TCAGCAGC	0.439099	CACCGGAA	0.495488	CACACCGA	0.413223	GGGAAGGA	0.466334	TTGCTTTT	0.513933	GCTTTTCC	0.447797	TTCCCCCC	0.451045	GGCACACA	0.372736	CCGTACGG	0.436336	CCGGCAGC	0.469346	TTTTCCCC	0.505871	AATGTTTT	0.365655	CCGGCTCG	0.474254	GTTTTCCC	0.445101
TTTATGCT	0.463945	ACACTCAC	0.429329	CCGCACCG	0.412617	GCGGCGGC	0.469701	CGTTCGCC	0.492502	TCGATCGT	0.429186	GTTTGTTG	0.496637	AGAGAAAG	0.457823	CCGTTTCG	0.438954	CGGCCCGG	0.495398	CCGTGTGG	0.413086	GAGAGCGA	0.466037	CATTTTTC	0.513842	CGGCGGCG	0.447784	TTTTTAAT	0.450836	ACACTCAC	0.372671	CCGTTTCC	0.436254	GGAAAACC	0.469314	GCCGGGCG	0.505822	TCGCTCTC	0.365628	TTTTTCAC	0.474179	GCTCGGTG	0.444917
GTTTTGTG	0.463933	CTCTCTCC	0.429289	CCGTTTTC	0.41258	GTGCAAAA	0.469679	GCAGCACG	0.492286	TCCGGTGC	0.429182	CTTCTCCT	0.496573	CAATAAAA	0.457724	CATTTTTC	0.438944	GTTTCGGT	0.495313	TGTGTATG	0.413077	GGCGGCAG	0.466002	TTTTCTCT	0.513728	GAAGGAAG	0.447779	TGCAAAAC	0.450786	TTTGTTTA	0.372581	CCGGACGG	0.436229	CTCTCGCT	0.469125	TATTTTTC	0.50573	ACCAGCAG	0.36549	TCCACCGA	0.47374	CAGCAGCC	0.444856
TTCCTTCT	0.463626	ACCAAAAA	0.429023	AGCAACAA	0.41248	GAAGGGAA	0.469565	CCGTTCGG	0.492172	GCAGCACC	0.429094	TTCCATTC	0.496405	CCGCCGGT	0.457503	TGCCGCTG	0.438925	GAAAAAAT	0.495203	AGAGAAAA	0.413024	GAAAAGAA	0.465971	TTCCTTTC	0.513727	GAACGAAA	0.447707	ACAGCACA	0.450777	GATGCTGC	0.372383	TTGTGTGC	0.436118	CGTTCGCG	0.469116	TTTCGCTC	0.505632	ATTATTAT	0.365114	CCCGCCGG	0.473578	AAAAAGCA	0.444383
AAAAATGA	0.463538	GCGCTGCT	0.429009	TTCCATTC	0.412449	GCAACACA	0.469556	GGTGCGCG	0.492118	AGAAAACA	0.428897	AAAGGGAA	0.496012	CCCACCGG	0.457453	GCAAAACG	0.438734	GCACACCG	0.495004	TCGATCGG	0.413006	AAAGTTTT	0.465791	GGCCACCG	0.513525	TTTTGTGC	0.447618	AAAAATCA	0.450745	GGCCGCCG	0.372356	TTTGCTGT	0.436048	GGTGGCGT	0.469109	CGCCCGGC	0.505626	CCACCAAC	0.364952	CTTCCACC	0.473458	CCGGCACC	0.44413
AGCACCAC	0.463308	ACGACTCC	0.428809	GCACCAGC	0.412338	TCCCTTCC	0.469352	TTCCGTTT	0.491949	GGGAGGGA	0.42889	GTGTTTTT	0.495813	GCGTGCGC	0.457399	CGAACGAA	0.438587	CAGCAAAA	0.494774	CACCGCCA	0.412815	TTTCCACC	0.465542	CATACACA	0.513447	AAAAATGG	0.447555	CCATCATC	0.450594	GTGAGTGT	0.372156	CGAACGGA	0.435926	CCATTTCC	0.469045	TTTTTGCA	0.505602	CGCCGCCA	0.364802	AAAAGCAA	0.47332	TTTTTCCA	0.444062
CCTCTCTC	0.463213	CCGGTGCG	0.42855	TCGTTCGC	0.412108	CTTTTTCC	0.469149	GGCGAGCG	0.491916	TCCTCCTC	0.428841	GTTTTGCT	0.495722	CGTTTGTT	0.457324	TTGCAAAA	0.438568	CATTTTTC	0.49445	CAAAACCC	0.412769	TCGTCCGG	0.465404	GCGAACCG	0.5132	TGCTGATG	0.447541	TGTTTGCA	0.450219	CTGCTGGT	0.371847	CAGCACAC	0.43566	TCGGTTCG	0.469034	CACCATCA	0.505365	GCGGCCGC	0.364795	TTTCTTCG	0.473142	GAAATGGC	0.443724
GCGGTGGT	0.463021	AAAAATCA	0.428504	CAAAGAAA	0.411959	TTCCTCCC	0.469119	AAAATCAA	0.491896	CACACCGA	0.428768	ACCGGTGG	0.495705	GTGGTGTG	0.457302	CCGGCGGC	0.438384	GAAAAATA	0.49437	GTGTGCGG	0.412608	AGCAACAG	0.465371	GCTGGCGG	0.513161	TGTGCTGT	0.447439	TGAAAAAA	0.450096	CTGCCGCC	0.371811	AACATTTT	0.435654	GTCGGTGG	0.468971	AGCAACAA	0.505281	TCGTCCGG	0.364555	GAAAAGGG	0.472628	CGCACACG	0.44348
AATCGATT	0.462689	AATGTTTT	0.428468	AGCAGCAC	0.41192	GGTGGAAG	0.468671	ACCGAACG	0.49179	GGGTGTGT	0.428738	AGGAAGGA	0.495577	CGTGCTGC	0.457236	TTCCGTTT	0.438314	CCGCCAGC	0.493763	CTGCTGTT	0.412495	TTTCTTCC	0.465195	CCGAACGG	0.513042	GTTTTTGC	0.447331	TTTGTTTA	0.450063	TGTGCTGT	0.37151	AATAAAAT	0.435625	ACACGCGC	0.468806	TTGTTGCT	0.505249	AAAACATT	0.364529	TTGAAAAT	0.472396	GGCTGCTG	0.443465
TCGCTGCT	0.462536	GGAAAATG	0.428335	CGGAAAAC	0.411706	GCCACCGT	0.468475	AAACGGAA	0.491763	TTTCGTTC	0.42864	CCACCGGC	0.495491	GTGTGTAT	0.457223	CGGGCCGG	0.438299	CCGGGCCG	0.493601	AGCAAAAG	0.412251	TTTGTTTA	0.465193	CCGTGCGC	0.512941	AAAGAAGA	0.447253	TTTTAAAA	0.449667	CATTTTTC	0.371453	CTTTTTCC	0.435445	TTTGCATT	0.468703	CGGTTCGC	0.50492	CAGCTGCA	0.364316	CCGGCGGG	0.472212	ACACATAC	0.44344
CAGCAGGA	0.462404	GGCGGGCG	0.428321	CCATTTCC	0.411564	CTCTTTCT	0.468455	GACGGTGG	0.491699	TTTTTCCA	0.428607	AGGAGAAG	0.495273	ATACACAC	0.457023	GCTGCCCG	0.438121	CATACACA	0.493456	GCACCGAA	0.411848	GCAGCGCG	0.46516	CCGGGCCG	0.512852	CCCCAAAA	0.446877	AAATGGAA	0.449564	CACTCACA	0.371261	GTTTGGTG	0.435348	CACAAAAC	0.468636	ACGCACCG	0.504859	GGAAAAGG	0.364275	GGCACCGG	0.47199	AAAACCAA	0.442928
AATAAATT	0.462105	GATGATGG	0.428174	CTGTTGCT	0.41136	TGCTGATG	0.46834	ACCGGCGG	0.491679	TGCTGCTT	0.428532	GGAGAAGG	0.495264	AAAGGAAA	0.456843	AAAAGGGA	0.437938	AAAAGCAA	0.493338	TGCTGCTT	0.411594	GTTTGTTG	0.464914	CGCCCGGC	0.512466	CGAAACCG	0.446707	TGTGCTGT	0.449476	GTGTGCGG	0.371203	GGAGGAAA	0.435244	GTTTATTT	0.468602	CGGGCGCG	0.504858	TTTGTTTA	0.364108	TGCCGGTG	0.47197	TCTTTCTC	0.442816
GGAAAACA	0.462044	ACGCACGC	0.427994	GAAAACAT	0.411304	GCGGTGGC	0.468042	CCGCTCGC	0.491672	TCGTTCGT	0.428532	GGGAGGGA	0.495232	GCGGTGGT	0.456696	AGCAACAA	0.437425	TGCCGCCG	0.493159	CTGTTGCT	0.411538	GCACAAAA	0.464858	CTGCAGCA	0.512395	TTTTCATT	0.446592	GTGTGTCT	0.449476	AAAACATT	0.371105	GGAAACGG	0.435227	AGAAAAAG	0.468571	AGAGAAAA	0.504739	CCATCATC	0.364078	AATTGAAA	0.471786	AAGCGAAA	0.442438
TGCTGCAC	0.462042	GAAATGAA	0.427586	ACCGACCG	0.411022	TTCCCTTC	0.468014	CGAGCCGG	0.491545	TTTCCCTT	0.428322	GCTTCTTC	0.495095	TCTCTCGC	0.456662	GACACACA	0.437392	TTTGTTTA	0.493088	AACAAACG	0.411446	GCAAACAC	0.464637	TTAAAAAT	0.512095	GCGGTGGT	0.446344	GGTTTTGT	0.449274	TTTTCTCT	0.371085	CACACAGC	0.434979	TCCGGTGC	0.468564	TGATGGTG	0.504571	TTTTTAAT	0.364044	ACGGTGGC	0.470743	TGGTGATG	0.44225
CTTTCGCT	0.462024	GGAAAAGG	0.427583	CGGTGGAG	0.410894	GTGCTGCA	0.467999	GGGAAAAA	0.491441	CGCACACC	0.428238	TTCCCTTT	0.494849	TTATTTTA	0.456595	TATTTTTA	0.4373	GCTTTTTT	0.493039	CACCGTGC	0.411356	TTTTGTGC	0.464622	GCAAACGG	0.511666	GTTTTTGG	0.446329	AAAAGAAG	0.449219	GCAGCGCA	0.371085	TTCCCTTT	0.434687	CGGAACGG	0.468549	CTGTTGCT	0.50448	GAAATGAA	0.364027	GTTTATTT	0.47072	CATCACCA	0.442179
CGGCCACC	0.461864	AGCAAACG	0.427345	ACACGCAC	0.410886	CAGCTGCT	0.467918	CCGGTGGT	0.491428	ACCACCGC	0.428238	ACGATGAT	0.494757	TTTTATTG	0.456584	GAAATAAA	0.437207	CCACCCGC	0.492625	AAGCAGCA	0.411332	CGGGCAGC	0.464565	CGCTGGTG	0.511437	GGAAAAAC	0.44632	CGATCGCG	0.449134	GGGGTGGG	0.37078	GAACGAAA	0.434678	CGCGCTCG	0.468236	GGTGGGTG	0.504398	CGTTTGCT	0.363971	CGTCGGTG	0.470667	GCACACGC	0.441879
CTGCTGAT	0.461342	GTTTTATT	0.427293	AAAGGAAG	0.410852	GCTGTTGT	0.467907	GCGAGCGG	0.491425	CGTTTGCC	0.428119	GAAAAACA	0.494464	CTCCACCG	0.456368	TTTTGCAA	0.437051	CCCCACCC	0.492583	TCCCTTTT	0.411274	TCCGGAGT	0.464545	GTTCGTTC	0.511417	CGCCGCCG	0.446257	TTCATTTC	0.449028	TGTGAGTG	0.370413	GTTGTTTG	0.434454	GCTCGAGC	0.468198	TTAAATTT	0.504306	TTTTTTCG	0.363933	TCCCTTCC	0.470605	TGGAAAAA	0.441828
CGTCATCG	0.46108	GGTTTTGT	0.427009	GATGGTGG	0.410755	AGAAAACA	0.46775	TGTATGTG	0.491416	ACCGGCAC	0.428058	CTTCTGCT	0.494356	CGAAGAAA	0.456247	CGTTTTGC	0.437013	GAAAAAAG	0.492519	TTTTCTCT	0.411229	CGATCGCG	0.464302	GTTTTGTG	0.51141	CGGTGCGC	0.446249	TTTGATTT	0.448995	CGTTTTGC	0.370286	CGGGAAAA	0.434376	AAAAACGC	0.468003	GAGCGAGC	0.504181	TGCGCTGC	0.363738	ATTGAAAA	0.470485	AATAAAAC	0.441747
GTGGTGCT	0.460899	TTCGTTCG	0.426697	GCCGGTGC	0.410749	TGCTGCCA	0.467683	GTGTGCGA	0.491193	CGCACCGT	0.427515	AAAGAGAA	0.49431	AAAAAGCA	0.456057	CGGCGGCA	0.436825	TTAAAAAT	0.492458	CCACCGAA	0.411087	CGCCCGCC	0.463923	GAAAGGAA	0.511356	TCGATCGG	0.446236	GCCGCCAC	0.448853	GTGTGTCT	0.369998	CGCACCGA	0.434353	GCGAGAGA	0.468003	CGCGCCCG	0.504178	CGGCACAC	0.363638	TTTCAATT	0.470464	CCGTTTGC	0.441716
TTTATGTT	0.460768	TTTTGCAA	0.426668	TTTCTTCA	0.41074	TGGAAAAA	0.467507	TGCGCTGC	0.491081	GTGTGCGG	0.427473	GTTTTTGT	0.494258	ATTTTTTA	0.45605	CACACATA	0.436601	ATTTTTTC	0.492105	CATCATCG	0.410686	TGCAGCTG	0.463744	TTCCGTTT	0.511178	GCAAAAAC	0.446181	GGAAAATG	0.448783	TTTTTAAT	0.369661	CGTTCCGT	0.434341	CGATCGCT	0.467968	CCGCTCGC	0.50415	TTTTGGGG	0.363592	TTCTTTCC	0.470431	AGAAAAAG	0.441669
ACCACCGC	0.460737	CAGCGGCA	0.426436	AAAGAAGA	0.410625	TGGTGATG	0.467388	TGGAAAAT	0.490901	CCGACCGG	0.427295	CGGTGCCG	0.493483	GCAGCAGA	0.455887	GGAGAGAG	0.436591	CGCAGCAG	0.491953	CACCCACC	0.410625	CTGCCGCC	0.463653	AGAGAAAA	0.511143	GGGGGGGA	0.446121	CGCGATCG	0.448643	GAAAAATG	0.369442	TTTAAAAA	0.434159	TTTTTCCG	0.467878	GTTCGGTT	0.504009	CATTTTTC	0.363515	TTTTCAAT	0.470421	ACCGAACG	0.441546
AACATTTT	0.460714	CCCCAAAA	0.426241	GTTTTCCG	0.410586	CTTTTCCA	0.467364	AAGCGAAA	0.490885	GCAAACAC	0.427289	ACATACAC	0.493314	TTTTCAAT	0.455885	TTATTTTA	0.436497	CCGCTGCC	0.491745	TATGTGTG	0.410623	AAAGAAAG	0.463569	TTCGATCG	0.511047	CCGTTTCG	0.446039	AAAACCAA	0.448643	TCGCTCTC	0.369407	ACAGCAAC	0.434109	GGGGGTGG	0.467864	CGGCCGGT	0.503965	GTTGGTGG	0.363457	GCAGCTGC	0.470357	AAATGGAA	0.441386
AGAAGGAA	0.460479	TTTGATTT	0.426205	TTTTCTTG	0.41042	GAGGGAAA	0.467104	ACCACCGC	0.490879	TTCCACCC	0.427103	TCCCTCCC	0.493275	GCAGCGCA	0.455842	CATACACA	0.436485	CGGGCCGG	0.491664	GTGTGTAT	0.410462	GTGGTGGC	0.463319	TTTGTTTA	0.51096	AACAAACC	0.446007	AACGAAAC	0.448626	AAACATTT	0.369389	TCGATCGG	0.434099	GCAAACGG	0.467864	CAACACAC	0.503945	AGCAAACG	0.363285	CGGAAGGA	0.470303	TTCGCTTC	0.441293
AGCAGCGA	0.460472	CGCGATCG	0.426113	TCGTTCGT	0.410121	GCGGCAGC	0.467049	CAACAAAC	0.490855	GGAAAAGC	0.427067	AACAACAG	0.493094	ACATACAC	0.455802	CGGTTCCG	0.436122	TTTCGGTT	0.491637	TGTGCTGC	0.41039	TCGCTCTC	0.463225	AAATCAAA	0.510538	CCGGTCGG	0.44579	CATTTTCC	0.44831	CTTTTGCT	0.369347	ACCGAAAC	0.43394	GCGCGTGT	0.467798	TCGGTCGG	0.503915	CCTTTTCC	0.362637	CCCTTTCC	0.469924	TGATTTTT	0.44126
GCTCGCTG	0.460441	TTTTGGGG	0.426061	GGGAAGGG	0.410081	GGGAGGAA	0.466431	GGGCGCGC	0.490817	CCACCCAC	0.426856	TCTGTGTG	0.492994	TTCCGTTT	0.455797	GTGCAGCG	0.436	CCTTCCCC	0.491583	CGGTGCGC	0.410083	CGCGCTCG	0.463005	CACGGTGG	0.510486	GCACAAAA	0.4457	TTCGTTCG	0.448238	TTCCCTTT	0.369293	GGTGGAGG	0.433886	CGTTCGAT	0.467655	AGCAGCTG	0.503612	TGTGTGCC	0.362555	TTTGCTGC	0.469913	GCAGCATC	0.44113
AAGAAAAG	0.460428	CCACCAAC	0.425922	GTGCGTGT	0.409745	TGCTGTTT	0.466417	ACGAACGA	0.490808	GCAGCATC	0.426815	CAACAAAC	0.492915	GCGAAACG	0.455726	GCAGCGGG	0.435941	ATTTTTAA	0.491241	TTTCCTCC	0.410039	ACCACCGC	0.462967	CCGTTCGG	0.510483	CCGATCGA	0.445623	GTTTTGCA	0.448225	GGAGAGAG	0.369289	CACCGGAC	0.433843	ATTTTTGT	0.467648	GCTCGCTC	0.503598	TAAACAAA	0.362519	CGATGGAA	0.469702	CTTTCTTT	0.440929
ATGTTTTT	0.46022	CTTTTGCT	0.425817	CACATTTT	0.409736	CCCCCCCA	0.466414	TTCCATTT	0.490651	AAAAACAT	0.426777	AAAGAAGA	0.492757	GCGCTCGG	0.455587	AGCAAACG	0.43593	TTTGATTT	0.491232	GAAAGAGA	0.409985	TTTTGCAA	0.46294	CGATCGTT	0.510183	GGCAGGAC	0.445595	AAATCAAA	0.448164	CGCCCGGC	0.369219	GGTGCTGC	0.433843	CGTTTCGC	0.467618	CGTTTGTT	0.503591	TTTGATTT	0.362493	AAGCAAAC	0.469662	GTTTTTGG	0.440737
AGAAAAAG	0.460011	TTTTTTCG	0.425757	GCGAACGA	0.409286	CCGAACCG	0.466173	GTTCGTTT	0.490633	CGAACGGG	0.426762	GTGCGCGC	0.492726	CCTCCCCC	0.45528	GGTGTGCG	0.435895	AAAAAAGC	0.490938	ATGTTTTT	0.409913	CGCGCTGC	0.462855	CAGCAGCC	0.51018	CCACCGGT	0.445528	CGCGCTCG	0.448162	TCCTTCCC	0.369211	AAACCAAA	0.433678	GAACGGAA	0.467417	GAAAAATA	0.503567	GTTTTATT	0.362231	AGGAGGAG	0.46959	AGCACACA	0.440691
AGTAGCAG	0.459805	ATTAAAAA	0.425689	GCTGGCGG	0.409109	GGGTGGAA	0.466155	GCGAAAAA	0.490569	TATGTGTG	0.426758	TTTTTGGT	0.492639	CACCAACA	0.455168	GCACACAA	0.435862	TTTGAAAA	0.490923	CAAAACGG	0.409912	AAAACGAA	0.462484	TGTGTATG	0.510176	TTTATTTA	0.44548	CTTCTTTT	0.448147	TTGCAAAA	0.369048	TGCAGCTG	0.433108	GTGGTTTT	0.467409	CGTTTGCT	0.503564	GTGAGTGT	0.362231	GAAAAGCG	0.469565	GTTGGTTG	0.440539
TGGTTTTG	0.459712	TGCCGCTG	0.425647	TCCGTTTC	0.409072	CGGTGGAA	0.465995	TGTTTTCT	0.490561	TGCAAACA	0.426609	TGGTGTGT	0.492559	CCACCGGA	0.455051	TCTCTCTT	0.435845	TTTTCCCC	0.490556	GCAAACCG	0.409858	AGCAGCTG	0.462335	ACATACAC	0.510091	TGTGGTGG	0.445454	GTTTTTTG	0.448145	GGAAAATG	0.368713	GGGAAAAG	0.433092	AGCAGCAC	0.467383	CAGCCAGC	0.503448	TTGCTTTC	0.362193	AGAGAAAA	0.46951	AATGTTTT	0.440493
GAAAATGA	0.459623	GGAGAGAG	0.425615	GCAGCGGC	0.408863	CACACGCG	0.465855	CCGGGCGA	0.489752	TTCGGTGC	0.426515	TTCTCTTT	0.492554	TTTTTCGC	0.45505	CGAAACGG	0.435844	CGCACCCG	0.490549	AAAAACAT	0.409843	GGTGGAAA	0.462239	CCGGTGGG	0.509965	TGCTTTTT	0.445395	TGATTTTT	0.447874	GGGAGAGA	0.368584	TTTCGTTC	0.433	TAAATAAA	0.467306	GGTGGTGT	0.503389	GTCGTCCG	0.362022	GTTGGAAA	0.469459	TAAAAATA	0.440441
ATTTTTAT	0.459354	CAAACAAC	0.4255	TTTTCCGT	0.408739	CAAAAAAC	0.465751	CCGCACAC	0.489744	GTGTTTGC	0.42634	TCTTTCTT	0.492336	TGTGTATG	0.454945	AGCAGCGG	0.435711	TTCCGGTG	0.490543	CGGCCCGG	0.409807	CGAAAAAA	0.462008	TCATTTTT	0.509423	GCGTACGG	0.445316	GTGTGCGG	0.447611	AGCGAGAG	0.368094	ACGATCGA	0.432992	AGAGAAAG	0.467287	GTTCGGTG	0.5033	ACAGCACA	0.361956	CGAACGGC	0.469344	CGAAACGA	0.44015
CATCATCC	0.459186	TGTGTGGG	0.425471	GCAGCACC	0.408512	GCACAAAA	0.465572	TAAAATAA	0.489225	CGGCAAAC	0.42624	GAAAAGGA	0.49224	CAGCCAGC	0.4548	CGCGCACA	0.435615	GCGAACCG	0.490467	TCGGTGTG	0.409797	CAGCGGCA	0.462002	AAAAATGA	0.509404	GTTTTTCC	0.445238	CCCGCCCG	0.44751	GGCGGCAG	0.367929	ACGCACGC	0.432923	TTGGTTTT	0.467247	ATAAAATA	0.502891	CACGCGCG	0.361888	AAAGAAAC	0.469243	ACCAACCA	0.440026
GCTGCCGC	0.459019	TGCAGCTG	0.425391	TTGCATTT	0.408446	CAAACGAA	0.465528	GCTGTGTG	0.489201	GTATGTGT	0.425981	TTCCGGTG	0.492135	CCGGTGGT	0.454599	GACGGTGG	0.435364	TTTCGCTC	0.490396	TCGGTCGG	0.409515	TTTTTCAT	0.461951	CCGTTTGC	0.509033	CCAAAAAC	0.445206	GGCGGCAG	0.447249	AGCAAACG	0.367887	GGTGGAAG	0.432769	GCAAAACG	0.467127	ACAAAAAT	0.502855	AAATGTTT	0.361746	TTTGTTTA	0.469218	TTCTTCTC	0.440016
TTTCGTTC	0.458625	ATGAAAAA	0.425265	CCGAACCG	0.408442	TTTTTCCA	0.465418	GGTGGTGT	0.489107	CCTTTTCC	0.425972	AGAAGGAA	0.491779	GGTGTGCG	0.454451	TATGTGTG	0.435103	CTGCTGTT	0.490381	GCGCACCG	0.409245	CGCGATCG	0.46168	CGGTGCGT	0.508875	TGCTGTGT	0.444866	CGGTGTGC	0.447102	TAAACAAA	0.36774	TTTGGTTT	0.4327	ATTTTTTC	0.467048	GCAGCATC	0.502762	GAAAGCAA	0.361625	GCACCGGC	0.468996	CGTTTGCT	0.439972
CACACACT	0.458603	CATTTTTC	0.425261	TGTTTTAT	0.408407	TGTGCTGT	0.465383	TTTGCTTC	0.48903	CGAAACAA	0.425852	TTCTCTTC	0.491599	ATTTTCCA	0.454366	CCGTTCGC	0.435065	GCGGGCGG	0.490288	CGAACGGT	0.409186	CGAGCGCG	0.461641	CCAAAAAA	0.508824	GCCACCGT	0.444821	TTTTGCAA	0.446973	TGTGTGCC	0.367498	CGATGATG	0.432438	CATTTTCA	0.466871	GAAAACGA	0.502603	CGATCGCG	0.361412	TTAAAAAT	0.468743	AAAAATGT	0.439744
TAAATAAA	0.45828	CCTTTTCC	0.424895	TTTTTGCA	0.408213	AACCAAAC	0.465192	GCGTTTTT	0.488909	ACGCACGC	0.425556	TTTTTAAT	0.491332	CCGGCGCG	0.454347	TTCGTTTC	0.435018	TTTTTCAA	0.489706	ACCGTTCG	0.409066	CTTTCTTT	0.461567	AAACGAAC	0.508767	AATGAAAA	0.444658	TGCAGCAC	0.44691	GGGAAGGA	0.367465	ACGAAACG	0.432426	TTTTCCGG	0.46679	GCTGCTGA	0.50258	CGCGATCG	0.361337	TCGTTTTT	0.468742	ATTAAAAA	0.439687
GGTGGCCG	0.457964	CGCGCTCG	0.424888	ACGGAAAA	0.408036	GCAAGCAA	0.465133	TTTTTCCC	0.488741	CGGTTTCG	0.425344	CCCTTCCC	0.491059	CAACAAAC	0.454104	GAAGCAGC	0.434959	CACCATCA	0.489552	CCCGGTCC	0.409035	TGTCGCAA	0.461429	CGGTTCGC	0.508717	CGGCCGGT	0.444612	TGTGAGTG	0.446871	TTCATTTC	0.367348	TTTCGCTT	0.432405	TGCTTTTC	0.466363	CGGAAGCG	0.502514	ATGAAAAA	0.36133	TTTTCATC	0.468604	TTTTTAAT	0.439629
CACCGAGC	0.457912	GGGAGAGA	0.424762	TTTCTTTG	0.408022	CCACCTCC	0.465102	AGAAAACA	0.48874	ACACATAC	0.425297	ATTTTATT	0.490999	CACCGCAC	0.454069	GCTGCACC	0.434856	CACGGTGG	0.48951	GCGGTGGT	0.409027	GGCACACA	0.461424	CGATCGAA	0.508679	ACAGCACA	0.444273	GGAAAAGG	0.4468	ATTTAAAA	0.367156	GTTTTCCA	0.432138	AATGCAAA	0.466317	CCGAAACG	0.502409	CGGTGTGC	0.361198	TAAACAAA	0.468582	TTGTTTTA	0.439568
GAACGAAA	0.457908	CGTTTGCT	0.424578	CAGCACCA	0.407627	TTTTCCCA	0.465084	GAAATGAA	0.488535	GAACGAAA	0.425223	AAAGCGAA	0.490963	CATACACA	0.453939	TAAAATAA	0.434762	CCGTTCGG	0.489422	GGCCGGCG	0.409002	GCAGCCGC	0.461237	GTGCCGGT	0.508634	TCTCTTTC	0.443862	GGGGGGAA	0.446798	ACAGCACA	0.367082	GTTTCGGT	0.432088	CCGTTCCG	0.466281	GTGCCGGT	0.502327	GCTGCTTC	0.361041	TTCCATCG	0.468551	TAAAACAA	0.43956
ATAAAAAT	0.457887	AAATGTTT	0.424527	GTTTCCTT	0.407345	CGAAACGA	0.465014	AGGAAAAA	0.488518	TCCCTCCC	0.425126	GAAGAGAA	0.490913	GTTCGTTT	0.453828	CGCAGCAG	0.434736	GGTGCTGG	0.489223	CCGGGCCG	0.408921	GGGTGGTG	0.460986	TTTTTTGG	0.508616	ACAAAACG	0.443732	CGGGCCGG	0.446719	TGCAGCTG	0.366804	CCGCCGCC	0.431943	GTTTGCTG	0.466273	GGTGGTGA	0.501786	GGAGTCGT	0.360826	GCTGCTGT	0.468343	GCTCTCTC	0.43926
CGAAGCGA	0.45778	GTTTCGTT	0.424476	CCGTTCCG	0.407119	GGCACACA	0.465004	TTTCGCTT	0.488438	TTGCTTCC	0.425104	CGGCCACC	0.490558	GTGTGCGA	0.453675	GAAACGAA	0.434664	CGCTGGTG	0.489174	TGGCGGTG	0.408802	TTTTTGGT	0.460985	GTGGTGTG	0.508452	CTTCCTTC	0.443619	GAAAAATG	0.446561	CGGTGTGC	0.366555	CAGCTGCA	0.431832	AATTGAAA	0.466192	GTGTGTTG	0.501753	CATTTTCC	0.36073	GTTTCTTT	0.468279	TTTCCTCC	0.439254
AACATAAA	0.457732	TTTTTAAT	0.424206	GCCACCGA	0.407108	CGTGCTGC	0.464932	GCACCGGA	0.488354	GGTGCTGC	0.425039	AAAAAACG	0.490369	TGTTTTCT	0.45363	CAGCTGCA	0.434568	CCACCGAC	0.489089	AACAAAAT	0.408731	TTCCCTCC	0.460877	TTTTCCCC	0.508171	GTCCTGCC	0.443514	AATGGAAA	0.446499	CCTTTTCC	0.366532	TTGTTTCG	0.431815	TTTTTTGG	0.465959	GTTTGCTG	0.501709	GGAGAGAG	0.36071	CGGCCCGG	0.468261	TTGGTTTT	0.439235
ATTTGCAT	0.457645	GGGAAGGA	0.424136	GGAAATGG	0.407059	CAACCACC	0.464923	TTCATTTC	0.488047	GGTGGAAG	0.425028	ACCACCAA	0.490352	CCGAGCGC	0.453485	TTTGGTTT	0.434527	CGCTCGCG	0.489018	TGTGCGCG	0.408728	AAGTTTTT	0.460462	CGTTTGTT	0.508156	GGTTTGTT	0.443482	CTTTTGCT	0.446066	GTTTTGCA	0.366526	CACCGGCC	0.431716	ATTTCATT	0.46576	CCGGCCCG	0.501625	GTTGTTTG	0.360518	GTGTGTGG	0.468219	CTTTTTCT	0.439126
CGATCGTT	0.45759	AAATCAAA	0.424087	AAAATGTG	0.406769	AAATTAAA	0.464887	GTTTATTT	0.487972	AATTAAAA	0.42485	GAAGAGAG	0.490171	GCGAAAAA	0.453428	TGTTTTAT	0.434509	GGAAGCGA	0.488962	TTTTGTGC	0.408649	CAGCTGCA	0.460412	GTTTGCTG	0.508084	ATTTTCCA	0.443405	GTGCTGCA	0.446047	AATGTTTT	0.366523	CGGCACAC	0.431486	TTGCAAAA	0.46576	CACAAAAC	0.501476	CTCTCTCC	0.360501	TAAAATAA	0.468151	GGGGTGGG	0.438983
GTGTGTGA	0.457299	TAAACAAA	0.424038	GCAGGAAA	0.406695	TTTTGTGC	0.46457	AAAAACGC	0.48792	TTGTTTGG	0.424832	GTGATGGT	0.490053	GAAATGAA	0.453137	GTGGTGGA	0.434489	GCGGTGGA	0.488888	TTTTCCCA	0.408566	GTGTTGTT	0.46037	AAACGGAA	0.507967	GTTTCGGT	0.443287	TTTCCTCC	0.445921	AAATGTTT	0.36651	TGCACACA	0.431261	GAAAAGGA	0.465681	TTCAATTT	0.50127	AATAAAAC	0.360453	CTCCTCCT	0.46787	AATGGAAA	0.438813
GGATGATG	0.457273	CGAACGAA	0.423823	CTCCCCCC	0.406665	CAAGCAAA	0.46451	CGCCACCA	0.487919	TGTTTGCA	0.424792	GTTCGGTT	0.489946	CAAATAAA	0.452823	TGTATGTG	0.43448	CTGCTGCG	0.488748	TGCTTTTT	0.408564	GCGGTGGT	0.460329	CAACACAC	0.507762	GAAAGAGA	0.443206	CGCCGCCA	0.44581	GTTGGTGG	0.366175	GTGGTGGC	0.431202	TTGGAAAA	0.465622	TCGCTTCC	0.501015	CTGCCGCC	0.360378	GCAGCAAA	0.467762	AAAACATT	0.438749
CTGCTACT	0.457151	CGAAAAAA	0.423778	GAATGGAA	0.406578	GGAGGTGG	0.464464	GCACCGAA	0.487865	ACACACCC	0.424625	TTTTTCAT	0.489906	TAAAATAA	0.452792	AGGAAAAG	0.434266	CCACCGTG	0.488657	AAAGAAAC	0.408554	AAATCAAA	0.460172	GGTGCTGG	0.507582	ACGAACGA	0.443135	GAAATGAA	0.445727	AACAACAC	0.365828	GTCCGGTG	0.431172	GTTTCTTT	0.465621	GCTGGCTG	0.500982	GAGAGCGA	0.360349	CGTTCCGG	0.467726	TTCCGTTT	0.438604
AACCAAAA	0.45691	CTGCCGCC	0.42365	AAAAAGCA	0.406568	TGATGCTG	0.464341	CGGCGCGC	0.487852	CCGTTCGC	0.424557	ATTAAAAA	0.489881	ATTATTAT	0.45275	GCTGCTTC	0.434225	GTTTTGTG	0.488588	GGGAAAAG	0.408447	TTGTTTTA	0.460156	TTTGAAAA	0.507547	TTTAATTT	0.442608	CACGCGCG	0.445681	AAAGGGAA	0.365724	TGTGTGCA	0.431119	ATTTTTCT	0.465611	AACCGAAC	0.500948	CGCCCGGC	0.360289	TCCATTTT	0.467676	TTGTTGTG	0.438599
TTTTAAAA	0.456813	ACAGCACA	0.423543	CTCCACCG	0.406316	CAAAAGCA	0.464199	TTTCTTCG	0.487638	AAAACCAA	0.424385	CAGCAGTA	0.489693	TCCGGTGC	0.452612	CGAAACGA	0.434195	AACAAACG	0.488545	TTGCTGCA	0.408393	CGGTCGGT	0.460152	ATTTTTAA	0.507437	TGCTGCAA	0.442592	TTGGTTTT	0.445679	CATTTTCC	0.365641	CCATTTTT	0.431097	CATCATCG	0.465442	GTTTATTT	0.500922	TTTTGCAA	0.360277	ATTTTCAA	0.467644	AAATCAAA	0.438447
TTTATTTA	0.456769	ATAAATAA	0.423404	GATCGATC	0.406189	AAGAGAGA	0.464074	AAATAAAC	0.487633	CCGGTCGG	0.424275	GAAAAAAG	0.489677	CGCACACC	0.452492	AAACGGAA	0.43408	TTCCGTTT	0.488402	TGTTGTGT	0.408361	GTTGGTGG	0.459826	TCGATCGG	0.507298	TCGTTCGT	0.44251	CTGCTCGA	0.445661	GCGGCTGC	0.365635	CGGGAAGG	0.430856	TATATATA	0.465212	TGCCGCTG	0.500738	TCCCTTTT	0.360257	TTATTTTA	0.467548	CCCACCCC	0.438406
CAAACCAA	0.456739	GAAAGCAA	0.423246	TCGGTGGC	0.406183	CTCCCTCC	0.463924	TTATTTTA	0.487616	CGAAACCG	0.424212	AACCGAAC	0.489668	ACCACCGG	0.452469	AAACCAAA	0.434039	TCGCTTCC	0.48831	CCTTTTTC	0.408249	GAAGCAGC	0.459533	GAAAAATA	0.507075	CCGTACGC	0.442492	TTCCATTT	0.445604	AATAAAAC	0.365514	TTTTCCCG	0.430789	AACAGCAA	0.46512	TCAGCAGC	0.500676	CGAAAAAA	0.360127	CAACAAAC	0.467416	TGCCTGCC	0.438402
AGTGTGTG	0.456465	TGTGCTGT	0.423237	GCGAGCGA	0.406096	CGCGTGTG	0.463923	ACACCACC	0.487539	TGCACCGG	0.424195	GCAGCACA	0.489573	TTTCTTCG	0.452441	CACATACA	0.434032	TTCGATCG	0.488225	CCGCCCGG	0.408175	CATTTTTC	0.459447	AAAAAACT	0.506672	TTCGGTGC	0.442355	TCGAGCAG	0.445165	CGGCACAC	0.365484	GATCGATC	0.430703	TTTGCAAA	0.464867	TCCACCGC	0.500641	CGGACGAC	0.360125	TTTCCAAC	0.467205	GTGCTGTG	0.438359
TCGCTTCG	0.45639	CCCGCCCG	0.42315	ACGAACGA	0.406055	TCTGTGTG	0.463905	CAGCGGCA	0.487515	ACAAAACG	0.424167	GTGTATGT	0.489546	TGTTGGTG	0.452203	CCGTCCCG	0.433973	ACATACAC	0.488221	TTCGATCG	0.40805	TTTTTTCG	0.459407	TATTTTTC	0.506119	CTTTCTTT	0.442346	TTGCTTTC	0.444997	GAAGCAGC	0.365412	CCCCACCC	0.430618	CCGGTTGG	0.464589	AAATGGAA	0.500451	TGCCGCTG	0.360071	AAAATGGA	0.466966	ACCAGCAG	0.43803
GAAGAAGC	0.456378	TGTGTGCC	0.42309	AAAAGTTT	0.405972	TGGGAAAA	0.463905	CGGTTCCG	0.487511	GGATGGAA	0.424153	ATCATCGT	0.48941	TTATTTTC	0.452129	TTCGTTCG	0.433937	GTCGGTGG	0.488178	CCTTCCCC	0.407754	AACAACAC	0.459319	CACCAACA	0.506008	CGAAACGG	0.442297	CCGCACAC	0.444937	AAATCAAA	0.364986	CGGCAAAC	0.430609	CAGCACCG	0.464451	CGATCGAA	0.500409	CCGGACGA	0.359748	CATCATCG	0.466804	CGGCACGG	0.438024
ATTTTAAT	0.4563	GAAAAATG	0.423076	CAAAAAAG	0.405778	CTTTTTTG	0.463892	GCCGCGCG	0.487476	TTCCCTTT	0.424075	CGGTGGCA	0.489409	CGCCGGCA	0.452087	GCAAACAC	0.433475	GAGCGAAA	0.487942	CCGCACAC	0.407675	GCGGCCGC	0.458924	TGGAAAAA	0.505917	GGCACACA	0.44229	GGCACACA	0.444875	CGCGATCG	0.364766	TTTTTAAA	0.430528	GCTGCCGG	0.464439	AACAAACG	0.500391	CCCCAAAA	0.359588	TCGCTCGC	0.466673	TGGCGGTG	0.437945
CACACATA	0.456203	GTTTTGCA	0.422996	TCTTTTCT	0.405776	TGTTTTCT	0.463528	TTCCGGTG	0.487432	CGTTCGCT	0.423983	CGTTTTTT	0.489239	CGGCCAGC	0.452013	TTCGCTTC	0.433314	ACCGGCAC	0.487865	GCAGCACA	0.407373	CCCCACCC	0.458878	GCAACCGG	0.505896	AAATATTT	0.442151	TTTTCTCT	0.444773	CAAACAAC	0.364591	AAAGGGAA	0.430399	AAAACCAA	0.464384	CGGTGCGT	0.500222	TGCAAAAC	0.359372	AGCAAAAA	0.466472	GCGTGTGC	0.437875
GGTGATGG	0.456172	TTTCCTCC	0.422858	TATTTATT	0.405652	GCTGCTCC	0.463497	GAACGGAA	0.487136	CCGTTTCC	0.423953	GGGTGGTG	0.489232	CCGCTGCC	0.451992	CTTTTGCT	0.433297	GTGGTGTG	0.487824	AAAAAGCA	0.407216	GCCGGTGC	0.458723	CACAAAAC	0.505882	CCGGCACC	0.44192	GGCCGCCG	0.444727	TGGCGGCG	0.364528	GTTTTATT	0.430393	TTTCATTC	0.464119	TTTTCTCT	0.500199	TGCAGCTG	0.359366	ATTTTTAA	0.466336	TTTGATTT	0.437787
TTTTCAAT	0.456027	TCTCTCCC	0.422812	CTTCTTCC	0.405618	TGTGTGGG	0.46338	TCGCACAC	0.486912	AACAACAC	0.423931	AAAAACAC	0.489043	CACACCGG	0.451963	AAAAACAG	0.433287	GGGGAAGG	0.487779	CAAAAAAG	0.407187	GCAAACGA	0.458695	CGGCGGCA	0.505829	CATCAGCA	0.441641	AAGGGAAA	0.444636	AGCAAAAG	0.364471	CGGTTTGC	0.430184	TTTCCGTT	0.463988	ACCGGCCG	0.500083	GGGAGAGA	0.359244	TTCGCTTC	0.466313	TTGCTTTC	0.437527
AGCGAAAG	0.455817	CGGTGTGC	0.422789	TTTTCCTG	0.405491	CGCACCGG	0.463337	ATTGAAAA	0.486839	TTGTTTCG	0.423898	AAACAGAA	0.489007	GGAAGGAA	0.451844	CAACAAAC	0.432804	CACAAAAC	0.487691	GGTGGGGG	0.407062	CCGCACAC	0.458518	TTTTCAAA	0.505767	ACCGAAAC	0.441607	GCACAACA	0.444253	TTCGTTCG	0.36446	CACCAACC	0.43011	TTTTGCAA	0.463981	TTCCTTTC	0.50002	TTTTCTCT	0.359239	CCAACCGG	0.466099	CCAAAAAC	0.437361
ACAGAGAG	0.455817	CGGCGGCC	0.422656	AAACGAAC	0.405382	GCTGCTTC	0.463299	GCGCGCCG	0.486828	GCACCGGG	0.423776	AATCGATC	0.488951	GCAACAAC	0.451817	TGGTTTTG	0.432539	CCAGCACC	0.487354	GAACGAAA	0.406931	ACAGCAAC	0.458476	CCGTGTGC	0.505719	TGTGTGCC	0.441493	CGATCGTG	0.444024	CGTGCGCG	0.364352	CGAAACAA	0.430088	ATAAAACA	0.463512	GCAGCAGA	0.499992	GCAAAACG	0.359052	CCGGTTGG	0.466058	GGGAAAAG	0.43732
AGCAAAAG	0.455679	AGAGAAAA	0.421771	GCAAACGG	0.405145	GTTTGGTT	0.463093	CACCGGTG	0.486823	TCGAACGG	0.423642	AGTAGCAG	0.488946	GTGCGGTG	0.451745	CGCACACC	0.432441	TGATGGTG	0.487222	GTGTGCCG	0.406922	GAAAAATG	0.45811	TTTTTCGC	0.505492	CGGTTTCG	0.441216	TCCTTCCC	0.443967	CGCGCACG	0.364294	AAGCGAAA	0.430051	CGTTTGCG	0.463487	AAAAGGAA	0.499928	GGAAAATG	0.35901	ACCGGAAG	0.465942	GCCGGTGC	0.437239
ACGACGAT	0.45563	AAATGGAA	0.421718	CCGCCAGC	0.404934	TGCTTTTG	0.463066	ACACATAC	0.486713	CGCGATCG	0.423562	CTTTTTCT	0.48894	TGGTGGCG	0.451619	CTTCCTCC	0.432304	CGCGAGCG	0.487018	CACACATA	0.406791	GAAATGAA	0.457796	GAACGAAC	0.505345	GTGCCGGT	0.440892	TTTCCCTT	0.443904	CCCACCCC	0.364132	GGAACGGA	0.429875	CGCTGGTG	0.463463	CAGCTGCT	0.499701	ATTAAAAA	0.358928	GCAGCATC	0.465934	GCTCGCTC	0.437137
TCTTTTTC	0.455424	CGATCGCG	0.421512	TTTTGCAA	0.40488	TTGCTTGC	0.463033	CGTGCCCG	0.486636	GTGTTGTT	0.423438	GATTTTTT	0.488543	GCGGCCGC	0.451434	CGGGCAGC	0.43229	AACCGAAA	0.486993	ACGAACGA	0.406708	GAGCGCGC	0.457769	CACCATCA	0.505174	TGTGTTGC	0.440842	CGCCCGCC	0.443848	GCACACCG	0.364006	TGTTTGCC	0.4296	TTTCCCGG	0.463362	AAATTGAA	0.499455	CCCACCCC	0.358762	GATGCTGC	0.4658	CGGTACCG	0.437075
ACGGTGGC	0.455343	GCACACCG	0.421304	CCCTTTTC	0.40483	AAGCGAAA	0.462979	AAATGGAA	0.48661	GCTTCCGG	0.423428	TGTGTTGT	0.488245	ACGAACGA	0.451389	CTTTTCCT	0.43224	CCGTGTGC	0.486868	GGTGGAAG	0.406613	CCGCGCGC	0.457703	TTCTCTCT	0.505168	AAAAAGCA	0.44077	CTGTTTTT	0.443795	CCCCCCCA	0.36358	GAACGGTG	0.429173	TTTTCCAA	0.463215	GTTTTGTG	0.49934	AAACATTT	0.358731	CACCGAAA	0.465768	AAAAATCA	0.437069
GCGCGCAC	0.455102	GGCGGCAG	0.421281	CATCGTCG	0.404719	GGGAAAAC	0.462673	CACCACCC	0.486456	TGTTTGCC	0.423357	CCTTCTCC	0.488199	CGACCGGC	0.451348	CGTGCCGG	0.432084	TATTTTTC	0.486855	ACGGTACG	0.406371	CGTCCGGA	0.457639	AACGATCG	0.505062	CAACACCA	0.440758	GTGTGCCG	0.443766	CGAACGAA	0.363436	GCAGCAGG	0.429065	ATCGAACG	0.463198	AAACGCAC	0.499327	GCACACCG	0.358693	GATGAAAA	0.465735	ACGGTGGC	0.436774
CAAAAAAC	0.454898	CGCCCGCC	0.421187	ATGTTTTC	0.404614	ACAACAGC	0.462473	CGCGTGCG	0.486287	CACCGGGC	0.423353	ACAACAGC	0.48791	TGCCGGCG	0.451336	CCACCGGG	0.431936	GGCCACCG	0.486595	GTGGTGGC	0.406313	TTGAAAAA	0.457387	ATTTTTTC	0.504712	TTCGATCG	0.440609	CGGCGGCC	0.443755	CCATCATC	0.363398	CGGTGGAG	0.429009	GCACCGGA	0.463145	CACCACAC	0.498882	GTTTCGTT	0.358571	ATTTTCAT	0.465566	CACCACCC	0.43658
CACCAGCG	0.454745	GAAGCAGC	0.421181	TTTCCCCG	0.40456	CCGCACAC	0.462179	CCGTCGTC	0.486237	GTGTGCCG	0.42272	CCACCGGT	0.487736	GGCGAGCG	0.451207	AGAAAACA	0.431873	GAAAGGAA	0.486592	ATTTTGTT	0.406285	CGATTGTC	0.457352	AAATAAAC	0.504685	CATTTTTC	0.440406	GGCGCGCG	0.4436	GAAAGCAA	0.363229	ATTTTCCC	0.428966	TTTTAAAA	0.462931	CGGGCCGG	0.498871	AGAGAAAA	0.35851	GGAAGGGA	0.465472	AAAATGGC	0.436562
TCACACAC	0.454679	CACGATCG	0.421092	GGCGAACG	0.404251	CATCACCA	0.461996	GGCGAACG	0.486066	GCCCGGTG	0.422431	CCTTTTCC	0.487587	ATTGAAAA	0.451157	CCCGGTGG	0.431772	CAGCAAAC	0.486579	CCGGTCCG	0.406235	GGGTGGGG	0.457127	CCAGCACC	0.504593	ATGGAAAA	0.440383	ACACTCAC	0.44359	GAAATGAA	0.363043	AACGGTGG	0.42894	CACCATCA	0.462819	TTGTTTCG	0.498744	TGCAAACA	0.358408	ACAACAAA	0.465271	GGCAGGCA	0.43649
GATCGATT	0.454669	CGTTTTGC	0.421091	CGATGGAA	0.404144	TGGTGTGG	0.461942	TGCCGCTG	0.485938	CGGCACAC	0.422291	CCGAACCG	0.487566	AAACGGAA	0.450982	GCTGCTCC	0.431566	TTCCTTTC	0.486515	AAAAATGG	0.40611	GTTGCTGT	0.457072	GAAAAAAT	0.504386	CGAAACAA	0.440135	CGCCCGGC	0.443477	CCACCAAC	0.363024	CCGAAACG	0.428911	TTTCTCGC	0.462594	TTTTATTG	0.498402	TTTCCCTT	0.35809	TTTCGGTG	0.465233	TTCCACCA	0.43637
ACCATCAT	0.454576	TGGGGGGG	0.421063	TTCCATCG	0.403848	CTGTTTGC	0.461901	CGCACGGC	0.485794	GCGAACGG	0.422249	TCCATTTC	0.487491	GTTGTTGC	0.450813	TCGTTTCG	0.431381	CCGGTGTG	0.48632	AACCAAAA	0.405903	CCGGTGCG	0.457041	TGCGCGCG	0.50433	GTGGTGCG	0.439965	GCGGCCGC	0.443431	GAGGAAAA	0.362897	ACGATCGC	0.428904	GGAACCGG	0.462522	ACCAGCAG	0.498288	CGGGCCGG	0.358018	ACCGAACC	0.465203	GCCATTTT	0.436334
CAGCATCG	0.454535	CACTCACA	0.420987	AAGGAAAC	0.403785	CATCATCG	0.461839	ATTTTCCA	0.485769	GAATGGGA	0.422226	GAAAAAGA	0.487163	GAACGGAA	0.450773	TTTGAAAA	0.431251	ACGCACCG	0.4862	TCGTTCGT	0.405668	TAAAACAA	0.457032	GGCTGCTG	0.504328	AAAGAAAG	0.439932	TTTCCATT	0.443423	GTGCTGCA	0.362869	CATCATCG	0.428727	AAAACCAC	0.462454	AAACGGAA	0.497997	TTCGTTCG	0.357857	GCTGGAAA	0.465188	CACCAAAC	0.436329
AATTGATT	0.454461	GTGTGCGG	0.420762	CGACGATG	0.403771	GCAAAAAC	0.461656	CACCGGAA	0.485603	CGTGCCGG	0.422146	TTCGCTTT	0.486905	CGTTCGGT	0.45077	CAAAACCA	0.431229	ATAAAATA	0.485935	CCGGTTCC	0.405644	GTGTTTGC	0.456803	ATAAAATA	0.504169	CACCGGAA	0.439932	TGTGTGCC	0.443344	AGACACAC	0.362715	CTTCCACC	0.428628	ACGATCGT	0.462376	CGCTCGCG	0.497911	GGCGGCAG	0.357842	TCATTTTT	0.465174	CACAACAA	0.436251
CAAACGAA	0.454432	TTGTGTTG	0.42075	CACCATCG	0.403571	CACCAACC	0.461652	TTTTTCGC	0.485478	CTTCCACC	0.422082	CACCGGAA	0.48688	CGCCGGGC	0.450744	TGTTTTCT	0.431187	GGCCGGTG	0.485851	GTATGTGT	0.405284	CTCTCTCC	0.456497	GTTTATTT	0.504075	TTGCTTTC	0.439811	TCCCTTTT	0.443056	GTTTTATT	0.362569	ACAGCAAA	0.428458	CGTCGGTG	0.462333	ATTTTTGT	0.497701	AAATGGAA	0.357584	AAAAACGA	0.46491	CCGATCGA	0.43609
GCTCGGTG	0.454354	CGGACGAC	0.420708	TGAAAATG	0.403489	CCGGTGTG	0.461463	TTCGGTGC	0.485425	GGGTGGGG	0.422001	TGTGCTGC	0.486834	TTTTGCTG	0.450687	AGGGAGGG	0.431113	AATAAATT	0.485726	ACACACCC	0.405272	GGCGGGCG	0.456267	CGTTTGCT	0.50399	GTTTGGTT	0.439702	AAAAACAG	0.443029	CGATCGCG	0.36254	CGTTCGCT	0.428346	AAAATTAA	0.462122	CACCGGAA	0.497653	AAAATATT	0.35745	GCCGGTGC	0.464864	GGGTGGTG	0.436006
TTTTCCAA	0.454308	GTGTGCCG	0.420573	GGCAAACA	0.403402	CCATCACC	0.461375	CAGCAAAA	0.485421	TTGCTGCA	0.421916	AACGATCG	0.486547	CGGGCCCG	0.450398	GCGTGCGT	0.431101	GTTTGCTG	0.485716	CGGTGGCC	0.405166	TTCATTTC	0.456254	CGCGAGCG	0.503938	TTCCATTT	0.439671	GCTGCACC	0.442874	TTTTAAAT	0.361958	TCGATCGT	0.428219	AAACGCAC	0.462119	GGTTCGGT	0.497555	GGTTTTGT	0.357299	CGATCGAA	0.464848	CAAACAAC	0.435973
CCTTTTCC	0.454221	AATAAAAC	0.420337	CGGAACGG	0.403325	GGAAAAAC	0.461368	AAACGAAC	0.484821	CGGTGCAG	0.421902	TCCTCTTC	0.486441	GAAAATAA	0.450379	CGGGAAGG	0.430856	AGAGAAAG	0.485315	CAGCTGCA	0.404954	TGCATTTT	0.456251	TTTATTTG	0.503921	AAATTAAA	0.439545	AAACAGCA	0.442759	GGAAAAGG	0.361885	AACAAACC	0.428109	CCGTTTGC	0.462048	GTTTCGGT	0.497514	GATGATGG	0.357291	AAAAATGA	0.464467	GCCACCGT	0.435661
GCGCACAC	0.454023	TGCAAAAC	0.419857	AAACAGAA	0.403277	GGTTGGTG	0.4613	TTCCGTTC	0.484451	CCAACCGG	0.421867	AAATCAAT	0.486007	TTTGAAAT	0.450133	TCCACCAC	0.430856	GCAAACGG	0.485152	GAAAAAGG	0.404865	GCTGCTTC	0.456248	ATTTTCCA	0.503825	ACGGTGGC	0.439382	CAACACAA	0.442661	AAAATGCA	0.361664	AAAAATGT	0.428036	CGCGAACG	0.461622	ACCGAAAC	0.497402	TCTCTCCC	0.3572	CCATCATC	0.464438	TTATTTTA	0.435621
GAAGAGAA	0.453642	CATTTTCC	0.419526	CGGTTCGG	0.403138	CAAAGCAA	0.461252	CGAGCGAA	0.484435	TCCACCGG	0.421836	GTTTTGTG	0.486	CCGGTGGA	0.450064	GGGAAAAC	0.430716	CCGATCGA	0.484804	ATTGTTTT	0.404683	TTTTTAAT	0.456072	CCACCAAC	0.503605	TGTTTGGT	0.43937	TCTCTCCC	0.442566	GCAGCCGC	0.361621	GGAAAAGC	0.427735	TCCTTTCG	0.461378	GCGGTGGA	0.497376	TGTGAGTG	0.357177	AAAAACCC	0.464436	TGTATGTG	0.435531
AAGGGAAA	0.453422	TTTTCTCT	0.419274	TCGCTCGC	0.403095	ACAGCACA	0.461214	CGTTCGCG	0.484161	TCGGTTCG	0.421567	CCTCCTTC	0.48595	CCGGCTCG	0.449665	CTGTTTTT	0.430535	CGGTTCGC	0.48444	CCCCCCCT	0.404657	GCGGGCGG	0.45588	CGCGCGCA	0.503422	GTTCGGTT	0.439336	GCGTGCGT	0.44219	GCAGCGCG	0.361522	AGCGAACG	0.427649	CGGTTCGG	0.46134	GCGAGCGG	0.497225	GTGTGCGG	0.357117	TTTTTGCT	0.464405	GATGCTGC	0.435529
GAAAGCAA	0.453267	TCCCTTTT	0.418968	GGGGGGAG	0.402946	TGCAGCAC	0.461213	TCGCCCGG	0.484119	TTTTCCAA	0.421412	ACACACCA	0.485936	ACCACCGC	0.449631	CCGCTGCT	0.430499	CAAATAAA	0.484419	CCGACCGA	0.404573	GGAAAAGG	0.455836	CCGCCAGC	0.503306	ACACAGCA	0.439319	TGTTGTGC	0.441742	GGTTTTGT	0.36124	TAAAACAA	0.427605	TGAAAATG	0.461247	TTCGGTTT	0.497189	TTTCCTCC	0.357105	CCTTCCGG	0.464381	GAAGCAGC	0.4355
TTCGTTTG	0.453266	GCAAAACG	0.418905	TTCGGTTT	0.402859	GGCAAACG	0.461167	CGGGCACG	0.483838	GATGGATG	0.421316	TCCTTTTC	0.485928	CACCGGCC	0.449527	AGCAAAAG	0.430391	AAACGAAC	0.484305	GGTGTGCG	0.404375	GGCCGCCG	0.455742	TTTTTGCA	0.503246	TAAATAAA	0.439027	CGAAAAAA	0.441619	GATGATGG	0.361209	GTGGGTGG	0.427595	ATGTGTGT	0.461019	CACCCACC	0.49706	ACACTCAC	0.356946	GGGTTTTT	0.464338	TCGTTTGC	0.435453
ATCGTCGT	0.453221	TTTCCCTT	0.418854	ATTTCTTT	0.402852	TTCGTTTG	0.461152	GCCCGGCG	0.483677	CATTTTTC	0.420831	AGAAAAAG	0.485732	GCGCGCCC	0.449405	ATAAAACA	0.430386	AAACGGAA	0.484088	TGCAGCTG	0.40435	AATCGCAA	0.455635	TGATGGTG	0.503107	CCGTTCCC	0.438966	TGCTGTTT	0.441555	AACGAAAC	0.361144	AAATTAAA	0.427523	CCAAAAAA	0.460983	TTCCTTTT	0.496985	TGTTTGCA	0.35687	TCCTTCCG	0.464262	ATCCCATC	0.435335
AACGGAAC	0.453163	GGGAAAGG	0.418725	AAATGCAA	0.402817	TGTGTGCC	0.461141	CGCCGGGC	0.483623	GGGAAGGG	0.420724	CTGTTGTT	0.48562	ACGGTGGC	0.449299	CCGGCCCG	0.430164	CACCAGCG	0.484066	ACCGGCAC	0.404345	ACCGACCG	0.455591	CATCATCG	0.503032	TTGCAGCA	0.438941	TTTGCATT	0.4415	AACATTTT	0.360941	GTTGTGTG	0.427321	CCACCCGG	0.460859	ACCGTGCG	0.496971	ACAAAACC	0.356609	GCGAAAAA	0.464132	ACATTTTT	0.435289
TTCTCTTC	0.453018	CCTTTCCC	0.418645	TTCTGTTT	0.402771	CCGGAAGC	0.460993	CGGCACAC	0.483539	AGCGAACG	0.420699	AACCAAAA	0.485572	TGTTGTGT	0.449164	GAAAATGG	0.430123	CCGTCGTC	0.483996	GGCAAACA	0.404166	AAAAGTTT	0.455533	TATTTTAT	0.502976	AAGAAAAG	0.438891	GGAAAACA	0.441314	TTGCTTTC	0.360849	TCCCTCCC	0.427311	ACATTTTC	0.460797	CGCGAGCG	0.496755	GGCGGGCG	0.356584	CGAGCGAA	0.464095	TGGTGGAA	0.435163
TAATTAAA	0.452961	TCCTTCCC	0.418529	CACCGGAA	0.402676	GTTTTCCC	0.460844	CGAAGAAA	0.483401	AACAAACC	0.420657	CTTTTTTC	0.485443	GGTGGTGT	0.448996	CGGTTTCG	0.430034	TTGAAAAA	0.483872	TGCACCGG	0.404097	GGGGGTGG	0.455514	TTTTTCAA	0.50284	GAAGAAGC	0.438859	TTTTTTCG	0.441287	TGCAGCAC	0.360761	GGAGAAAA	0.427217	AATGAAAT	0.460492	TCCGGTGG	0.496646	GTTTTGCA	0.356546	TTTTTCGC	0.463793	ACGGCAGG	0.43515
TTTAATTA	0.452935	AAAAGGGA	0.418519	GAAAAGGG	0.4025	AAAAACAG	0.460382	CAGCGCGC	0.483361	CCGATCGA	0.420535	TTCTGTTT	0.485418	TGGAAAAT	0.448974	AAGAGAGA	0.429913	GCTGGCTG	0.483816	GGAAAAAG	0.404038	CGAACGAA	0.455314	CGGGTGCG	0.502746	TGCTGTTT	0.438844	AAAATATT	0.441265	GGGAAAGG	0.360665	GCGAACGA	0.427027	TTTGTGTT	0.460451	TTATTATT	0.496626	TCCTTCCC	0.356339	AACCGAAC	0.463739	CCTGCCGT	0.435116
AAAAACAC	0.452818	CCCCCCCA	0.418295	CGTTTGTT	0.402171	CGGCACCG	0.460315	GCCGGTCG	0.48326	GCTTTTCC	0.420457	GAACGAAA	0.485335	CCGGTGTG	0.448972	CCAGCCCG	0.429904	CACGCTCG	0.483802	ACGGTGCG	0.403938	AAGTCGCA	0.455274	GCAACAAA	0.502612	TGGGAAAA	0.438798	TTTTCCTC	0.441199	CCCACACA	0.360619	CGTTTGCC	0.426867	CACCGAGC	0.460303	AGCAAACG	0.496624	CACGATCG	0.356215	TGGCCACC	0.463647	GAGAAGAA	0.435028
TTTTGGTT	0.452802	CCCACCCC	0.418206	TTTCAAAA	0.40183	ATGAAAAA	0.460252	TTCGCTCG	0.483171	CCGGTTGC	0.420454	GGCACCGG	0.484886	GGGAAAAA	0.448961	AAATTGAA	0.429875	AAATAAAC	0.483655	GGTGGGTG	0.403756	GCAAACGG	0.455185	GGGGAAGG	0.502529	AAATGGAA	0.43855	CGCGCACG	0.441189	TTCCATTT	0.360598	CCACCCAC	0.426756	AGCGAGAG	0.460269	CTCACACA	0.496589	GGAATCGG	0.356201	TTTCGGTT	0.463604	TTTTCTCC	0.434977
TTTCTGTT	0.452612	TGCAGCAC	0.418195	AACAGCAG	0.401477	TCTCTCCC	0.460098	TTGTTGCT	0.483084	TTGGAAAA	0.420396	GCGCGCAC	0.484699	TTTTTCCC	0.448922	ACACCACC	0.429871	AAAAATGA	0.483639	CGGCACAC	0.403545	ATTAAAAA	0.455139	CACCGGCC	0.502503	TTTCCATC	0.438532	CCCCACCC	0.441119	CACGATCG	0.360036	TTTAATTT	0.426723	GTTGTTGC	0.460207	AAACCGAA	0.496575	TGTGTGGG	0.355995	CGATGATG	0.463422	CGTTCGGT	0.434717
TTGGAAAA	0.4526	AAACATTT	0.418134	GGAAAATC	0.401422	CACACAGA	0.460009	AAAAGCAA	0.483024	ACCGAAAC	0.420347	GAAAATGA	0.484698	TTCGGTGC	0.448915	GTTTGTTG	0.429342	AGCAACAG	0.48359	GTTTCTTT	0.403525	AACATTTT	0.4549	CGCTCGCG	0.502311	TGCTGTGC	0.438518	TTTTTCAT	0.44104	AAAATGTT	0.359913	CACAACAC	0.426694	TTTATTTG	0.460205	GCAAACGG	0.496539	GCAGCGCG	0.355945	TCCCTTTT	0.463342	AGAAATGG	0.434708
ACCACCAT	0.452581	GGGAAAAG	0.418017	TTGCAAAA	0.401398	TCGTTTCG	0.459924	CACGGTGG	0.48293	GCCACCGC	0.420073	AGCAAAAC	0.484661	GCCACCGT	0.448834	TGTGTGCT	0.429287	AGAGAAAA	0.48355	CCATTTTT	0.403346	TTTCCCTC	0.454434	AGTTTTTT	0.502223	CCACCACA	0.438509	TCGCTCTC	0.44103	TTTTCGTT	0.359855	ACACACTC	0.426687	TTTCCACG	0.4602	GCACACGG	0.496514	GCCGGGCG	0.355934	GGAAAGAA	0.463272	CACCGAGC	0.434707
CTCTCTGT	0.452413	AATGGAAA	0.417912	GAAACGGA	0.400888	TTCGTTCG	0.459804	CACAAAAC	0.482857	CCGGTTGG	0.420061	CTCGCTCT	0.484651	AAGCGAAA	0.448677	CTGCTGGC	0.429197	CGGTGTGT	0.483519	CCACCGTT	0.403296	ACAGCACA	0.454432	CGGTGGCC	0.502126	GAAAGCAA	0.438344	AGCAAAAG	0.440812	CGGCGGCC	0.359557	ACGGTGGA	0.426372	ACAAAAAT	0.459926	CCGTTTGC	0.496383	CTTTTGCT	0.355682	GTTCGGTT	0.463191	GAGCGAGC	0.434402
CACACCAC	0.452347	CGGAGCCG	0.417713	AACAAACG	0.400305	GGAGGAAG	0.459791	CCACCGGA	0.482839	CGAACCGA	0.420034	CGGTTCGG	0.484442	TTTAAATT	0.448496	TGTGTGTC	0.429135	CCGGCTGC	0.483296	CGCAAAAC	0.403291	AGCAAAAG	0.454427	CCACCTCC	0.502118	TTTCCATT	0.438339	CGCGCGTG	0.440752	TGTTTGCA	0.359305	AAAAATGG	0.426327	CGAAGAAA	0.459826	TTTTTCCA	0.496294	GAAAAATG	0.355451	AACCGAAA	0.463188	TGGATGGG	0.434317
ATTGAAAA	0.452276	CCGGACGA	0.417548	CGAAACCG	0.40007	AATGCAAA	0.459708	CCGCTGCC	0.482812	TTTTAATT	0.41999	GGAGGAAG	0.484358	TCTGCTGC	0.448051	GTTTTTCT	0.428978	GTTTATTT	0.483225	ACCGAAAC	0.403233	CCCGCTGC	0.454284	GCGAAAAA	0.502115	GGAGGAGG	0.438263	CAAAAAAC	0.440526	ACGGTGGC	0.359298	GGGAAGGG	0.426306	TCGGTGGT	0.459524	ATTTTCCA	0.496292	CGATCGTG	0.354375	TTTGTTGT	0.463125	TGGTTGGT	0.434204
CGATGACG	0.452205	TGCAAACA	0.417473	CGATGGTG	0.400046	GAAACGAA	0.459656	GGCAGCGG	0.482793	GTTTGCCG	0.419978	CACCACCC	0.484326	TGCGCTGC	0.447972	TTTGATTT	0.428789	CCGGCCGC	0.483131	GGAGGAAA	0.403067	CATTTTGC	0.454239	CCGATCGA	0.502006	TCGTTCGC	0.438244	GCAGCCGC	0.440389	GCACAACA	0.359021	GCTGTGTG	0.426276	ACGCCACC	0.459399	CGGCCCGG	0.4961	GGCCGCCG	0.354235	GTTTGCTT	0.462964	CAACCAAC	0.434116
AATCGATC	0.45215	TTTTCGTT	0.417272	ATGAAAAT	0.400038	AAAAATGT	0.459587	GTTTGTTG	0.482751	GTTTGGTT	0.41988	GAACCGAA	0.484179	ACACCACC	0.447763	ACCCCCCC	0.428754	CGGTTGCG	0.483128	GAAAAATG	0.403021	ATGAAAAA	0.454197	CAAATAAA	0.50197	CGATCGAA	0.438223	TCCTTTCC	0.440369	TAAAAATA	0.358626	GGTGCTGG	0.426202	ATTTTCAT	0.459328	CGGGCGGG	0.496045	TTTTAAAT	0.35419	AAAAGGGA	0.462811	GCCCGGTG	0.434105
AAAAACAT	0.452129	CGATCGTG	0.417251	TCCATTTC	0.399997	CAGCATCA	0.459511	GAGAGCGA	0.482672	ACGGTGCG	0.41988	CAGCAGAA	0.484179	AATTTATT	0.447704	ACAAAACC	0.428652	CGATCGAA	0.482851	CCGGTACC	0.402998	CCGGACGG	0.454074	AGGAGGAG	0.501897	TTGTTTCG	0.438177	AGAGAAAA	0.440195	CGATCGTG	0.358581	CCCTTCCC	0.426159	CGGAAAAT	0.459147	TCCACCAC	0.495918	GGGAAGGA	0.354122	CACCGAAC	0.462594	CCACCGGT	0.43401
GTGTGCGC	0.45207	AAGGGAAA	0.417154	CGTCGCCG	0.399737	CATTTTTC	0.459343	TTATTTTC	0.482609	CACAACAA	0.419866	CCGATCGA	0.484073	CACCGGTG	0.447527	CGCTTCCG	0.428602	GTGTGTTG	0.482682	ACACATAC	0.402883	GGTGCAGC	0.453966	ATGGAAAA	0.501759	AACCAAAC	0.438109	GCCGGGCG	0.440118	ATAAAAAT	0.358501	ACAAAACG	0.425995	AATGTTTT	0.459021	GAGCGAGA	0.495917	CCATTTTT	0.353906	CCCGGGGG	0.462589	TGTGTGCT	0.43396
AAAATAAT	0.452069	TGTTTGCA	0.417008	TTTTTCTG	0.399592	TTGGTTTG	0.459339	TTTGAAAT	0.482501	TTAAAAAA	0.41968	TTCGGTTC	0.483979	CCGCTCGC	0.447236	TTCAATTT	0.428592	CCGGTTGC	0.482682	CTTTTTTG	0.402761	TCCTTCCC	0.453962	CAGCTGCT	0.501659	TGGAAAAT	0.438077	TGCGCTGC	0.440074	CCTTTCCC	0.358429	ACCGGGCG	0.425987	AAAAGCGA	0.459003	GAGGAGGA	0.495864	TGCAGCAC	0.353738	CCGTCCGG	0.462552	CAGCTGCT	0.433942
CCATTTCC	0.452037	TTGCTTTC	0.416903	CGGGGAAA	0.399454	GCAAAACC	0.459284	TGGTGGCG	0.482468	GTGTATGT	0.419335	GGGAAGGG	0.483911	GCACCGAA	0.446848	CCGAACGG	0.428446	CAGCCAGC	0.482608	CGAAACAA	0.402693	TTTGCAAA	0.453954	CAGCCAGC	0.501625	TTTGCAAA	0.437877	GCTGCTTC	0.43996	CCGGAGTC	0.358268	TTGTTTTA	0.425955	CGGTTGCG	0.458914	ATTTTTTC	0.495796	CAACACAA	0.353686	TGGTTTTG	0.462132	GAGAAAGA	0.433912
ATCGATTT	0.451954	GCGGCCGC	0.416822	CAGGAAAA	0.399331	CGAACCGG	0.459262	CGTTCGGT	0.482451	TTCCGTTC	0.419208	CTTCTTCC	0.483811	ATTTTTAA	0.446704	GCGCACGG	0.428209	CGGGTGCG	0.482461	CGCACACC	0.402674	AAAATGCA	0.453879	TTCAATTT	0.501196	GCAACACA	0.437846	GCAGCGCA	0.43988	AGAGAAAA	0.358215	AAAATGGA	0.425809	CGTGGAAA	0.458844	TGCTGCTT	0.495645	CCCACACA	0.353357	AAAAACGG	0.462041	AAACGGAA	0.433735
ACGATGAT	0.451919	TGTTTTAT	0.416643	CGAACCGG	0.399284	AGGGAGGG	0.4592	GCGAGAGA	0.482409	TGCAGCAA	0.419142	GGAAAAGG	0.483758	GTTTGTTG	0.446619	CCGGCACG	0.428161	CGGTGTGC	0.482439	GTTTCGGT	0.402548	TTCGTTCG	0.453367	CGATGATG	0.501132	GAAAAATG	0.437841	GAGGAAAA	0.439632	TGCAAAAC	0.357984	TGCAAACA	0.42557	TTCCACCA	0.458612	CGCACACC	0.495593	AAAACCAA	0.353208	GAAAACCC	0.462012	TTTTCCCG	0.433718
TTTGCAAA	0.451861	AAAATATT	0.416493	CTTCCTTT	0.399203	AACCAAAA	0.459176	TTTTGCTG	0.482408	GGAAGCAA	0.419065	CTACTGCT	0.483434	GCTGGCGG	0.446608	ACGCGCGC	0.42795	CGATCGTT	0.482425	CGTACCGT	0.402519	TTTGATTT	0.453155	TGGAAAAT	0.500844	TTCCGGTG	0.437363	TTGCTGCA	0.439272	TCTTCTTT	0.357719	CCTTTTTC	0.425555	ATTTTTTG	0.458358	TTCCGTTT	0.495561	AAAAGGGA	0.353204	TTCGCTCG	0.461896	GAAAGCAA	0.433695
ATCATCGT	0.451778	GCTGCTTC	0.416272	CGCCGGCG	0.399155	ACCCCCCC	0.458819	CCGCACGG	0.482021	AACCAAAC	0.418895	ATATATAT	0.483369	AACAACAC	0.446435	CCCACCGG	0.427795	TGTGTGAG	0.482421	GCACCGGC	0.402387	TGTGTGCC	0.453146	GCGCTCGG	0.500815	AACCGAAA	0.437356	AATATTTT	0.439216	TTTGCATT	0.357694	CGGTGCAC	0.425497	GTGCTGCT	0.45831	GGAGGAAA	0.495412	AATGCAAA	0.3531	GCCGTTCG	0.461868	AAAGAAAG	0.433549
TTTGAAAA	0.451774	ATTTAAAA	0.416151	TGCTTTTT	0.399112	GCAAACAG	0.458717	GGGTGGTG	0.48193	TGCAGCTG	0.418839	GAATGAAA	0.483139	ATTTCAAA	0.446356	CCGTTCGG	0.427626	CGCGCACA	0.482377	CTTTTCCC	0.402302	GCGGCTGC	0.453102	AGCAAACG	0.500781	GTGTTTGC	0.437267	CCGAACCG	0.438982	CCATTTTT	0.356993	AAAAACGA	0.425027	GCAACCGG	0.458129	AAATTTAA	0.495267	AAGGGAAA	0.35304	GGCGAACG	0.461691	CGGTTCCG	0.433458
AAAATATT	0.451708	GCAGCGCG	0.416098	CCGGGCGG	0.398952	TGGCGGTG	0.458706	TTGCTTTT	0.481798	CAAAAACC	0.41863	TTTTTTCG	0.482951	CCGGTGGG	0.446232	AAAAATCA	0.427552	GCGGCCGG	0.482315	AAAATGTT	0.402263	TTCCTTTC	0.4527	GGAGGTGG	0.500617	TGGTGTGG	0.437249	AACGAAAA	0.438938	GGTGCAGC	0.356959	TCCGTTCC	0.425009	CCGGTCGG	0.458063	CCGCTGCC	0.495166	CGCGCACG	0.352998	GGAAAGGG	0.461407	TTTCTGGC	0.433315
TGTGCTGC	0.451693	CGTGCGCG	0.415934	GCGCACCG	0.398769	TTTCGCTT	0.458658	CACCGGCC	0.481773	AAGGGAAA	0.418433	TCATTTTC	0.482678	ATTTTCAA	0.446129	CTGCTGCG	0.427377	CACACCGG	0.4823	GAAGGGAA	0.402073	CCGTTTGC	0.452337	AAATGGAA	0.500433	ATTTTCTT	0.437184	CGTTTTGC	0.438829	GTGTGCCG	0.35677	TCCATTTT	0.424853	CGCGCGCA	0.458007	AATAATAA	0.495148	GCAGCGCA	0.352744	CCGGAACG	0.461217	ACAAAACC	0.433258
GATGGAAA	0.451508	AAACAGCA	0.415899	AAAACTTT	0.398645	GTGTTGGT	0.458616	GAAGCAAA	0.481583	AAAAATGG	0.418122	CGAAAAAA	0.482647	CGCGCACC	0.445929	CCGTGCGC	0.427209	AGCAGCTG	0.482185	GAGCAAAA	0.402056	ACACTCAC	0.452256	ATTTTTGT	0.500325	TTTTCCCA	0.437037	GCCACCGT	0.438533	TGCTGTTT	0.356633	GGTGTGCG	0.424622	AAATAAAC	0.457939	GTGCGTTT	0.494797	GTGCTGCA	0.352632	TCGTTCGT	0.461202	GGGAAAAC	0.433209
TCATTTTT	0.451482	GCCACCGT	0.415848	GCCGCTGC	0.398401	TGGCAGCA	0.458464	TCCGGTGG	0.481522	TCCATTTT	0.417926	GCGAACGA	0.48224	GCGAGCGG	0.4459	CCGCTTCC	0.427173	CGTGCTGC	0.482144	CAAACAAC	0.401874	AATGTTTT	0.452119	CTCCTCCT	0.500249	AACCGAAC	0.436868	TTTTGCAC	0.4384	GGAGGAAA	0.356564	CCTTCCCG	0.424399	CTCTCTTT	0.457819	CGCACGGT	0.494737	GAGGAAAA	0.352467	CGATCGAG	0.461135	GATGGGAT	0.432987
CTTTTCTT	0.451413	ATATATAT	0.415717	CAGCAGCC	0.398398	CCACACCA	0.458421	CGAACGGA	0.481386	TGGAAAAA	0.417924	CTCTCTTC	0.482065	TTTATTTG	0.445862	CAGCGGCA	0.427121	CGGTGGCC	0.482119	AAAACAAT	0.401866	CTCTCGCT	0.452117	CCACCGAC	0.500213	ATTTTATT	0.436699	TGTTTTCC	0.438299	CGCCGCCA	0.3564	GGCCGGTG	0.424368	TCCATTTT	0.457624	TGCCGCCG	0.494702	ATTTAAAA	0.352167	CACCGACG	0.461118	TCGATCGG	0.432844
AGGAAGGA	0.451395	TTTTCCTC	0.415329	CGACGGTG	0.398381	GAAAAGGA	0.458367	GCAGCAGA	0.481353	GCGCACCG	0.417915	GGTTGCTG	0.482049	CCGGGCGA	0.445784	TGATTTTT	0.42707	TTTATTTG	0.481667	CCAGCACC	0.401526	AAAATGTT	0.451848	CCGAAACC	0.500186	GCGCGTGT	0.436649	CGGCACAC	0.438253	GCTGCTTC	0.356275	GTTCGTTT	0.42399	CCGGAAAA	0.457605	CTTTCTCT	0.494614	CCGGCCCG	0.351825	GAAAAACT	0.461093	GTTTTATT	0.432829
CGATGCTG	0.451334	TTTTAAAT	0.415301	TGCAGCTG	0.398358	TGCTTTGC	0.458295	AATAAATT	0.48121	TTTTTTAA	0.417774	GGAAGAAG	0.482034	ACTGCTGC	0.445718	TTTCGGTG	0.427049	TTGCTTTT	0.481651	CGTTTGTT	0.401336	CGCCCGGC	0.451565	TTCGCTTT	0.500182	CTTTTCTT	0.436631	GAAGCAGC	0.43825	AAAACCAA	0.356082	CGTTTTGT	0.423946	GAAAATGT	0.457439	GTGTGCGA	0.494346	TGTTTTAT	0.351737	CCCCCGGG	0.460698	TAAAATAA	0.432658
GTGGTGTG	0.451238	TCTTCTTT	0.41528	TTCCCTCC	0.397954	TGTTGTGC	0.458274	GAGCGAAA	0.481172	ATAAAACA	0.417705	TCTCTTCT	0.481105	CAGCAAAA	0.445656	CTTTTTCT	0.426886	TTTTCTCT	0.4816	CCCCCCTC	0.40129	GTGGTGGA	0.451332	CCGGTTGC	0.50003	TTCGGTGG	0.436475	CTTTTCCC	0.438203	TGGGGGGG	0.356056	CAAAAACC	0.423901	TATTTTTA	0.457232	GTGGTGTG	0.494219	TTGCTGCA	0.35159	CCGGACGG	0.4601	TTTCCATC	0.432646
ATGCAAAT	0.451068	ACAAAACC	0.415212	GATTTTCC	0.397869	CCCTCCCT	0.458229	GGCCGGTG	0.481098	TGGTGTGT	0.417633	AATGCAAA	0.481031	CACACCAC	0.445655	CGGGCTGG	0.426884	CGGTGCGT	0.481441	GCAAAAGC	0.401192	GCAAAATG	0.451148	TTTGTTGC	0.49982	GCTTCTTC	0.436428	TTTTCGTT	0.437864	TGCAAACA	0.355801	CGCCCGGT	0.423814	AAAACGCA	0.45711	TCTGCTGC	0.494096	CGTGCGCG	0.351579	GGAAGCGG	0.460063	ATTTTTAA	0.432573
AACGATCG	0.450983	AAAAACAG	0.41511	GCTGCTCC	0.397717	TTTGCATT	0.458157	GCTGGCCG	0.480989	CTGCACCG	0.417557	AAGAAAGA	0.480883	ACCGAGCG	0.445592	CCCCTTCC	0.42682	TCGCACAC	0.481348	GCAGCAGG	0.40115	CGGGCGGG	0.450992	AAACGCAC	0.49974	CCGCACCG	0.436408	GGAGGAAA	0.437715	GTTGTTTG	0.355775	GGAAAGGA	0.423787	CACCGACG	0.457079	TTTCCATT	0.493811	AACGAAAC	0.351533	GGGTTTTC	0.459662	GCTGCTTC	0.432567
GTGCGCGC	0.450578	TTCCATTT	0.415073	CATTTTCA	0.397487	AACATTTT	0.458147	CCGCCAGC	0.480843	CGTTTTGT	0.417548	TACTGCTG	0.480806	AAACGAAC	0.445492	CCGGTGGT	0.426814	GGGTGGGG	0.481339	ACCCCCCC	0.401125	GCGCGCGG	0.45092	CAGCAAAC	0.499684	TTGGTGTG	0.436377	TGTTTTAT	0.437646	AAACAGCA	0.355697	GGGGGGAA	0.42367	CGTTCGGT	0.456847	CCGTGTGC	0.493725	CTTTTCCC	0.351477	CGGCGACG	0.45952	CACATACA	0.432445
GCCATTTT	0.450359	CGCGCACG	0.414917	GGGGAAGG	0.39737	GCAAAGCA	0.458048	GCCACCGT	0.480763	TTTTTTGG	0.417158	ATTGATTT	0.480671	TTCATTTC	0.445347	TTTTTCCA	0.426549	AAAAAACT	0.481109	GGTGGAGG	0.400961	CGGCACAC	0.450834	CGAAACAA	0.499476	GCACCGAA	0.435967	GGAGAGAG	0.43764	TGTGTCTG	0.355416	AAAATATT	0.423465	AATTTAAA	0.456706	AACGATCG	0.493539	CGTTTTGC	0.351473	CCGGGCCG	0.459486	CCATTTCT	0.432118
ATGATGGT	0.450157	GCCGGGCG	0.41478	CGGTGCGC	0.397271	GAAAAATG	0.457873	CAAAACAC	0.480707	CCGCACAC	0.417017	TTTGAAAA	0.480484	AATTTAAA	0.445293	GGAAGCGG	0.426409	CGTTTGCT	0.48108	TTGTTTCG	0.400878	CCACCCCC	0.450831	CGCAACCG	0.49946	AAACAGCA	0.435956	AGACACAC	0.437476	GCAAAACG	0.355036	GCAGCACA	0.423442	CCGGTTCC	0.456648	TGGAAAAT	0.493476	TGCTGTTT	0.351447	CACCGGCA	0.459387	GAAGCGAA	0.431971
TCCTTCCT	0.450086	TTGGTTTT	0.414692	TTCCGGTG	0.397092	CGAACGAA	0.457805	CCCGGCGG	0.480598	GATGCTGC	0.416916	AGCAGTAG	0.480484	ATAAAATA	0.445242	GATGGAAA	0.426386	ATTTTCCA	0.480989	GGGGAAGG	0.400584	TGTGCTGT	0.450776	GAAAACGA	0.499206	GCAAACAC	0.435838	TGCATTTT	0.437252	GCGCGCGG	0.355035	GCGCACGG	0.423439	AACACAAA	0.456565	AAATAATT	0.493391	TTTTCGTT	0.351406	TTTCCAGC	0.459203	GCGCCGGT	0.431872
ATTATTTT	0.449921	AGCGAGAG	0.41444	TTTTGAAA	0.396785	TGTGTTGC	0.457789	CCACCGTG	0.480528	GAAAAATG	0.416801	TGGTGTTG	0.480278	GTGTTGTT	0.445235	GAGGGAAA	0.426286	GCAGCACG	0.480979	CGATCGAA	0.40058	ACAAAAAT	0.450699	CATTTTCC	0.498742	GCGAACGA	0.435524	CGGTACGG	0.437203	AACGAAAA	0.354762	ACGAACGA	0.4234	TAAAAATA	0.456536	CCGTTCGG	0.493378	ATAAAACA	0.351244	GGAAAATA	0.458989	CCTGCCAT	0.43185
CGCTGGTG	0.449889	CGGCACAC	0.414382	GGAAAGGG	0.396752	GTTTTTGC	0.45778	CGCGAACG	0.480148	CGAACGGT	0.416654	TTTTAAAA	0.480119	GGCAGCGG	0.44522	CTCGCTCG	0.426276	CGTTTGTT	0.48092	ACGATCGC	0.400541	GCGCGCTC	0.45057	GCACACGG	0.498706	GGGTGTGT	0.435516	GGGTGGGG	0.437164	GTGGTGGA	0.354589	CGCACGGT	0.423173	GGTGCTGG	0.456518	TTTCCTCC	0.493363	CACTCACA	0.351216	GCGCCCGG	0.458866	GCCAGCAG	0.431619
GCAGCGCA	0.449791	GTGCTGCA	0.414309	CAGAAAAA	0.396667	GTGCAGTG	0.457698	GCTGGCGG	0.479699	CATCAGCA	0.416567	TTAATTTT	0.480055	AGCAGCGG	0.445178	TGTTTGCA	0.426217	TCATTTTT	0.480911	AAAGAAAG	0.400399	CTTCTTTT	0.450538	CTGCTGCG	0.498692	AATGGAAA	0.435477	AATGCAAA	0.437132	AAAAATGG	0.354458	CCACCGTT	0.423128	CTGTTGCT	0.456428	GGCCGGTG	0.493142	CCGATTCC	0.351088	GTTTGTTG	0.458644	TTAAAAAT	0.431524
AAAATGGC	0.449575	CCATTTTT	0.414199	TTTGTTGC	0.396564	GGAGCAGC	0.457571	TCCGGTGC	0.479588	ACCGTTCG	0.416478	CGAAACCG	0.479884	TTCCGGTG	0.445165	GCTGCTGA	0.426191	GGCGGCCG	0.4809	TTCGGTGC	0.399854	TATTTTTA	0.450471	CACCAGCG	0.498539	GTTTTATT	0.435458	CGTGCGCG	0.437086	CCGACCGG	0.354318	GAAAAAGG	0.423124	ACCGAGCG	0.456294	CCGATCGA	0.492876	TCTTCTTT	0.350903	CGTCGCCG	0.458406	GAGAGAGC	0.431484
GTGTTTTT	0.449401	AAAATGTT	0.414156	AGGAAGAA	0.396515	GTGTGCCG	0.457457	CACATACA	0.479456	AAAATGTT	0.416476	CACAACAC	0.47982	CGCCCGCC	0.44508	ACGCACGC	0.426187	GTGTGGTG	0.480898	TGCAGCAA	0.399816	GTGAGTGT	0.450101	CACACCGG	0.498539	TCTTTCTT	0.435368	ATGAAAAA	0.436796	AAAAATGA	0.354095	AATATTTT	0.42301	AATAAATA	0.455886	GGAAAACA	0.492812	AAAATGCA	0.350839	ATGAAAAT	0.458214	AAATTGAA	0.431268
AAAAAATC	0.44931	AATATTTT	0.414082	AAACTTTT	0.396475	AGGAAAAG	0.457275	TGCCGGCG	0.479448	CGGAAGCG	0.416264	CTTTTCTT	0.479792	CCCCTCCC	0.445048	GAAAAGGG	0.426184	CAACACAC	0.480715	AACCGAAC	0.399724	GCACACCG	0.449647	CCGGTGTG	0.49844	GGGGTTTT	0.435356	TTTTTGGT	0.436711	GTTTCGTT	0.353912	AAACGAAC	0.422986	CCAGCTCG	0.455672	GATGCTGC	0.492675	TTCCATTT	0.350716	AGCAAACA	0.458075	ATTTTCCC	0.431262
CAGCGAGC	0.449179	GAGGAAAA	0.413942	AATTAAAT	0.396432	CCCACCAC	0.457256	ACGGTGGC	0.479443	TCCATCCA	0.416098	TTCCTTCT	0.479519	CACCACCC	0.445015	ACCAGCAG	0.426053	GCAACCGG	0.480515	TTTTGCTC	0.399682	AAAACTTT	0.449629	GTGTGCGA	0.498406	TTTTCTCT	0.43521	ATAAAACA	0.436421	TGCTGCAA	0.353737	TTTTCTCC	0.422929	CGAGCTGG	0.455643	ACACACCG	0.4925	CCCCCCCA	0.350567	TTTTTTGC	0.457849	ACCACACA	0.431239
AATATTTT	0.449074	AACGAAAC	0.413716	CGGTTTCG	0.396213	GGTTTGTT	0.456853	TTTATTTG	0.479396	CACGGTGG	0.41601	GAAGGAGG	0.479211	AAAAACGC	0.444916	GCCACCGA	0.425937	CCGAAACC	0.480409	TTTTGGTT	0.399347	GTGTGCCG	0.449533	TGTTGGTG	0.498384	CCGATCGG	0.435051	GGGAGAGA	0.436098	CCCCAAAA	0.353549	TCGTTTTT	0.422895	CAAAAAAT	0.455642	TCACCACC	0.492482	TGTTGTGC	0.350352	AAAAAATC	0.457781	GTTGTTTG	0.431189
ACACATAC	0.448921	ACAACAGC	0.413282	CCACCGTC	0.396081	GCCGCTGC	0.456819	AGCAACAA	0.479382	TTTGTTTA	0.415977	CGTTCCGT	0.479184	AAAAGCAA	0.444904	GGTTTTGT	0.425907	CGCACGGT	0.480403	ACCACCGC	0.399332	TCATTTTT	0.449523	GTGTGTTG	0.498384	GCTGCTGA	0.434972	TGCTGTGT	0.43598	GCTGCACC	0.353272	GGAAAAAG	0.422861	GGTGAAAA	0.455522	CAGCGGCA	0.492369	TTGTGTTG	0.350224	CCGCCGGG	0.457746	AAAATGGA	0.431115
GTTGTTTG	0.448805	CCGGCCCG	0.413278	GGAGGGAA	0.396057	CTGTTTTT	0.456805	ACCACCGG	0.479351	CATCCATC	0.415857	CTTCTCTC	0.479128	TATGTTTT	0.444812	CTCTCTCC	0.425815	CACCAACA	0.480309	GCCACCAC	0.399216	TAAAAATA	0.449285	ACCGGCAC	0.498371	TTTTTGCA	0.434807	AACATTTT	0.435964	TTTTCCTC	0.353267	GCGGTGGC	0.422803	GCCACCAC	0.455461	CGTTTGCG	0.492167	GCAGCCGC	0.350043	CATTTTCA	0.457691	GCCACCGA	0.431013
AATAAATA	0.448731	CAACACAA	0.413257	TTGTTGCT	0.396002	TTGCTGCC	0.456774	CACCGAGC	0.479193	ACACACCA	0.415812	GGAAAACA	0.478915	TTCCTTCC	0.4448	TCCTTTTC	0.425779	CCGAGCGC	0.480239	AAGAAAAG	0.399082	CGGTGTGC	0.449282	GCAGCACG	0.49837	CGGTGTGG	0.434797	GGTGGAGG	0.435724	TGCAGCAA	0.353195	TGTTGTGT	0.422763	CGAAAGGA	0.45541	GCGAAAAA	0.492019	AATATTTT	0.349578	CGGGCGGG	0.457545	GGGAAAAT	0.430971
TTTTCAAA	0.448594	TGCGCTGC	0.413192	CGAACGGA	0.39593	GCGCGCAC	0.456673	CGCTCGGT	0.479193	CCAAAAAA	0.415513	AGAAGAGA	0.478522	CCGCTGCT	0.444772	GTTGGTGG	0.425767	TGTTGGTG	0.479722	CCTCCACC	0.398715	GAAAGGAA	0.449265	TTGAAAAA	0.498347	GAGAAAGA	0.434602	CGGTTCGG	0.435651	CTCTCGCT	0.353171	TTTTCTCT	0.422596	AAAACCCC	0.455243	AATTATTT	0.491991	AAACAGCA	0.349472	GAAGCGAA	0.457419	GCAAACGG	0.430928
TCATTTTC	0.44859	GCGCGCGG	0.413095	CACCGCCA	0.395911	CGGTTCGG	0.456583	GAAAATAA	0.479011	ACGATCGC	0.415491	TGCTGCAC	0.47851	CGCTGGTG	0.444724	CGGGACGG	0.4254	AGGAGGAG	0.479532	CCCGGTGC	0.398496	AGCGAGAG	0.449003	AAATAATT	0.498255	ACCAAACA	0.434483	CTCTCTCC	0.435631	ATAAAACA	0.353153	TGTGCTGC	0.422517	CACCAGCG	0.45524	TTTTCCAT	0.49188	GGGAAAGG	0.34917	TATTTTCC	0.457403	CTGCCATT	0.430808
TGTTTTAT	0.44845	AAAATGCA	0.412964	GCCAGCAG	0.395867	TTTCCCTC	0.456457	AGCGAGAG	0.478971	GAACGGAA	0.41543	CCTTCCTT	0.478471	CCGAACGG	0.444682	CGAGCGAG	0.425393	GTGTGCGG	0.479502	TTTAATTT	0.398494	CTTTTGCT	0.448635	CACCACAC	0.498137	CAAACCAA	0.434372	TGCTGCAA	0.435467	CGCGCTGC	0.353143	TCGTTCGC	0.422381	GAGAGCGA	0.455067	TGTTGGTG	0.491851	TTTTCCTC	0.349024	AACGGTGG	0.457381	CACCGCCG	0.430771
GTTCCGTT	0.448425	TCCACCAC	0.412882	GAAATGGA	0.395764	ACCACCAA	0.456385	TTTTCAAT	0.478775	GAGGAGGA	0.415255	AACATTTT	0.478462	CGTTCGCC	0.444577	GGGGGGGT	0.425287	TATTTTAT	0.479458	TGCACACA	0.398462	ACCAGCAG	0.448507	GGGGAAAA	0.498129	CCTCCTCC	0.434359	GTTTTCTT	0.435431	TCCCTTTT	0.353025	GGTGGTGA	0.422243	ACAAAACG	0.455029	CCACCCGG	0.491846	GAAGCAGC	0.348879	AAAAGTTT	0.457209	TCGTTTTT	0.430764
TCTTTCTT	0.448312	CCTCCACC	0.41247	TTCTTCCT	0.395758	GGTGATGG	0.456307	TCGTTTGC	0.478723	GGTTTGTT	0.415247	CTTCCTCC	0.478311	GGGCGCGC	0.444496	CTTTTCCA	0.425043	CGCACACC	0.479436	CGGTGCAG	0.398391	AGACACAC	0.448469	GCTTCCGG	0.498104	AGAGAAAA	0.434299	GTGGTGGA	0.435353	TTTCCATT	0.352794	GGCAAACG	0.422233	GGAAAAGG	0.454998	TTCCATTT	0.491633	TTGGTTTT	0.348829	AGTTTTTC	0.457172	GATGGAAA	0.430728
AAGAAAGA	0.448144	GTGGTGGA	0.412195	GTTTGCTG	0.395642	CGATCGTG	0.456231	TCCGTTCG	0.478541	CGCTTCCG	0.415244	TCCTTCTT	0.478291	CGATCGGT	0.444479	TGTGTGAG	0.424924	GGCAGCGG	0.479214	GGCCACCG	0.398325	ATTTAAAA	0.448156	CCGGAAGC	0.498034	GAGCAAAA	0.434093	TTTTAAAT	0.435314	AAGGGAAA	0.352698	GGTTTTTG	0.421969	GGAAAATC	0.45495	CACGCTCG	0.491624	GGAGGAAA	0.348723	AATTTATT	0.456938	CTGCTGGC	0.430726
AACAGAAA	0.447887	CGCCCGGC	0.412038	GAAAAGCA	0.395379	AAAAATGG	0.456205	GTGTTTTG	0.478448	TTGTTGTG	0.415067	CGGCGACG	0.478166	GCGGCTGC	0.444379	TCGCTTCC	0.424808	GCGCTCGC	0.479088	CTTTTTCC	0.398232	TTGCTGCA	0.447979	AAATTTAA	0.497918	TTGGTTTG	0.434086	TTGCAGCA	0.435078	AAAGAAGA	0.352564	AGAAAACA	0.421961	GTGGTGGC	0.454921	ATGGAAAA	0.491588	TATTTTTA	0.348629	CCGTTTTT	0.456925	AATGGCAG	0.430389
AACCGAAC	0.447709	GGCCGCCG	0.411776	CTGCTGTT	0.395371	CGCACACC	0.456103	AAAAATCG	0.478372	TTGGTTTT	0.414888	GCTGTTGT	0.478102	ACACAACA	0.444299	TGGAAAAA	0.424773	TTTGTTGC	0.479	CCCCCACC	0.397879	ATTTTTGT	0.447928	CCACCGTG	0.49786	TTTCGGTT	0.434013	TTGTGTTG	0.434852	TTGGTTTT	0.352547	CGTTTCGG	0.421961	AGAAAAAT	0.454885	CCCGCCCG	0.491492	AATGGAAA	0.348158	GAAAATTG	0.456783	TCGGTGGC	0.430346
AAATCGAT	0.447451	CGGGCCGG	0.411627	TTCTTCCC	0.395209	CCGCACCG	0.456071	TTTTCCCC	0.478334	CGCACCGA	0.414781	TCGTTCGC	0.478063	CGCCGGCC	0.444238	CACCGAAA	0.424756	ACCAGCAG	0.478823	CCGCCGCC	0.397713	GTGTGTCT	0.447851	AATTATTT	0.497852	AGCGAACG	0.433986	AAAATGTT	0.43485	AAATGGAA	0.352486	CACCGCCG	0.421743	TGCGCGCG	0.454818	TCGATCGG	0.491445	GCACAACA	0.348069	GCCGGGCG	0.456771	TGGGGGGG	0.430214
ATGAAAAT	0.447366	CTGGCTGG	0.411167	AATGCAAA	0.395187	CAAAAAGG	0.456063	TCTGCTGC	0.47824	CGATCGCG	0.414779	ATGTTTTT	0.477993	AGCAACAG	0.444178	CCGCCCGC	0.424698	TTTTTCCA	0.478681	GCGCGCAC	0.39767	GCACGGTG	0.4478	GGAAAATG	0.497764	GCACAGCA	0.433932	GAGAGCGA	0.434552	TATTTTTA	0.35238	ACACAACA	0.421664	CCAACCGG	0.454529	CATCATCG	0.491393	CTGTTTTT	0.347784	AATAAATT	0.456711	TTTGTTTA	0.430169
TTAATTAA	0.447201	CGGTTCGG	0.411167	CCCTTCCC	0.39507	GCACACCA	0.45597	GTGTTGTG	0.47793	TGTTTTAT	0.414732	GTGCAGCA	0.477987	TGTTTTCG	0.443927	GAACAAAA	0.424695	GTTCGTTT	0.478672	GCGTGCGT	0.397605	GCTCCGGA	0.4478	TGCCGCCG	0.497744	CCGGTACG	0.433743	TTCGTTTG	0.434425	TTTCCCTT	0.352259	GGCAAACA	0.421453	CAAAACGA	0.454443	GGCAGCGG	0.491381	ACAACAGC	0.347453	CAAAACCA	0.456639	TCCACCGG	0.429841
CGGAACGG	0.447108	TAAAAATA	0.411049	TAATTTTT	0.394895	CACACCGA	0.45597	CGCCGGCA	0.477862	ACGATCGA	0.414719	CAGCAACC	0.477986	TTCCATTT	0.443838	CCGGTGGG	0.424653	AGTTTTTT	0.478604	GCAAAAAC	0.397543	GCCGGGCG	0.447744	GTCGGTGG	0.497683	CTGGTGGT	0.433695	ACAACAGC	0.434318	TGTTGTGC	0.352078	GGTTGGTG	0.421277	GAAAAGCA	0.454344	CGTTTCGG	0.49137	AACATTTT	0.34732	GCGAGCGA	0.456627	CACTCACA	0.429645
TGCGCTGC	0.446994	TGCTGTTT	0.411009	ATTTTCAT	0.394824	GGTGGTTG	0.455949	ACCGAGCG	0.477856	TTCATTTC	0.414691	AAAATGGT	0.477846	AGCGAACG	0.443766	CCGGTGTG	0.424562	GGAGCAGC	0.478567	CGCTTCCG	0.397478	CACTCACA	0.447719	AAATTGAA	0.497559	TGCAAAAA	0.433638	TGTGTGGG	0.434291	TGCATTTT	0.351913	GGAAGCGA	0.421177	GCGAAACG	0.45434	GAAATGAA	0.491259	TTTCCATT	0.347292	ACGAACGA	0.456605	ACCGGCCG	0.429529
AACCAAAC	0.446985	TGCATTTT	0.410871	CTGCTGGC	0.394823	GCAGCTCG	0.455875	CGTGCCGT	0.477807	GGAAACGG	0.414574	AGCGAACG	0.477732	GCACCGGA	0.443705	CGTTCGCT	0.424524	GTGTGCGA	0.478543	GGCCGGTG	0.397426	TTTGAAAA	0.447696	ACGCACCG	0.497361	ACCACCAA	0.433636	CATTTTTC	0.433942	ACAACAGC	0.351604	CTTTTCCA	0.42116	CCAACCGA	0.454199	TGCTTTTT	0.491214	GCGGCTGC	0.347258	TTTGCAAA	0.456329	GGAAAAGG	0.429526
TTTCCATC	0.446976	TTTTGCAC	0.41086	AAACCGAA	0.39443	ATTTTCCA	0.455791	ACAACACA	0.477447	GCGATCGT	0.414412	TTTTCAAA	0.477659	TTTGCTTC	0.443558	GGTTTTTT	0.424503	CGCGAACG	0.478181	GGAAAAAC	0.397397	CAAACAAC	0.44769	GTTGGTGG	0.497278	CTGCTGGT	0.433299	AAATTGAA	0.433878	TGCTGTGT	0.351476	TTTTTTGG	0.420957	TCGCGATC	0.453929	ACCGGCGG	0.491114	GGGAAAAG	0.347183	GATGATGG	0.456033	CCCCCCCA	0.429498
TCACCACC	0.44696	GGGTGGGG	0.410494	TATTTTTA	0.394379	TGGTGTGC	0.455789	AATTTATT	0.477427	TGGAAAAC	0.414148	CAACACCA	0.477464	GGCGAACG	0.443419	GGGGGAAA	0.424414	CGATGATG	0.478171	GTTGTTTG	0.397256	CTGGCTGG	0.447586	CGTTCGCG	0.497094	CCGTGTGC	0.433222	AAAAATGG	0.43347	ATTTTTAT	0.351447	CGGCCCGG	0.420692	ATGCAAAA	0.453807	CCACCGTG	0.490924	AAAGAAGA	0.347161	GGTTTGTT	0.455513	GGAGGAAA	0.429176
CCGATCGA	0.446624	CCCACACA	0.410358	CCATCATC	0.394222	CTTCTTTT	0.455762	CAAATAAA	0.477342	GGTGGTGA	0.413999	AAAAACGA	0.477444	TTTCGCTT	0.443353	ACCGATCG	0.424364	AACGATCG	0.478149	AAATTAAA	0.397066	TGCAGCAA	0.447427	GGAAAACA	0.496967	ACACACCC	0.433195	TGCAGCAA	0.43343	TCATTTTT	0.351437	TCGCTTCC	0.420576	CGCCGGTG	0.453785	TCGCACAC	0.490907	GGAAAACA	0.347036	ACGAAACG	0.455394	CCGTTCGG	0.42912
CAGCAGTA	0.446372	GCTGCACC	0.410342	AAAAATTA	0.394211	TGCTTTTC	0.455667	CGTTTCGG	0.477172	CGTACGGG	0.413947	TCCGGTGG	0.477401	TTAAAAAT	0.443083	CTGCTGGT	0.424306	GCGCTCGG	0.4779	GAATGGAA	0.397057	CCTTTTCC	0.447274	CCGTCGTC	0.496925	TCTTTCTC	0.433054	AAAATGCA	0.432985	TTGCTGCA	0.351383	TGTTTTCT	0.420326	TTTTCACC	0.453679	ACCGGCAC	0.490899	TTTTGCAC	0.346997	GGTTCGGT	0.455304	TTCAATTT	0.428945
ATCGATTG	0.446322	AAAAATGG	0.409991	TCCGTTCG	0.393941	TTTGTTTA	0.45558	TGTGTTGT	0.477141	CAAACGCA	0.4139	AAGGAAGG	0.477378	CGTTCGCT	0.443063	CCGTGTGC	0.424206	GCTGCTGA	0.477611	TTCCCTTC	0.396972	CGTTTTGC	0.447221	AAAGCGAA	0.49692	TCAGCAGC	0.43293	CCGGCCCG	0.43298	CACCGTGC	0.350655	TTCGATCG	0.420116	CAAATAAA	0.453445	AAAAATGG	0.490722	GGTGCAGC	0.346133	CGTTTGTT	0.455232	AAAATGTT	0.428906
GTTTTTTG	0.446281	TGCAGCAA	0.409988	AATTAATT	0.393748	CCCACACA	0.455481	CACCAACA	0.477116	GGCAAACG	0.41381	CACAAAAC	0.477254	CGCGCGGC	0.442861	CACACCGG	0.42418	GTGTTTTG	0.477596	ACCGGCCG	0.39685	TGTTGTGC	0.447135	GTGTGCGG	0.49684	AAAAACAT	0.432805	ATGCTGCT	0.432865	GCAGCGGG	0.350595	GGGAAAAT	0.420044	CTTTCTTT	0.453328	AAGAAAAT	0.490549	ACACAGCA	0.34591	TCATTTTC	0.455123	CACCAACC	0.428689
CAGCACAC	0.445988	ATAAAACA	0.40996	GGTGGAAG	0.393573	GGGAGAGA	0.455381	TCGCTCTC	0.477065	CCATTTTT	0.41375	TCGTTTTT	0.477199	GCCGGTCG	0.44286	GGAAGCGA	0.424174	GCAACAAA	0.477565	GTTCGGTT	0.396668	CAACACAA	0.447121	ACAAAAAT	0.496797	AGCAAAAG	0.432749	CCCACACA	0.432696	AGCAGCAT	0.350595	GGAAGCGG	0.41991	ATAAATAA	0.453321	CCACCGGA	0.490373	CGCGCTGC	0.345889	CCTTCCCG	0.45491	AGCAGCTG	0.428676
TATTTATT	0.445668	GGAGGAAA	0.409531	AGAAAATG	0.39327	TTTTTCAT	0.455368	CGCACGCG	0.47706	ACATACAC	0.41369	TTTGCATT	0.477078	AATGGAAA	0.442664	CCGTTTCC	0.424149	AAACGCAC	0.477511	GTTTTGCG	0.396608	AGTTTTTT	0.44697	TTAAATTT	0.496787	AATAAAAT	0.43273	ACGGTGGC	0.432561	AATGGAAA	0.350568	ACATTTTT	0.419905	AAAGAAAC	0.453199	GAAAGCAA	0.490328	GTGGTGGA	0.345788	CAATTTTC	0.454844	CACACTCA	0.428588
CAAACAAC	0.445514	AAAGAAGA	0.409344	GATGATGG	0.39322	CAAAAAAG	0.455355	GTTTTGTG	0.477046	GCGGTGGC	0.413624	CACACAGA	0.476969	GCAGCCGC	0.442554	CCCGGTGC	0.424013	AAAACCAA	0.477459	GGTGGTGA	0.396414	GTGCTGCA	0.446904	AACAAACG	0.49677	GTGCGGTG	0.432487	GCAAAACG	0.432412	AATGCAAA	0.350472	AGAGAAAA	0.419892	TGGTGGAA	0.453143	CCGCACAC	0.490299	GCAAAATG	0.345536	CCGAAACC	0.454674	CCACCACA	0.428564
TTTTTATG	0.445466	TCATTTTT	0.409147	CCTTCGCC	0.393183	TGGAAAAT	0.455287	CGGCCAGC	0.476729	CCGAAACG	0.413611	AATTAATT	0.476828	TTTCTTCA	0.442533	AAAGTTTT	0.42395	AGCAAACG	0.477419	CATTTTTC	0.396332	CCAGCCAG	0.446879	CGGGCACG	0.496742	TGGTGTTG	0.432418	ATTTAAAA	0.432335	CCTCCACC	0.350469	ATAAAACA	0.41944	GCTCGGTG	0.453118	CCGGTGGG	0.490293	AACGAAAA	0.345333	CCCCACCC	0.454643	AATAAATT	0.428544
TGGCAGCA	0.445196	GCACAACA	0.409104	CGGCGACG	0.393147	AATAAAAC	0.45507	GCGCGAGC	0.476557	TGCGTTTG	0.413586	AAAAATGA	0.476628	TGTGTTGT	0.442448	CGGAACCG	0.423782	CTTCCACC	0.477323	GGGAGGGA	0.396255	AAAAATGG	0.446673	CGGTTGCG	0.496671	ATGTTTTT	0.432388	GGAAAGGA	0.432227	ACAAAACC	0.350256	GCAGCATC	0.419378	AGCAACAG	0.453018	CACGGTGG	0.490282	TGCTGTGT	0.345214	AAACTTTT	0.454547	GATGGATG	0.428182
TGCAGCTG	0.445159	GAGAGAGC	0.408907	GCGGGAAA	0.393133	CGATGATG	0.455069	TTTCCATT	0.476454	CAAAACCC	0.413583	AAAATTAA	0.476498	CGGCGCGC	0.442327	GGAGCAGC	0.42372	GCGGGTGG	0.477162	CGGTTTTG	0.396252	CTGCTGGT	0.446489	GTGCGTTT	0.496592	CTTTTGCT	0.432299	GGTGCAGC	0.432189	AAAAGGGA	0.350199	TGGAAAAG	0.419289	TTTCGATT	0.452803	GTGTTTTG	0.490229	TTCAATTT	0.344441	TCGCTTCC	0.454329	TGTGTGGT	0.428181
CCGAACCG	0.445019	TTTCCATT	0.408714	GGCGAAGG	0.393024	GTTTTATT	0.45497	TGTTGGTG	0.476376	AAACGAAC	0.413483	GGTGGTTG	0.47649	ACCGAACG	0.44232	AGTTTTTT	0.423701	TGCAAAAA	0.477098	GCGATCGT	0.395938	AAAACATT	0.446486	AGCAGCTG	0.49656	CCGGGGTT	0.432257	CCGACCGG	0.432166	TGCTGCGC	0.349971	TCCCTTCC	0.41892	CGCGCACG	0.452753	CCGAGCGC	0.490213	AGCGAGAG	0.344414	TGTTTGCT	0.454278	TCCATTTT	0.428172
CAGCGGCA	0.444917	TGCTGTGT	0.408712	CTTTTTTG	0.393008	ACATTTTT	0.454969	TCTTTCTC	0.476279	TTTTGCAA	0.413362	TGTTTTCC	0.476361	GAAGCAAA	0.442227	GTTTTCCC	0.423693	AAATGGAA	0.477059	AAAAATGT	0.395935	GGAGAGAG	0.446426	AAAAACCC	0.496432	CTGTTTTT	0.432149	ACACAGCA	0.43216	AAAAACAG	0.349834	TGCAAAAA	0.418858	GAAAAAAT	0.452679	TCGTTTTC	0.490207	ATAAAAAT	0.344146	CTTCCGGC	0.454241	CACCGGAA	0.428143
AATCAAAA	0.444867	CCTTTTTC	0.408702	CGTTCGCC	0.392976	GCAGCGGC	0.45492	CACCAGCG	0.476215	GTTTCGGT	0.413282	TTTTGGTT	0.476267	CACCGGAA	0.442208	TCGGTGGC	0.42364	TCGATCGG	0.477042	CTTTCTTT	0.395831	AAATGTTT	0.446335	CGCAGCAG	0.496347	ACGAAAAA	0.432067	CCATTTTT	0.432124	TTTTGGGG	0.349767	GATGCTGC	0.418779	GCGGTGGC	0.452544	AACCGAAA	0.490117	GGTGGAGG	0.344138	GCAAAAAA	0.454206	TTTTTGGT	0.428023
TGCTGGCC	0.444522	CTTTTTCT	0.408628	GGAAGAAG	0.392867	GAAGCAGC	0.454812	ATTTTTAA	0.4762	GGAAGCGA	0.412791	AGACACAC	0.476113	CGAAAACA	0.442062	TGCAGCTG	0.423633	ATGGAAAA	0.477026	CTTCCACC	0.395765	CAACAACC	0.446325	TGCAAAAA	0.49619	ACGAAACG	0.431932	GCTGTTGT	0.431875	CCGCAGCA	0.349537	TGAAAAAA	0.418662	GCGAGAAA	0.452398	GCGAGCGC	0.489738	TGCTGCCC	0.344035	CGCCCGGT	0.454195	CACAGCAC	0.428012
TCGATCGG	0.444437	GCAGCCGC	0.408437	CTTCCACC	0.392745	AGGAGGAG	0.454805	CGACCGGC	0.476161	TGTGTGTC	0.412492	TCCATCCA	0.476087	ACGGCACG	0.441738	TGGAAAAG	0.42361	CCGGAAGC	0.476927	AACATTTT	0.395688	ATTTTTAT	0.446318	TTCCTTTT	0.496162	AATAAAAC	0.431862	GGGAAAAG	0.431736	CCGGCCGC	0.349204	GCAAACCG	0.41859	GAAAATTG	0.452278	CTGCTGGT	0.489549	TGGGGGGG	0.34399	CACCGCCA	0.453947	CACACAGA	0.427776
ATGGTGGT	0.444276	TTTGCATT	0.408364	AAAGTTTT	0.392697	CGGTGCGG	0.454641	ACCGATCG	0.476134	TGCTGATG	0.41217	GAGTGTGT	0.475958	CACCAGCG	0.441698	CCATTTTC	0.423584	CGAGCGGG	0.476704	CCTGCTGC	0.395607	CCATTTTT	0.446294	CGCGAACG	0.496008	CGTACCGG	0.431851	TTCTTTCT	0.431509	ATTTTTGT	0.349171	AACGGAAA	0.41857	CTTTTCCC	0.45222	GAAAAAAT	0.489313	AAAATGTT	0.343908	GATTTTTT	0.453936	TCTGTGTG	0.427775
CTTTTTCT	0.44425	AATGCAAA	0.408348	GCTGCCGC	0.392657	CGGTACCG	0.454555	TTTCGCTC	0.476099	TAAACAAA	0.412073	TGGTTTTG	0.475954	GCGTTTTT	0.441664	TGCCGCCG	0.423477	ACTGCTGC	0.476671	TCGTTTTT	0.395578	GCAGCGGG	0.446245	TCGCACAC	0.495754	TCCACCGG	0.431783	AAAAGGGA	0.431235	GTGCAAAA	0.349143	CCCCGGGG	0.418565	CCAGCACC	0.452183	AGAGAAAG	0.489189	TTTGCATT	0.343898	GAAAATTT	0.453892	TGTGAGTG	0.427727
GGCCAGCA	0.444169	ATTTTTAT	0.408135	TCCCTTCC	0.392546	ATGTTTTG	0.454444	TTTTCATC	0.475971	GAAATGAA	0.411627	AAAAAATC	0.475831	CGCGAACG	0.441607	CCACCAAC	0.423401	GGAGGGAG	0.476607	CCTTTTTG	0.39556	GGGAGAGA	0.446074	AAAAGGAA	0.495415	ACCGGCAC	0.431771	AAGAAAAC	0.431128	TTTCCTCC	0.348955	GGTTTGTT	0.41837	AACAGCAG	0.452111	TAATTTTT	0.489176	TTTCCCTC	0.343834	TTTATTTG	0.453891	TGTGTATG	0.427604
TGAAAAAT	0.443973	CCGATTCC	0.408073	GCTGGAAA	0.392388	CACACCAA	0.45436	CCCACCCC	0.475968	GGGAAAAG	0.411582	GTGTGCTG	0.47577	ATAATAAT	0.441486	GTTTTTCC	0.423396	GCACACGG	0.476377	GGAAGGGA	0.395545	CGTTTGCT	0.445943	GGTGGAAG	0.495415	CTGTGTGC	0.43158	AAAAATGA	0.430552	TTCAATTT	0.348953	GGTTTCGG	0.418258	GGAGGAAA	0.452079	CGATCGTT	0.489127	AAAAATGG	0.343614	CCGGAAGG	0.453866	TAAACAAA	0.427368
AGGAAAAG	0.443854	TTGCAGCA	0.40806	ATTTTTAA	0.392369	CCGGTGCG	0.454332	AATGGAAA	0.475936	GCAACCGG	0.411543	TTTTCCAA	0.475755	TCCGGTGG	0.441396	TGTGCGCG	0.423388	CGTTCGCG	0.476312	ACATTTTT	0.395411	CACCGTGC	0.445713	CGCGCACA	0.495414	CGTTTCGT	0.431561	CACCCACC	0.430408	TGTGTGGG	0.348847	GGTGGTTG	0.418233	CGGAAAAA	0.452069	AAAAAGCA	0.48907	TTGCAGCA	0.343541	TGCAGCAG	0.453827	TGCAGCTG	0.427207
CAATCGAT	0.443815	ATAAAAAT	0.408006	TGCTTTTC	0.392323	ACCAAAAA	0.454233	ATTTCAAA	0.475843	AGGGAAAA	0.411283	CGGACGGA	0.475716	TTGCTTTT	0.441356	TTTCCATC	0.4233	TGGAAAAT	0.476267	GTTTTTCC	0.395391	TTTTAAAT	0.445659	ATTTTCTT	0.495364	AACCAAAA	0.431517	TGCTGCCC	0.430381	ACACAGCA	0.34879	CCGGGCCG	0.417982	GAAAATGC	0.451973	CACACCGG	0.488966	TGCTGCAA	0.343385	TGAAAATG	0.453817	CACCGGTG	0.42716
CACATACA	0.443786	GGTGGGTG	0.407971	CACCGAAA	0.392056	AAAATGTT	0.453837	GCGCGCTG	0.475771	TTTATTTC	0.411202	GCGGCAGC	0.475591	TTCCGTTC	0.441197	GCCGCCCG	0.423259	TGCCGCTG	0.476233	CTTTTCTT	0.395319	TCGTTCGG	0.445179	TTCCATTT	0.495356	TTGGTGGT	0.431481	CCGTACCG	0.430172	GAGCGAGC	0.348561	TTTTTGCA	0.417973	TTTAAATT	0.45194	GGAAGCGA	0.488918	GCCACCGT	0.343157	CACGATCG	0.453682	TTGGTGGT	0.427114
TGCCGCTG	0.443714	CGCGCTGC	0.407885	CCGGAAAA	0.391828	GCCACCGC	0.45371	ACGGCACG	0.475465	GCGCGTGT	0.410835	GGTTGGTG	0.475363	CGCGCCGG	0.441168	GCCGGCGG	0.423116	GGAGGTGG	0.476026	CATCCGGA	0.395309	ATAAAAAT	0.44486	GACGACGG	0.495245	AAAGCGAA	0.431323	TCCACCAC	0.430153	CAACACAA	0.34851	TCCTTTCC	0.41786	TCGTTTTG	0.451921	TTGTGTGC	0.488909	CGGTTCGG	0.34314	CGGGAAGG	0.453505	CTCGCTCT	0.427085
TGGAAAAA	0.443435	TTGCTGCA	0.407876	TGTTTGCC	0.391595	CCTTTTTG	0.453654	CACACAGC	0.475173	GTTCGTTT	0.410462	GGAAATGG	0.475222	TATTTTAT	0.441156	TCTCCCTC	0.422912	GTGCCGGT	0.475997	GGAAGCAA	0.395267	GGAAAGGA	0.444738	CACGCTCG	0.495152	AAGAAAAT	0.431213	CTTCCTTC	0.430019	CCCCACCC	0.3485	CCGTCCCG	0.417796	GATTTTCC	0.451885	TTTCAATT	0.488649	CTCTCGCT	0.342928	CGATCGTG	0.453469	TGCACACA	0.42707
GCTGGTTG	0.442846	CTTTTCTT	0.407478	TTTCCCGC	0.391592	GGAAGGGG	0.453599	GCGTGCGG	0.474979	GACGGTGG	0.410261	CAAACGAA	0.475017	TTTCGCTC	0.440907	GAAAGGGA	0.422795	GTTCGTTC	0.475993	CGGACCGG	0.395237	GTTTTGCA	0.444474	TTCGGTTC	0.494958	CAAACAGC	0.430609	TGCTGCGG	0.429784	TTGTGTTG	0.348342	CCGCTTCC	0.417777	ACCGAACG	0.45181	CACGGTGC	0.488622	GCACGGTG	0.342894	GCCACCGT	0.453412	AATTTATT	0.427062
CTCCTTCT	0.442623	CTTCCTTC	0.407405	TGGCGGTG	0.391537	GTGCGCGC	0.453592	CACGGCAC	0.474894	CGCGCACA	0.409959	TCTCCTTC	0.474759	CACCGAGC	0.440775	CCTTCCCT	0.422713	CTGTTGCT	0.475787	GGGGGGGT	0.395018	GGTTGTTG	0.444447	ACACACCG	0.494713	GAAGCAGC	0.430566	CCTCCACC	0.429413	GCCGCAGC	0.3482	AACGGAAC	0.41776	CCATCATC	0.451803	CGGTGTGT	0.488612	GGTGGGTG	0.342796	CAAAAACC	0.45295	TGGTTTTG	0.426707
GAACCGAA	0.442623	TATTTTTA	0.407072	CCGCCCGG	0.391528	CTTCCTCC	0.453583	GCACACAA	0.474845	TGTGTGCT	0.409863	ACCATCAC	0.474624	GGGAGGGG	0.440571	GCACACGG	0.422689	CTCTTTCT	0.475663	CAAAAAGG	0.394678	AAAAATGA	0.444273	TTGTTTCG	0.494672	CCAAAACA	0.430472	TGGCGGCG	0.429396	TGTTTTAT	0.347789	CGGCGGTG	0.417623	GCTCGTTT	0.451622	CCGCTGCT	0.488572	AAATTGAA	0.342658	CCCGGCCG	0.452815	TCCCTTTT	0.426541
GAGCGAAA	0.442452	CTCTCGCT	0.407061	AAAAATGC	0.391278	AAAAGAAG	0.453556	GTTTCTTT	0.47468	CCGTACGG	0.409845	CCGCTGCT	0.474455	CGCTCGCC	0.44056	AAAAACGA	0.422634	CGGCCGCC	0.475614	TTCCATTC	0.394502	AAAAGAAG	0.444208	CGAACGGA	0.494473	GATGGAAA	0.430343	GCACGGTG	0.429348	CTTTTTCT	0.347697	TGCTGCTC	0.417503	TTATTTAT	0.451564	GGCGAACG	0.488495	ACGGTGGC	0.342417	GTTGTTTG	0.452605	CGGCCGGT	0.426496
TTTTTTCG	0.442319	GGTGCAGC	0.406996	TTCCTTCT	0.391135	TCGAGCAG	0.453214	ATAAAATA	0.474639	AGCACACA	0.409766	AAAATATT	0.474447	CCGCACAC	0.440536	GGAAACGG	0.422595	CATCATCG	0.475537	TCTTTCTC	0.394308	AAACAGCA	0.444066	CGCACACC	0.494392	TTCTGTTT	0.430218	AAAGAAGA	0.429335	GGAAAACA	0.347576	TGTTTGCA	0.417425	CCACCGAC	0.451465	GGAGCAGC	0.488495	GAAAAAGG	0.342301	TCGGTTGG	0.452408	TTTCCCTT	0.426292
TTGCTTTC	0.442319	ACACAGCA	0.406968	TAAAAATA	0.391073	ACGGTGGC	0.453168	CCGCCGGG	0.474554	GGCGGCGG	0.40972	CCGGTGCC	0.474383	GGGTGGTG	0.440426	GAGGGAGA	0.422575	TGGAAAAA	0.475384	ACGCACGC	0.39413	TCTCTCCC	0.443937	TTTTTCCA	0.494074	GTTTGCCG	0.430139	CCAGCCAG	0.429209	GGGAAAAG	0.347225	GTTCCGTT	0.41711	TTTCTTCG	0.451431	GCGAACCG	0.488421	CTGGCTGG	0.342187	CTTTCTTT	0.452324	ACCAAAAA	0.426166
CGCCAGCA	0.442265	AAATTGAA	0.406856	TTTTCTGC	0.390469	ACACAGCA	0.4531	CGGTGCGT	0.47454	AACATTTT	0.409709	AATTGAAT	0.474169	GCTGCTCC	0.439998	GTGGGTGG	0.422255	GTTGGTGG	0.475246	GGATGGAA	0.394099	AAACATTT	0.443808	CCGGCCGC	0.49406	GCACACCA	0.430121	AGCAGCAT	0.428839	CCTTTTTC	0.347128	TTTCCGTT	0.417024	ATTTGCAT	0.451319	GGTGTGCG	0.488349	ATTTTTGT	0.341924	ATTTTCCG	0.452301	ACCACCAG	0.426078
TACTGCTG	0.442162	GGAAAACA	0.406789	TTAAAAAT	0.390458	GTTTTTCC	0.453056	CGCACGGT	0.474536	CTCCACCA	0.40962	GATCGATT	0.474047	TCGCCCGG	0.439986	TCGTTTTT	0.422216	TTTTCCAT	0.474997	CGCACCGT	0.394045	GATTCCGG	0.443774	TGCTGCTT	0.493921	CACACCAA	0.429945	GTTTGGTG	0.428269	GGGTGGGG	0.34708	GGTTTTGC	0.416944	CCGGGAAA	0.451214	AAAAATTA	0.488308	TAAAAATA	0.341856	CCGCTTCC	0.452282	GCACCGGC	0.426028
TATGTGTG	0.441994	TGTTTTCC	0.406757	CTGCTGCG	0.389958	TGTTGCTT	0.452711	CGCCCGCC	0.474502	GTGCTGTG	0.409558	CGATCGTT	0.473903	CCGCCAGC	0.439982	GTTGCTGT	0.42221	CCGCACAC	0.474948	CCCCTTTT	0.393943	TTGTGTTG	0.443745	AATGGAAA	0.493776	TTCGCTTT	0.429814	TGTGTTGC	0.427959	GACTCCGG	0.347059	TTGCAAAA	0.416789	AAACGAGC	0.451201	CACCAACA	0.488241	TGCATTTT	0.341604	TGTTTTAT	0.452269	AGCAAACG	0.426005
TTTTCGGT	0.441916	AACGAAAA	0.406559	TGCCGCCG	0.389658	CTTTTCCT	0.452665	CTTTTTTG	0.474416	GCAAAACC	0.40946	CAAAAAAC	0.473596	GCTGGCCG	0.439796	GAGCGAGA	0.422199	GAAAACGA	0.474778	TTGCTTCC	0.393877	TTTTTCAA	0.443742	CCGCCCGC	0.493766	TTTTTCGT	0.429762	TTTTGGTT	0.427943	AAATTGAA	0.347022	TTGGTTTT	0.416767	ATGAAAAT	0.450798	AAAACCAA	0.488118	GCTGTTGT	0.341568	ATAAAACA	0.452237	AACATTTT	0.425999
GTTTGGTT	0.441911	ACAAAAAT	0.406358	CAGCAAAC	0.389613	TCTCTCTT	0.452573	GGCGGGCG	0.47438	TGGTGGAG	0.40934	AAAATGGC	0.473546	AACAGCAA	0.439555	GTATGTGT	0.422179	CGGGTGGG	0.474444	GTGGTGCA	0.393698	GCAAAACG	0.443622	GCTGGCTG	0.493696	GCACGGTG	0.429469	GTGCAAAA	0.427788	GAGAGAGG	0.346933	CAACCACC	0.416548	AGAAAGAG	0.450692	GCTGCTCC	0.48804	GCTGCACC	0.341489	TGGCGGTG	0.452225	CCGAACGG	0.425579
AAATGCAA	0.44173	GCACACAG	0.406294	TTTCCAGC	0.389545	TGCTGTGT	0.452523	TTAAAAAT	0.474307	CCCAAAAC	0.409319	AAAATGTT	0.473519	CCCCCTCC	0.43917	AAAAAACT	0.422149	CCCGCTCG	0.474441	TGCTTTTG	0.393584	GTTGTTTG	0.443489	GGTTTCGG	0.493525	CACCGCAC	0.429393	AAGAAAAG	0.427693	GCACGGTG	0.346568	TCACCACC	0.416453	TATTTATT	0.450608	GGAAAATG	0.487918	CCTTTTTC	0.341357	CGGAAAAT	0.452186	CGGCACAC	0.425575
CGGTTCGG	0.441676	TTCAATTT	0.406082	CGCCGGTG	0.389522	CGGCACAC	0.452397	GCAACAGC	0.474297	GGAAAAAC	0.409027	AAGAAAAG	0.473406	GGCCGGTG	0.439143	ACCACCGG	0.422074	AGAAAGAG	0.474277	GGGTGTGT	0.393317	TGCTGTTT	0.443487	CGTGCTGC	0.493524	CCGTGCCG	0.429166	CGCGCTGC	0.42768	TGTTTTCC	0.346493	CACCGTTC	0.416412	ATTTAAAA	0.450586	CCGGCTGC	0.487839	AAAAATGA	0.341041	AAAACTTT	0.451979	GTGTGCCG	0.425499
TTGCATTT	0.441655	GTGGCGGC	0.405756	CATTTTCT	0.389513	GGCAGCAA	0.452328	CGATCGGT	0.474122	AAAATGGA	0.408852	TTCGTTTG	0.472926	GTGTGCGG	0.43913	ACAGCAAC	0.422015	CGCAACCG	0.474239	TCCCTCCC	0.393132	CACGATCG	0.443456	GGGTTTTT	0.493497	AAACAGAA	0.429096	TAAAAATA	0.42766	GCCGCCAC	0.346461	CCCGTTCG	0.416179	AAAACATT	0.450186	CGCGAACG	0.487802	GTGGCGGC	0.341023	GGGGGGAG	0.451945	TGTGTGCA	0.425384
GTTCGGTT	0.44158	GCAAAATG	0.405638	CCGGTTCG	0.389512	TCTCGCTC	0.452257	ATTTTCAA	0.474083	CATCACCA	0.408843	ATTCAATT	0.472789	GGTGCGCG	0.439066	AATAAATA	0.421963	AATTATTT	0.474213	GTTTTTGC	0.392686	CCGGCCCG	0.443366	TCGTTTTC	0.493477	AAAACCCC	0.429064	CCGGTCGG	0.427565	GGTGGGTG	0.346399	TTTTGTGC	0.416126	CTTTTCTT	0.45016	CAAACGCA	0.487735	CAAACGAA	0.341013	AAAGAAAG	0.451819	CGGGAAAA	0.425193
GGGAAAAA	0.441567	AGAAAAAG	0.405508	AAACAATT	0.389373	AACACACC	0.452133	CTCTCGCT	0.474027	TTTTGTGC	0.408584	TTCTGCTG	0.472768	CGTGCCCG	0.439061	ACACATAC	0.421931	GACGACGG	0.474168	GTTTTCCA	0.392647	CCATCATC	0.443224	GTGTGGTG	0.49344	CGTTCGCT	0.428974	CACCGTGC	0.427531	CTGGCTGG	0.346365	TCGTTCGT	0.415903	GATCGCGA	0.45014	CGATGATG	0.487723	ATTTTTAT	0.340965	ACCGGCGG	0.451772	GGAGAAAA	0.425152
TCTTCTTT	0.441563	TGTGTCTG	0.405373	ATTTAATT	0.38932	CAAACCAA	0.452053	GCCGTGCG	0.473912	TGTGAGTG	0.408576	CGTTCGCT	0.472738	GCCAGCAG	0.438763	TTTCAAAA	0.421898	CGCCATCG	0.474128	AAAAACGA	0.392645	GAAGGAAG	0.443167	CCTTCCCC	0.493008	AACCCCGG	0.428879	TTTTGGGG	0.426972	GCTGTTTG	0.346216	AACAACAC	0.415883	TGCGTTTT	0.450041	TGTTTTCT	0.487713	TCATTTTT	0.340922	AACAAACG	0.451536	GTGAGTGT	0.425079
GGCACCGG	0.441503	ATTTTTGT	0.405356	AACAGAAA	0.388907	ACCGGTGG	0.451945	TTTGGTTT	0.473878	GTTTTTTG	0.408485	CAAAACCA	0.472609	GCCCGGCG	0.438744	CCATCATC	0.421777	AGCAGCGG	0.47401	TTTTCCAA	0.392536	GGAAAATG	0.443146	GAAATGAA	0.492877	TTCCACCA	0.428839	ATGCAAAA	0.426963	GTTTTTGC	0.345981	GTTTTGGG	0.415752	GCATTTTC	0.450027	GCACACAA	0.487674	TGTTTTCC	0.340898	CGGTTTTC	0.451392	AAAAACGA	0.42496
AAAAATGT	0.4414	TGCTGCCC	0.405325	CGGAAGCG	0.388848	GCTTCCGG	0.451898	AAAACATA	0.473619	TGTGCGCG	0.408399	TATATATA	0.472527	TTTTCATC	0.438616	GGTGGTGT	0.421758	TTCGGTTC	0.47393	CGTTCCGG	0.392481	CGCTGCAC	0.443033	CCACACCG	0.492766	TGTTTTGG	0.42876	GCAACACA	0.426944	CGGTTCGG	0.345973	ATTATTTT	0.415538	TCTCTCTT	0.449957	TTGGTTTT	0.487665	GCGCGCGG	0.340835	TTCCATTC	0.451387	TTTTTCGT	0.42492
TTATGTTT	0.44133	CATCATCG	0.40493	GCGGCAGC	0.388762	GGAGAAAA	0.451887	GCTGTTGC	0.473422	ACCGTACG	0.408298	CGACGGCG	0.472418	TTGAAAAT	0.438474	AGAAAAAG	0.421706	CCGCACGC	0.473647	GTGCGGTG	0.392358	CATTTTCC	0.442964	TGTGCGCG	0.492754	CCGGTGGG	0.428349	GCAGCGCG	0.42687	ACAAAAAT	0.345818	TTGCTTTC	0.415494	AAGCAGCA	0.44978	TCCCTCCC	0.487539	GTGCAAAA	0.340301	CAAACAAC	0.450993	GGTTGGTG	0.424669
TGAAAATG	0.441175	GTGCAGCG	0.404812	CGAAAAAC	0.388729	CACACCGG	0.45184	GGGGAAAA	0.473353	GTTTTTCC	0.408275	GATCGATG	0.472272	GTGTTTTG	0.438422	TGGGAAAA	0.421705	CGCCCGGG	0.473569	TGTTTGCC	0.39225	GCTGCACC	0.442648	TTTTCCAT	0.492471	TTCGCTGC	0.428201	GCAAGCAA	0.426856	TTTTGCAC	0.345654	GTGTTGTG	0.415328	AAGAAAAG	0.449639	ATTTTCTT	0.487515	TTGCTTGC	0.340161	GAAATGAA	0.450972	TCGATCGT	0.424305
ATTTTGTT	0.441116	GAAAAAGG	0.404808	GCAGCTCG	0.388505	ACAAAACG	0.451005	CGTTCCGG	0.473321	CCACCGTT	0.408017	TTGGAAAA	0.472077	AAACCAAA	0.438355	TCGGTGCG	0.421617	ACACACCG	0.473537	TTGGAAAA	0.392137	AAAGGGAA	0.442626	AAGCAGCA	0.492445	ACCAAAAA	0.428123	ATAAAAAT	0.42683	GCGCGCTC	0.34554	CCAAAAAA	0.415293	CTTTCGCT	0.449545	TGCGTTTG	0.487508	CCAGCCAG	0.340045	TTTTGTGT	0.450748	ACACGGCA	0.424266
CAACCAGC	0.441069	CACCGTGC	0.404806	GGAAGGGA	0.388297	TCCTTTTC	0.450909	TCTCTCGC	0.473279	TTGCAAAA	0.407807	AACAGAAA	0.471961	GGCCGGCG	0.438334	CGCACCGA	0.421566	AAATTGAA	0.473514	CCGGTTGC	0.392006	TGTGAGTG	0.442593	GCGTTCGG	0.492324	GCACACGG	0.428068	GGTGTGCG	0.426808	CCAGCCAG	0.345405	TTCGGTTG	0.415252	ATGCAAAT	0.449462	CAAAACAC	0.487446	CATTTTGC	0.340002	CCCACCGG	0.450726	ACCGGTGG	0.424224
AATTGTTT	0.440868	GAAGGAAG	0.404753	AGAAGGAA	0.388234	CACCGGGC	0.450891	CAGCACAC	0.473275	CATTTGCA	0.407491	GTGTGTCT	0.471938	CCCGGCGG	0.438202	AGGGAAGG	0.421518	TTCAATTT	0.473488	ACAACACA	0.3919	TTTTGCAC	0.44258	TTTTATTG	0.492267	AACATTTT	0.428035	GTGGCGGC	0.426797	CCGAACCG	0.345248	TTCTTCCC	0.415147	CGATGGCA	0.449279	TCCTTTTT	0.487425	AAGAAAAC	0.339582	CGTTTCGT	0.450629	AACCAACC	0.423967
CATAAAAA	0.44073	CTTTTCCC	0.404649	TTCCACCA	0.388148	TTTTAAAA	0.450867	TTGAAAAT	0.473218	TCGTTCGC	0.407487	TCGATCGG	0.471937	GAGCGAAA	0.438194	CCACCCAC	0.421344	CGTGCCCG	0.473436	AACGGTGG	0.391818	TTTTGGGG	0.442469	GCGGCCGG	0.49224	TTGTTTGG	0.427664	TTGCTTGC	0.426545	CAACAACC	0.345237	GGTGGATG	0.414928	CCGACCGG	0.449136	TTCGCTTT	0.487385	GCTGTTTG	0.339572	AACAAACC	0.450548	CCGTGCCG	0.423932
CCGGCACC	0.440715	AACATTTT	0.404611	AGAAACAA	0.388112	TTGCTTTG	0.450862	CCGAAACG	0.473176	CGTTCCGG	0.407351	CCATTTCC	0.471742	AAAACATA	0.438099	TTTTTCAA	0.421243	GAACGAAC	0.473343	ATATTTTT	0.391781	GATTGTCG	0.442355	CTCACACA	0.492085	ACCAGCAG	0.42761	CAAACGAA	0.426514	GAAAAAGG	0.345141	CTTCCAGC	0.414709	ACACACAT	0.449103	TTTTTCGC	0.487132	GCGCAGCA	0.33955	TGATTTTT	0.450546	CTTTTGCT	0.423899
ACCGAAAA	0.440708	GGTGGAGG	0.404591	GCAACAAA	0.3881	CCATTTTT	0.450816	CGATTTTT	0.47298	GCACAAAA	0.407349	ATCAGCAG	0.471697	GCAGCAGT	0.437678	CGAAACCG	0.421111	CGTCGCCG	0.473338	CGTGCCGG	0.391755	GCCGCAGC	0.442322	GCGCTCGC	0.492046	GCGCCGCT	0.427593	TTCAATTT	0.426497	TTGAAAAA	0.345101	TTTTGCAA	0.414629	AAAGAGAG	0.448813	CATTTTCC	0.487035	GGGTGGGG	0.33916	AAAACCCC	0.450444	TTAAATTT	0.42382
AAAATGGT	0.440619	TGTTGTGC	0.404532	TTTGCATT	0.387863	CTGTGTGC	0.450668	ACCGTGCG	0.472519	TGGATGGA	0.407329	CCCCCCTC	0.471658	TTATGTTT	0.437377	CGATCGTG	0.420986	CGCTCGCC	0.473259	CAAAACCG	0.391738	GTGCAAAA	0.442051	GAACGGAA	0.491604	TTTTTGGT	0.427515	TCATTTTT	0.426443	AGAGAGCG	0.344761	TCCACCGT	0.414546	TTTCCTGC	0.448802	TGGAAAAA	0.486975	CGGTACGG	0.339141	GCAAACGG	0.450309	AAATTTAA	0.423782
ATTTTCAT	0.440513	CAGACACA	0.404473	AAAAACGG	0.387852	GCAAAAGC	0.450524	AACAACAC	0.472384	TCACCACC	0.407301	GAGAGAAG	0.471639	TTTCCATT	0.437322	TCATTTTT	0.420599	CGTTTGCG	0.473218	TGTGTGCA	0.391658	CGATCGTG	0.441787	CTGCTGTT	0.491602	CACCAACC	0.42733	ATTTTTAT	0.426057	GTGCAGCG	0.344685	TTTATTTA	0.414209	CGAAAGCG	0.448784	AAAGCGAA	0.486962	TTTTCCCT	0.339102	AAATTTAA	0.450284	GTTCGGTT	0.423782
TCTTCCTC	0.440386	AAAAATGA	0.404461	CCGTTTTT	0.387835	GGTGCAGC	0.45038	GGCCGGCG	0.472135	GCAAACCG	0.407294	TTTCATTC	0.471494	GAAAACGA	0.437321	GCAACAAC	0.42019	TTTTTGCA	0.473206	AAAAGGGG	0.391583	TTGGTTTT	0.441705	AGAAAAAC	0.4914	GAAAAAGG	0.427205	TCTTCTTT	0.425904	CAAACGAA	0.344519	AAAACCAA	0.414016	TTCGATTT	0.448375	GCACCGTG	0.486936	GTGTGCCG	0.339068	CAAATAAA	0.449933	CACGGCAG	0.423563
GGTGGTGA	0.440344	AAGAAAAG	0.404453	GCATTTTT	0.387738	TGCATTTT	0.450284	GCGGCCGC	0.471994	CACCAACC	0.407292	ACACACTC	0.471478	CAAACAAC	0.437155	CGGAAGCG	0.419836	ATTTTTGT	0.473189	CTTTTCCA	0.391428	TTTGCATT	0.441563	GGAGGAAG	0.491342	TTTTGCTC	0.427115	TATTTTTA	0.425838	GAGAGAGC	0.344381	CGATCGAA	0.414006	CGTGCGCG	0.447857	CAATAAAA	0.486904	AGAAAGAA	0.339057	GGGGAGGA	0.449643	CAAAACCA	0.423504
ATTTCAAT	0.440206	CCAGCCAG	0.404288	CGTTTGCT	0.387661	TTTGCAGC	0.450195	TGTTTTCG	0.471975	GAAATAAA	0.407112	ATTGAAAA	0.471416	GGAAAACA	0.436601	TTTTGTTC	0.419808	CCACCGCA	0.473115	CCTTTCCC	0.39133	CAAAAGTC	0.441468	CAATAAAA	0.491094	GCCACCGA	0.426837	ACCAAAAA	0.425491	TGCTGCCC	0.344366	GCGTGCGT	0.413941	CGCAAACG	0.447804	TGTTTTCC	0.486776	AAAAACAG	0.338959	CGGTGCGC	0.44944	TGAGTGTG	0.423489
AGAAGCAG	0.4402	GAGAGAGG	0.404256	GGAAGCAA	0.387522	TCCCTTTC	0.450177	GTTGTTTG	0.47192	CACAGCAC	0.407085	TTCCGGTT	0.47129	TTTCAAAC	0.436246	CTTTTTTG	0.419453	CCACCAAC	0.472762	GAGGGGGG	0.391328	TGTTTGCA	0.441325	CGGTGTGT	0.490696	TGGTGGAA	0.426581	TTCCGTTT	0.425433	CGGCTCCG	0.344272	ACGGTTCG	0.413922	CAAAACCA	0.447767	CCACCGAC	0.486767	CCGGTCGG	0.338938	ACCGAAAA	0.44942	CAAACGAA	0.423406
CCGGTGCC	0.439929	CAAACGAA	0.404226	AAAGCGAA	0.387463	TGTTTGGT	0.450047	GCTCGCGC	0.471878	TTTTCCCT	0.406995	CAACCACC	0.471204	TTTGGTTT	0.436245	TTCGCTTT	0.419346	CACCGGCC	0.472757	GGGAAAAC	0.391231	TCCGGAGC	0.441234	CGCCATCG	0.490603	GGTGGTTG	0.426556	CAAACAGC	0.425385	AAAAATGC	0.344045	AAAATAAT	0.413895	GCTCGATC	0.447755	CTCTTTCT	0.486767	CCTCCACC	0.3384	CCAACCGA	0.449406	TTCGTTTG	0.423174
AAGGAAGG	0.43991	GGAATCGG	0.404076	TTGTTTCT	0.387403	TTGCTTCC	0.449902	GTGTATGT	0.471854	CGTTTCGG	0.406864	CCAACAAC	0.471076	GGCCACCG	0.435987	CGGTGGCC	0.419211	GCAGCATC	0.4727	TTCCATCC	0.391205	TGCAAAAC	0.441177	GCAGCCGG	0.490391	GATCGATC	0.426451	CATCATCG	0.425	TTGCAGCA	0.343938	TAAATAAA	0.413483	TTTTCAAT	0.447705	GTGTTTGC	0.486712	GCAACACA	0.338399	GCCGGAAG	0.449281	ACCGGCGC	0.423158
AAACCAAC	0.439726	AAAACCAA	0.40407	GGGAGGGA	0.387359	CGAAAAAA	0.449885	GAGAAAGA	0.471831	TTCTTCTC	0.406671	CCACCGGA	0.471065	ACAAAAAT	0.43573	CACCGGGC	0.419156	GGAAAACA	0.472598	CCGTTTCC	0.391102	GGTGGGTG	0.440762	GTGTTTTG	0.490295	GTTTTCCA	0.426412	ATTTTTGT	0.424954	CCGCGCGC	0.343909	ACGAAAAA	0.413276	TTTTGAAA	0.44756	CGGTTCCG	0.486691	CCGAACCG	0.338281	CCCGGCGG	0.449262	TCGTTCGT	0.423107
AAACAATT	0.439582	CGGCTCCG	0.403969	GTTTGTTG	0.387347	TTCCGTTT	0.449816	CGGGTGCG	0.47172	CTTTTCTT	0.406519	CGCGCGCA	0.471046	CAAAACAC	0.435585	GAAAAGGA	0.419041	CATTTTCC	0.472541	GCGCGCGT	0.391085	AAAAGTCG	0.440759	GAAAGCGA	0.490261	CCAAACAA	0.426156	ATGGAAAA	0.424948	GGGCAGCA	0.343788	TCCCGGTG	0.413257	GATCGAGC	0.447551	CGCAAACG	0.486537	TGCAGCAA	0.338106	CGATCGTT	0.449162	TTCGGTGC	0.422998
GTGTGCTG	0.439506	CCCTTTCC	0.403942	TGCTGCTT	0.387214	GGTGTGCG	0.449763	CCGTGCGG	0.471703	AAAATGGC	0.406509	CGAAGAAG	0.470866	ATTTTCAT	0.435573	AAAAAACC	0.418983	TTAAATTT	0.472487	GATCGATC	0.391084	GTGCAGCG	0.440267	AAGAAAAT	0.49023	CGCACCAC	0.426106	CACCGCAC	0.424684	GGTGTGCG	0.343591	TTCCAGCA	0.413125	CTCTTTCT	0.447527	CCCACCGG	0.486422	GTTTTCTT	0.338098	GGCCGGCG	0.449158	ATGGCAGG	0.42298
AGAAGGAG	0.439433	GCTGTTGT	0.403937	CCCTTTCC	0.387105	GGAAGCAA	0.449684	GCAAACGA	0.471632	ACAACAGC	0.406379	AGAAGCAG	0.470866	ACCGATCG	0.435396	CGTGCAGC	0.418828	GCCGCTCG	0.472449	TCCGGATG	0.391048	AATAAAAC	0.440152	TTTCAATT	0.490157	GGAAGAAG	0.425933	TGTGTCTG	0.424495	AAGAAAAG	0.343399	CATCACCA	0.41282	CGTTTTGT	0.447515	CCGGGCCG	0.486029	GCTCTCTC	0.338075	CGGAAACG	0.448965	CGTTTTGC	0.422796
AAACATAA	0.439374	TTCGTTTG	0.403675	GCAGCCGG	0.387025	TTCGTTTC	0.449677	CACAACAC	0.471607	CGTACGGT	0.406356	CGCCGTCG	0.470772	ACGCACCG	0.435311	AAAACTTT	0.418697	CGCCCGCC	0.4723	CGCACCGA	0.391045	AAAGAAGA	0.440064	AAAAATGG	0.489965	CACCGCCG	0.425871	CTTTTCTT	0.424302	GTTTTCTT	0.343372	TCGGTGGT	0.412814	GGGGTTTT	0.447392	AGAAAACA	0.486019	CTTTTCTT	0.337931	GGAGGGAG	0.448781	TGCCGTGT	0.422743
AAAGAAGA	0.439359	GCTGCGGC	0.403597	TTCGCTTT	0.387016	CAAACAGC	0.449611	TTTAAATT	0.471599	TTCGCTTT	0.406334	CTCCCCCC	0.470662	TCCGTTCG	0.435121	CTGTTTGC	0.418669	TTCCATTT	0.472286	CCACCGTC	0.391023	TTGCGATT	0.439932	TTTTGCTC	0.489888	CCGTGTGT	0.425807	GCTGTTTG	0.424242	CTGTTTTT	0.343204	TTGTTGTG	0.412774	TTTTGCAT	0.44739	CGATGGCG	0.48576	CTTCCTTC	0.337599	ACCGGGCG	0.448771	ACCACCAA	0.422737
TAAACAAA	0.439265	GCGCGCGA	0.403321	TTCGCTCG	0.386706	GCTTTTGC	0.449502	GCTCGGTG	0.471426	CCTTCCCC	0.406317	TTGGTTTG	0.470656	CGAGCGAA	0.434996	GATGATGG	0.41864	TCGTTTTC	0.472271	CCGGGCGG	0.390933	CGGGCCGG	0.438609	TGTTTTCC	0.489744	TGGTGTGC	0.42548	GAAGGAAG	0.424018	CCGGTCGG	0.343192	AAACGATC	0.412769	CAATTTTC	0.447324	AATGGAAA	0.485629	ATGCAAAA	0.337417	GTTCGGTG	0.448683	AGAAAACA	0.422676
AAAAATAT	0.439208	GTGCAAAA	0.403133	GCAGAAAA	0.386636	TAAACAAA	0.449484	ATTTTTTC	0.47132	GGTGGTTG	0.406284	TGTCGTCG	0.470608	TGGCGGCG	0.434943	GCTGGCAG	0.418515	AATGGAAA	0.472239	CCGAAACG	0.390818	TTGCTTTC	0.438566	CGCAAACG	0.489677	CAACCACC	0.425467	TGTTTTCT	0.423879	TCCACCAC	0.343158	GGAAGGGA	0.412756	TTGCGTTT	0.447152	GTTTTTCT	0.485607	GCGGCCGG	0.336919	CTGCTGCC	0.448554	CGGCGGTG	0.422647
TTTTTCCC	0.439183	TGCTGCAA	0.403047	AAGCAGCA	0.386295	AACACAAC	0.449207	CAAAAAAG	0.471301	CTGTTTGC	0.406134	GGGGGGAG	0.470454	GCCGCGCG	0.434931	CTCACACA	0.418367	GGCGAGCG	0.472007	CATCAGCA	0.390812	GGTTTTGT	0.438475	CGTGCCCG	0.489413	TTCGGTTT	0.425399	ACAAAAAT	0.423842	TTCTTTCT	0.342769	GCACAAAA	0.412721	GAACGAAC	0.447121	AACAGCAA	0.485481	CCGCGCGC	0.336675	AAAGTTTT	0.448419	GCAAACGA	0.422587
AATGGTTT	0.439139	GGGCAGCA	0.40293	CCGTGCCG	0.38628	CGTTTGCC	0.449168	TCGTTTTC	0.471301	GTTTTCCA	0.406105	AAAAATAT	0.470361	ATGAAAAT	0.434896	TTCCTCCC	0.4183	CAAACGCA	0.471967	TGGAAAAC	0.390748	GCGCGCGA	0.438448	CTTCCACC	0.489405	GTTGGTTG	0.425189	CCGCAGCA	0.423811	TAAAATAA	0.342723	CACCGGGA	0.412689	GTGCGTTT	0.447115	AAAAAGGA	0.485466	CTTTTTCT	0.336644	CCACCCAC	0.448398	GGGTTTTG	0.422547
CGAAAAAA	0.439087	ATGGAAAA	0.402853	CCGTCGTC	0.386213	TTGCACAC	0.449163	CCGGAACG	0.471267	CCCTTCCC	0.406093	CTTCTTCG	0.470298	TCGTTTGC	0.434794	CCGGACGG	0.418127	TGTGCGCG	0.471958	TCACCACC	0.390619	TCTTCTTT	0.438399	GAGGGAGG	0.489314	CCACACCA	0.42508	GCTGCGGC	0.423533	GTTTGGTG	0.342629	CCTTCCGG	0.412681	CATTTGCA	0.44692	TTTCGGTT	0.485309	TTCCGTTT	0.336579	GTTGGTTT	0.448279	GTTTTGCA	0.422543
TTTTGATT	0.438916	CTGTTTTT	0.402504	CCCCCCCT	0.386174	AAACGGAA	0.448968	TATTTTAT	0.471234	TGCTTTTT	0.405988	AACCGGAA	0.470153	CGTTCGCG	0.43478	GGTGCCGG	0.418073	TCAGCAGC	0.471925	TGGTGATG	0.390495	GCTGCGGC	0.438322	CCGCTGCT	0.48912	CGGCAAAC	0.424997	TGCTGCGC	0.423285	GCGGCCGG	0.342614	TGGTGGAG	0.41264	TCGGTTGG	0.446494	CGGTGGCC	0.485204	GCACACAG	0.336484	AAAAATCA	0.448066	CATACACA	0.42243
TCGTTTGC	0.438859	AAGAAAAC	0.402334	CGGTGCTG	0.386152	GGGGGGGT	0.448689	CGCTGGTG	0.471182	GTTTTGGG	0.405741	TTTGCAAA	0.470144	TTGCTGTT	0.434594	GAAAAGCA	0.418044	CAAAACAC	0.471825	GAGAAAGA	0.390349	TTTCCTCC	0.43824	AGCGAAAC	0.489055	CTTCTTTT	0.424888	CACCAAAC	0.423242	TTTTGCAT	0.342456	GCAAAACC	0.412606	TTTCTCTT	0.446342	CCGGGTGG	0.485041	GCAAGCAA	0.336164	TTCATTTC	0.447845	GCACACAA	0.422328
CATCGCCA	0.438771	GAGCGCGC	0.401814	CCGGCTGC	0.386019	TTTTTGGT	0.448645	GGCCCGGG	0.471162	CAAACCAA	0.405704	ATATTTTT	0.470131	ACAACACA	0.434562	TTCCACCA	0.417946	TTTTTCGC	0.471808	GTTTGGTT	0.38995	GCACAACA	0.438002	TCCCACCG	0.488864	CCGGAAGC	0.424837	GAAACGAA	0.422949	GCACACAG	0.342419	TCCCTTTT	0.412592	ACCACCGA	0.446332	CCACCGCA	0.484893	TTCCCTCC	0.336135	TTTCGCTT	0.44759	GGTGGTTG	0.422323
ATTAAATT	0.43877	CCGACCGG	0.401811	CGCTTTTC	0.385936	GTTTGTGC	0.4486	CGAGCGTG	0.471107	AAAGAAAC	0.405627	ACCGAAAA	0.470089	GCAGCATC	0.43453	TTCCCTCC	0.417828	CGTCGGTG	0.471799	CGTTTCGC	0.389937	AGCAAACG	0.437957	CGCACCCG	0.488764	AAAAACCA	0.424659	CAAAGCAA	0.422944	CTGTGTGC	0.342271	GATCGTTT	0.412363	GGTGGGTT	0.446223	AGAAAAAC	0.484713	TGTGTTGC	0.336023	GCTCGGTG	0.447578	GTTTTCCA	0.422218
TTTTTGGC	0.438718	TGGAAAAT	0.4014	GGTGGTGC	0.38563	CTTTTTCT	0.448565	GTGTGCTG	0.471067	AACGGTGG	0.405475	CTCCCTCC	0.470048	GGAGCAGC	0.434248	CACTGCAC	0.417793	GTGCGTTT	0.471765	GCAACCGG	0.389785	AAACTTTT	0.437695	TGTGTGAG	0.488627	CAAAACGA	0.42454	GGGCAGCA	0.422831	GGTTGTTG	0.342268	AAAAGGGA	0.412313	GGAAAGCG	0.44621	CCCTTCCC	0.484683	AAACGGAA	0.335973	CGACCGGC	0.447537	CCTTTTCC	0.422215
ATAAAACA	0.438666	CATTTTGC	0.401328	CCACCGGG	0.385595	GAAAGGGA	0.448525	ATTTTTGT	0.47103	CTTTTTTC	0.405413	AAAAACAT	0.470011	AAAGAAAC	0.434094	GCTGGAAG	0.417684	CTTTCTCT	0.471632	CAAAAGCA	0.389281	CCCCAAAA	0.437594	CGGGACGG	0.488613	ATGTTTTG	0.424434	CCCTTTCC	0.422554	AAGAAAAC	0.342098	ATACACAC	0.412268	CAACCGAA	0.446114	AGCAGCGG	0.484664	ACAAAAAT	0.335792	CTGCTGCA	0.447403	CTGGTGGT	0.422119
CTCTCTCC	0.438643	GCACGGTG	0.401239	GAAAAGCG	0.385548	AATAAAAT	0.448523	AAACCAAA	0.470819	TGTTTCGT	0.405395	AGCAGCGG	0.469844	CGAGCGGC	0.433909	TCCCTTTC	0.417632	GCTTCCGG	0.471631	TGTGTTGT	0.388823	ATAAAACA	0.437478	CGAGCGTG	0.488607	CCGGTGGA	0.424422	TTTCGCTT	0.422383	TTTAAAAT	0.342088	GTGTTTGC	0.412267	TTTCAAAA	0.446023	GCTTCCGG	0.484453	CCGCAGCA	0.335699	TTTTCGGT	0.447351	TTCGATCG	0.422088
TTGTTTTA	0.438592	TTCTTTCT	0.401203	GAAAAGTG	0.385332	ACCAAACA	0.448502	GTTTGAAA	0.470815	GCGCGCAC	0.405373	CGATGCTG	0.469705	CGAGAGAG	0.433762	CCTGGCCG	0.417622	AAATTTAA	0.471512	TGCTGATG	0.388744	TTTTCGTT	0.43731	GCGGGTGG	0.488202	TGGAAAAC	0.424346	AACCAAAA	0.422178	TTGCTTGC	0.342056	CCGGAAGG	0.412166	CGGTGGAG	0.445895	ATTTTAAT	0.48438	CACCGTGC	0.335624	GCCGGAAA	0.447183	GAAGAAGG	0.422078
GCACCGGC	0.438461	CCGAACCG	0.401176	GGCTGCTG	0.385322	TTTTAATT	0.448408	GTGTGCCG	0.470774	TGGGTGGG	0.405362	AAATCGAT	0.469674	CGAACGGA	0.433605	GGCAGCAA	0.417553	CCCGGCCG	0.471343	GCGAACGA	0.388275	CCCACACA	0.437193	ATTTTAAT	0.488022	TTTTGGTT	0.423989	TTTGCAGC	0.421854	AACCAAAA	0.342031	ACAACACA	0.411721	CACCGGCG	0.445822	CGAAACAA	0.48436	AGCAGCAT	0.33556	CACCGAGC	0.447107	TGTGGTGG	0.422068
AAAGGAAG	0.438392	TCGTTTTT	0.401101	TTGAAAAT	0.38532	GGTTTTGC	0.448349	TGTGTGCT	0.470703	ACCCACCC	0.405301	CAGCAGGA	0.469415	GTTTTGTG	0.433574	CCCCCACC	0.417546	ACAAAAAT	0.471306	GTGTGCGA	0.38825	ATTGTCGC	0.436999	GGAGAAAA	0.487866	CAGCATCA	0.423985	CCACCCCC	0.421848	GCCACCGT	0.341884	TCGTTTTG	0.411633	CTCTCTCG	0.445778	CGGAACCG	0.484232	GGAAAGGG	0.335499	CACCAACA	0.446951	CAACCACC	0.421777
GGAAATGG	0.438371	CACCAAAC	0.40102	TATTTTAT	0.385279	TTTTTTCG	0.448273	CGAAAACA	0.470311	TGGTGATG	0.405232	CCTTTTTG	0.469341	CGGCACAC	0.433489	GTGTATGT	0.417545	GGTGTGCG	0.471087	CGTTTCGG	0.387821	TGCAAACA	0.43681	CGGTGGGA	0.487648	GGCCACCG	0.423951	TTCGTTTC	0.421802	CTTTTCCC	0.341689	GTGCACCG	0.411597	TCGGTTGC	0.445747	TGCATTTT	0.484214	CGATGATG	0.335475	GTGGGTGG	0.446916	CCCATCCA	0.421663
TTTCCCTT	0.438205	ATGCTGCT	0.401006	CAACAAAC	0.38504	GAAAAGCA	0.448262	AATTTAAA	0.470305	CGGTGGAG	0.404919	CACCAACC	0.469322	CACAAAAC	0.433406	GCTGCACG	0.417543	AGAAAAAC	0.470991	AAAATGGA	0.387674	CGCGTTCG	0.436785	GGGAGGAA	0.487556	GCTGTTTG	0.423918	CCTTTTTC	0.421794	CTTTTCTT	0.34166	GTGTGCGA	0.411517	GCACCGGC	0.445646	CCATTTTT	0.484136	AAGAAAAG	0.335333	CCCGCCCG	0.446368	TTCCCTTT	0.421637
CTTTTTTG	0.438171	CCGCGCGC	0.40099	TCCTTCCG	0.385024	GTTTTTCT	0.448099	AAACGCAC	0.470217	CCATTTGC	0.404919	GCCATTTT	0.469125	GCGCGCCG	0.433281	AGAAAAAC	0.417399	CGAAACAA	0.470943	GTTTTCCC	0.387473	GATGATGG	0.436664	ATTTAATT	0.487537	GTTTTCCC	0.423825	CCGGCCGC	0.42173	CCGTACCG	0.341487	CATCCACC	0.411482	AAATCGAA	0.445576	ATTTAATT	0.484059	GCTGCGGC	0.334848	CGAAAACA	0.446235	ACGAAAAA	0.421494
TAATTTAT	0.438155	GCAAGCAA	0.400709	CGGCACGG	0.385015	ATGCAAAA	0.447898	CCGTCCGG	0.470137	GGTTTTGC	0.404846	CGACGACA	0.469096	GATGCTGC	0.433277	GAAATGAA	0.417322	TTATTATT	0.47076	TTCGCTTT	0.38745	TTCCATTT	0.436591	ATTAAAAT	0.487416	CAAAACAT	0.423757	GTTTTTGC	0.421726	TCCTTTCC	0.34143	GGGTGGGG	0.411436	GTGTGGTG	0.445458	TTCATTTC	0.484051	TCGTTTTT	0.334817	TTTTCTTG	0.446233	TGTTTTCT	0.421336
AAAGTGAA	0.438085	AGGGAAAA	0.400092	TCCCTCCC	0.384995	GCACACAG	0.447806	AAAGAAAC	0.470069	TTGTGTTG	0.404732	CCGGCACC	0.469077	CACACAGC	0.433173	TTTTGCAC	0.417314	CGCAAACG	0.470754	AACCAAAC	0.387442	TGCTGCGC	0.436589	CACACCGA	0.487395	GCGGTGGC	0.423738	AACGAACG	0.42165	GGAAAGGA	0.341089	TGTTTTAT	0.411178	TGGTTTTG	0.445276	TGCTGCAC	0.483777	GAAGGAAG	0.334698	TTAAATTT	0.446017	ACACTCAC	0.421333
CCTTCCTT	0.438072	TTCCGTTT	0.399767	CAGCTGCA	0.384939	GGAGGGAG	0.447767	GATGAAAA	0.469988	TGTTTGGT	0.404732	TGGATGGA	0.469023	TCGGTCGG	0.433136	GCCGCCGG	0.41724	CAGCTGCT	0.470567	GGAAGCGA	0.387433	TGTTTTAT	0.43636	GGTGTGCG	0.487378	AAAAACAG	0.423684	GCAAAATG	0.421638	CATTTTGC	0.340632	GCTGCTCG	0.411163	GTTCGTTC	0.445223	CGGTTGCG	0.483082	GTGCGGTG	0.334438	CCGTTTGC	0.445915	GGCACACA	0.421292
GGAGAGAG	0.438064	GTTTTCTT	0.399724	AACAAATT	0.384773	AAAATGCA	0.447652	ACGCACCG	0.46987	TGCTGGAA	0.404641	AATATTTT	0.468989	AGCAGCTG	0.433122	AATTGAAA	0.417187	TGTTTTCC	0.470454	AAAAATAT	0.387127	CTGTGTGC	0.436247	CGATGGCG	0.487207	CCCAAAAA	0.423454	CGTTCGTT	0.421582	GAAGGAAG	0.340262	CGGTGCGT	0.411078	GTGGTGTG	0.444946	TCGCTTTC	0.483054	AACCAAAA	0.334404	GGTGGCCA	0.445863	GCCAGAAA	0.421096
TTTCGCTC	0.43802	CCGGTCGG	0.399622	AGCAAACG	0.384768	TTGGTGTG	0.447569	CCGAACGC	0.469829	TCGGTGCG	0.404594	CGTCGCCG	0.468948	CGGGCACG	0.43312	TTTTCCCA	0.417135	TCCGTTCG	0.47044	GGGAAAGG	0.386931	CTTCCTTC	0.436174	TTCATTTC	0.487122	CCAACAAA	0.423416	CCCCAAAA	0.421406	GAGCGCGC	0.340187	CTTCCGGT	0.410979	CGGTGGCT	0.444942	GTGTGGTG	0.482909	GCAAAAAC	0.33437	GGCGGAAA	0.445724	CCGGCGCC	0.421064
AGCAGCGC	0.437985	AGAAAGAA	0.399579	AATGTTTC	0.384724	ACCAACAC	0.44756	TTGTGTGC	0.469571	CTGTTGCG	0.40427	CGAGCGAA	0.468619	GCTGTGTG	0.433067	GTGCAAAA	0.417101	TCCCACCG	0.470353	CCGGAACG	0.386893	TTCCCTTT	0.436004	CCGCACAC	0.487121	CCTTTTTC	0.42332	CTGTTTGC	0.421326	GCAAGCAA	0.339842	ACGCACCG	0.410899	GATGATGG	0.444678	CGGGCACG	0.482849	TCCACCAC	0.334185	GAATGGAA	0.445596	GGCGCCGG	0.420929
CAAAAAAG	0.437904	GCTGCAAA	0.39946	TTATGTTT	0.384676	CCCCTTCC	0.447488	GCGAACGC	0.469512	CTTTTCCC	0.404216	TGGCCAGC	0.468447	GTTTCTTT	0.433008	TTCATTTC	0.417099	GCAGCCGG	0.470341	CACAACAA	0.386743	GCGCAGCA	0.435922	GAGCAAAA	0.487076	CAGCAGCC	0.423259	AGAAAACA	0.421283	ATTTTAAA	0.339659	GGGAGGGA	0.410893	CTTCTTTT	0.444644	GCAAACAC	0.482822	TGTGTCTG	0.334047	TTTTTGTG	0.445517	CAGCTGCA	0.420923
TGGTGGTT	0.437863	AGAGAGCG	0.39945	TTGTTTCG	0.38459	GCACAACA	0.44728	AAAATGCA	0.469339	CCACCGTG	0.404216	CACCGGTG	0.468447	TATTTTTC	0.432822	TGCAAACA	0.417006	CGAACGGA	0.470301	CGGCCGGT	0.386526	AATGCAAA	0.435736	GGCAGCGG	0.487016	AAACCGAA	0.423249	GCTGCACG	0.421221	CAAACAGC	0.339631	TTGCTTCC	0.41089	AAGAGAGA	0.444493	TTTTGCTC	0.482681	CGCACACC	0.333604	GGATGGAA	0.445486	TTTTCCAA	0.4207
ATATTTTT	0.437855	CCGAACGA	0.399313	AATGTTTG	0.384517	TGGTTGGT	0.447128	CGCACCCG	0.468984	ACGAAACA	0.40421	AAGAAGGA	0.468368	GATGAAAA	0.432816	CTGCCACC	0.416965	CCACACCG	0.470221	GGAGAAAA	0.386247	CGGCGGCC	0.435729	CGTTTGCG	0.486986	GGTTGGTG	0.423241	GCAAAAAC	0.421122	GTGCGGTG	0.339298	AACCAAAC	0.410854	TGATGGTG	0.444172	ACCGAACC	0.482659	CCGGAATC	0.333545	CCGTCGTC	0.445467	GCACCGGA	0.42067
ACCATTTT	0.437819	TTGCTTGC	0.399245	AAACATAA	0.384461	GCTGCAAA	0.447125	GGAAAACA	0.468958	GCAAACAG	0.404101	AGCAAAAG	0.468314	GAAAAATA	0.432655	CAAAAAAG	0.416653	GGAAAATG	0.470089	ACGAAACA	0.386185	TTTTCCTC	0.435707	TCGCTTTC	0.486926	GCTGCTTC	0.423094	GCGCAGCA	0.421008	GCTGTTGT	0.339258	TGCAAATG	0.410762	CGCTTTCG	0.444105	AGAAAGAG	0.482635	TCCTCCCC	0.333473	CCATCGCC	0.445391	GCTGTTGT	0.420516
GTTTTCCA	0.437701	AGCAGCAT	0.399159	AATTTGTT	0.38426	AGGGAGAG	0.447107	TTGGAAAA	0.468886	TCGTTTTT	0.40408	GATGGAAA	0.468208	GCCGTGCG	0.432621	CAAACGAA	0.416627	TTGTTTCG	0.469995	CTGCACCG	0.386155	GTTTCGTT	0.435418	CCGGCTGC	0.486753	CCACACCG	0.423077	TAAAATAA	0.420978	CACCGCAC	0.339248	GAGCAGCA	0.410593	CTGCTGTT	0.444034	CGGTGCAG	0.482248	TGCTGCGG	0.333151	GGTTTTTG	0.445255	CGATCGAA	0.420514
GTTGGTTT	0.43768	TGTGTTGC	0.399136	GACGGTGG	0.384145	TGGGTGTG	0.447045	CCGCACGC	0.468691	CACTGCAC	0.404002	GCTGCCGC	0.467948	TCCTCCTC	0.432554	GTTTTTGC	0.416545	CCCACCCG	0.469983	AAAGCGAA	0.38615	CCGAACGA	0.435111	AAAACCAA	0.486636	CTTTTTCT	0.423076	CACTCACA	0.420825	GTGGCGGC	0.339245	CCGGTCCG	0.410295	TGCTGCTT	0.443926	ATGAAAAT	0.48213	GGGCAGCA	0.332893	TTTCCTGC	0.445162	ACGATCGA	0.420462
CTGCTTCT	0.437662	GGTGTGCG	0.399106	CCCGGTGG	0.384128	CAAAACAT	0.447031	TCGCTTCC	0.468676	GGAACCGG	0.403914	TCTTCTCT	0.467748	CGCACGCG	0.432526	CACGATCG	0.416364	GCAGCAGT	0.46998	GGAAACGG	0.385963	GAAAGCAA	0.435063	GAACCGAA	0.486631	TCGGTGGT	0.423051	GCACACAG	0.42066	TTTTGGTT	0.339194	CGGGACGG	0.410191	TTCCTTCG	0.443865	GAAGCAGC	0.482085	CATCATCG	0.332667	TTCCATCC	0.445059	GGAAAAAT	0.420459
GAGCAAAA	0.437636	GCTGTTTG	0.398934	TTTTCCGA	0.383846	GCTGTTTG	0.447028	GGGGTGGG	0.468652	AAAGAAAG	0.40389	GTGTTGTG	0.467728	CTGTTTTT	0.432313	TTAAAAAT	0.416149	AAGCAGCA	0.469836	CCAACCGG	0.385751	AAAAACTT	0.435004	GGGTGGGG	0.486624	CACCGGAC	0.423005	CAGACACA	0.420607	GCTCTCTC	0.339129	CGAACCGT	0.41019	GCGATCGG	0.443758	GTTTGTTG	0.482078	CCGAACGA	0.332596	ACACAAAA	0.445056	CAAACCAA	0.420332
CGTTTGCT	0.43761	GGTGCCGG	0.398669	CACACACC	0.383835	GCACGGTG	0.446998	CCGGCGGG	0.468511	TTTTTGCA	0.403711	CTGCTGAT	0.467429	GCTGCGGC	0.432304	CCCTCCCT	0.416108	CAGCGGCA	0.469682	TCGTTCGC	0.385736	CCGAACCG	0.43493	TCCGTTCG	0.486566	CAACCAAC	0.422943	GGTGGGTG	0.420502	GCAAAATG	0.338988	GAATGTTT	0.410146	CCGGAACG	0.44369	CCGAACGG	0.481703	AGGGAAAA	0.332509	CCGGAGCG	0.444922	CGATCGCG	0.420064
GTATGTGT	0.437582	GCAACACA	0.398668	ATAAAATA	0.383622	AAAAACGA	0.446967	TGCATTTT	0.468309	CCGGCACG	0.403407	TTTTCGGT	0.467428	GGGGAAAA	0.432179	CCGCCGGC	0.416044	GATGCTGC	0.469463	CACCGCAC	0.3857	GTTTTATT	0.43484	GATGGAAA	0.486544	CCCACCGG	0.422859	TGGCAGCA	0.420494	GCGCAGCA	0.338886	TGCTGGAA	0.410089	GACGATCG	0.44356	CTGCTGGC	0.48165	TTTTTGTA	0.332467	GATTTTTC	0.444915	TGGAAAAC	0.419974
GATTTTTT	0.437457	TTTGCAGC	0.398496	AAATTAAT	0.383416	AGAAAAAC	0.446932	AAACATAA	0.468048	CCCACCCA	0.403384	CGGTTCCG	0.46728	ATTAAAAT	0.432171	TTGCTGCC	0.415911	CACCGACG	0.469426	GGTACCGG	0.385649	AAATGGAA	0.434795	GGCCGGTG	0.486474	AGAGCGAG	0.422651	GGTGCCGG	0.420482	CCGTTCCG	0.3388	CCAAACCG	0.410071	TTTTTAAT	0.443547	CTGCACCG	0.481649	CAGACACA	0.332383	GGTGCCGG	0.444908	GCACCGAA	0.419953
GTTTTCTT	0.437445	TCGCGCGC	0.398475	ATTTTCAA	0.383239	CTCTCCCT	0.446824	GCCGGGTG	0.46803	TTCGATCG	0.403376	CAAACCAA	0.467053	CCCGTTCG	0.432105	AGCAGCTG	0.415743	TGCTGCTT	0.469229	TCGGTGGT	0.385598	TGCTGCAA	0.434762	CGAGCGGC	0.48646	GAGAGAGC	0.422618	GCCGCAGC	0.42047	GCAAAAAC	0.338742	GGAAAAAT	0.41004	GGTTTTTG	0.443532	AATTAAAT	0.481631	TTCGTTTG	0.33238	GGCAGCAG	0.444857	AGAGCGAG	0.419659
CTTTTCCT	0.437224	GCTCTCTC	0.398381	AACAGCAA	0.383215	TTTTGGTT	0.446789	TATGTTTT	0.46786	GTGCAGTG	0.403302	TTTTCAAT	0.466568	CCGCCGGG	0.432084	TTGAAAAA	0.415733	CTCCCTCC	0.469174	AAACCACC	0.385411	CGATGATG	0.434676	GTTTTTCT	0.486428	GTCCGGTG	0.422539	CATTTTGC	0.420334	AGAAAAAG	0.338736	GGTGGGAA	0.409939	CGGTGGTT	0.443427	TGCGGTGG	0.481521	CACCAAAC	0.332237	ATTTTTGT	0.444616	TGGATGGA	0.419156
AAATGAAT	0.437223	CGCACACC	0.398378	AAATAATT	0.383195	CGGAACGG	0.446761	ACATACAC	0.467856	TGCTGTGC	0.40326	TCGCTGCT	0.466498	ACCGTGCG	0.432058	GCGGGCGG	0.415569	GGGTGGGT	0.46893	CGCGCACA	0.385387	CCGCAGCA	0.434666	CCGGAACG	0.486422	CTCGCTCT	0.422079	ATAATAAT	0.420087	TTGCTTTG	0.338696	TTTTAATT	0.409903	CAAACGCA	0.443423	GGGAAGGG	0.481466	TTTCAATT	0.332215	CGCCGGCC	0.444568	AGCCAGCC	0.418926
CATTTTCA	0.437033	GTGCGGTG	0.397868	GGTGTGTG	0.383027	CTGCTCGA	0.446748	CGCGCCGC	0.467819	GCGAACGA	0.403247	TCATTTTT	0.466479	GTTGTTTG	0.431954	CCGGCACC	0.415474	TGTTTTCT	0.468812	TCGTTTTG	0.385365	ACAACAGC	0.434605	TTTCCATT	0.486079	TTTTTTAA	0.42195	GGAAAGGG	0.420004	TTATTTTA	0.338614	TCGCACAC	0.409888	AGCGAAAG	0.44337	AATTGAAA	0.481421	CGCTGCAC	0.332121	CCGCCGGT	0.44445	TTGTGTGC	0.418843
GATGAAAA	0.437013	TGCTGCGC	0.397715	TTTCGGTG	0.382983	TTGCATTT	0.446614	GCGTTCGC	0.467687	AGAGAAAA	0.403198	CACACGCG	0.466478	CGTTTCGG	0.431922	CCACCGGT	0.415443	CACCACAC	0.468715	GAGCAGCA	0.38534	CACCGCAC	0.434595	TTTCCATC	0.485803	ACCAACCA	0.421839	CGATGATG	0.419999	CACCCACC	0.338548	TTTTTCGT	0.409852	CACATTTT	0.443241	TGTGTGAG	0.48132	GAGAGAGC	0.332016	TCGGTGGT	0.444345	GCACAGCA	0.418673
TCCTTCTT	0.436992	GGGGGTGG	0.397714	CCGACCGG	0.382961	ACCAGCAC	0.446542	ATGGAAAA	0.467401	CAACACAA	0.403013	TCCTGCTG	0.466424	AAACATAA	0.431789	GGAAATGG	0.415369	TTGGTTTT	0.46858	CTTCCGGT	0.385305	CCGTCCGG	0.434401	CCACCCCG	0.485753	ACCGTACC	0.421786	AACAAACG	0.419747	ATTTTTTG	0.338391	GGCGGCGG	0.409772	CACCGTCG	0.443069	GCGCTCGC	0.481226	AGAAAAAG	0.331955	TCGTTTGC	0.444309	AGCAAAAG	0.418667
CCGTCGTC	0.436944	TTTTCCAT	0.397628	ATTTAAAT	0.382925	AGAAAAAG	0.446493	CGCAGCGC	0.467291	TTGGTTTG	0.402912	TCCGTCCG	0.466402	GGCCCGGG	0.431755	TTTGCAGC	0.415334	GCGTTCGG	0.468424	CCATTTGC	0.385037	CGAACGCG	0.434273	TTTTCTCC	0.485747	GCTCGGTG	0.421597	AAAAACGA	0.419693	TGCTGCGG	0.338358	AAACATTC	0.409687	TTTGTTTA	0.442983	CGTTCGCG	0.480921	ATGGAAAA	0.331831	CACAAAAA	0.444227	AAAAACCA	0.418636
GAGGAAGA	0.436918	CCCCACCC	0.397337	AGGGGGGG	0.382908	GCCAGCAG	0.446144	CCGGACGG	0.467015	AAACAGCA	0.402908	GAAGGAGA	0.466182	GCTCGGTG	0.431713	TTCTTTCC	0.415307	AAAGCGAA	0.468397	GCTGCTCG	0.384911	AACGAAAA	0.434043	CCACCGCA	0.485712	TGTGAGTG	0.421493	GAAATAAA	0.419657	CGCTGCAC	0.338293	GGAAGCAA	0.40963	CGAAGGAA	0.442848	AAAATGCA	0.480872	ACTCCGGA	0.331755	GCGAACGA	0.444146	TCTTTTTC	0.4185
CCGGCAGC	0.436483	CCAAAAAC	0.396843	GCGAAACG	0.382882	TCGGTGTG	0.44612	AGCACACA	0.466979	TTCCAGCA	0.402907	GTTGTTGG	0.46616	CACGCTCG	0.431677	TGGAAAAT	0.415259	CCGCTGCT	0.468314	TGGCCGGC	0.38482	TGCAGCAC	0.433995	AAAAAGGA	0.485701	TTTTGCAA	0.421341	GCTGCAGG	0.419644	TTTTTCAA	0.338254	GCAGCACC	0.40957	CATCGTCG	0.442841	GATGAAAA	0.480563	TGCTGCGC	0.331203	GCCGCCCG	0.444044	CTGCCGTG	0.418498
TGCTGGCG	0.436426	TGCTGCGG	0.396744	CGAAACAA	0.382673	CACTGCAC	0.446097	GTGTTGTT	0.466916	CCACCACA	0.402858	ATCGATTT	0.466098	CCGGACGG	0.431457	AAGAAAAT	0.415059	GTGGCGGT	0.468194	GCACCGGG	0.384802	AGCAGCAT	0.433973	AATTGAAA	0.485698	AGCGGCGC	0.421286	TCGGTCGG	0.419547	TCGTTTTT	0.338175	GAAGGGAA	0.409397	TTCGGTTG	0.44279	GGCCACCG	0.480495	GGAAATGG	0.331185	AAAAAAGT	0.444042	GGCCGGTG	0.418373
AAATGGTT	0.436377	GCTCGCTC	0.396668	TCCGGTGG	0.382668	CGCACCAC	0.445932	TTTTTATG	0.466894	ACATTTTT	0.402802	CAATCGAT	0.46595	CTGTTGCT	0.431266	CGCGCGCA	0.414878	GAACGGAA	0.468171	TGTTTCGT	0.384663	CGCTGCGC	0.433651	ACCGAAAA	0.485696	GCGAACGG	0.421234	GCTGCAAA	0.419534	CGGAACGG	0.338064	GCTGGAAG	0.409222	AAAGAAAG	0.442683	CGCAACCG	0.480448	CCCTTTCC	0.331183	GAGAGAAA	0.444013	CCGTTTTT	0.418355
[truncated: 767 more rows]

## Sheet: Drosophila
D. albomicans			D. americana			D. ananassae			D. arizonae			D. biarmipes			D. bipectinata			D. busckii			D. elegans			D. erecta			D. eugracilis			D. ficusphila			D. grimshawi			D. kikkawai			D. melanogaster			D. miranda			D. mojavensis			D. nasuta
[truncated: 2,436 more rows]
[truncated: 40 more columns]

[truncated: 1 more sheets: Glossina]
