# Supplementary material for: K-mer-Based Motif Analysis in Insect Species across Anopheles, Drosophila, and Glossina Genera and Its Application to Species Classification
Source: Comput Math Methods Med. 2019 Nov 15;2019:4259479. doi: 10.1155/2019/4259479 (PMC6881769; doi:10.1155/2019/4259479)
Supplement: Supplementary Materials — Supplemental Figure 1: genome size for all 58 studied species. The size of the genome of each species is given in Mbp. Anopheles species colored in blue, Drosophila species in red, and Glossina species in green. Supplemental Figure 2: ACGT% content for all 58 studied species. The ACGT% for all 58 species is given for all species, adding up to one in a stacked barplot. Supplemental Figure 3(a): heatmap depicting species relationships between the 63 species included in the analysis based on the whole-genome k-mer signature for heptamers. Supplemental Figure 3(b): heatmap depicting species relationships between the 63 species included in the analysis based on the whole-genome k-mer signature for nonamers. Supplemental Figure 4(a): Pearson correlation coefficient between species of Anopheles, Drosophila, and Glossina as well as the two control species, A. mellifera and C. briggsae for heptamers. Supplemental Figure 4(b): Pearson correlation coefficient between species of Anopheles, Drosophila, and Glossina as well as the two control species, A. mellifera and C. briggsae for nonamers. Supplemental Figure 5(a): common nonrepetitive (nondimer and nontrimer) heptamer content between 11 Anopheles, 15 Drosophila, and 5 Glossina species. Each included heptamer had a minimum score of 0.5. Supplemental Figure 5(b): common nonrepetitive (nondimer and nontrimer) nonamer content between 11 Anopheles, 15 Drosophila and 5 Glossina species. Each included nonamer had a minimum score of 0.5. Supplemental File 1: statistics of whole genome, 5′ and 3′ UTR, and intron sequences for the studied species. The species, file name, number of contigs, genome/subgenomic region size, and ACGT% are provided for each species. The pairwise sequence identity for all species pairs is included for the mitochondrial genome comparisons. Supplemental File 2: Pearson correlation matrix for whole-genome k-mer signatures. The Pearson correlation matrix between all pairs of the studied species is provided for k [file 4259479.f1.zip › 4259479.f1/S4_File.xlsx]

## Sheet: D. ana repeat elements
motif	reverse complement	occurrence	score
TTAGCGCT	AGCGCTAA	65631	0.908131
AGCGCTAA	TTAGCGCT	65038	0.906517
TAGCGCTA	TAGCGCTA	62466	0.903279
GGAGGAGG	CCTCCTCC	31546	0.900219
TTTTTTTT	AAAAAAAA	215187	0.899382
AAAAAAAA	TTTTTTTT	217148	0.896703
CGGCTAGA	TCTAGCCG	42144	0.896577
ATCGCTAA	TTAGCGAT	80284	0.895974
TTAGCGAT	ATCGCTAA	78977	0.895022
GTTAGCGC	GCGCTAAC	40609	0.893342
GCTAGAAA	TTTCTAGC	75654	0.889709
CCTCCTCC	GGAGGAGG	26271	0.88092
AGAAAATC	GATTTTCT	94184	0.877838
AAATCATC	GATGATTT	87320	0.869158
CTGGCTGG	CCAGCCAG	23509	0.868939
GGCTAGAA	TTCTAGCC	45067	0.868101
GCTGCTGC	GCAGCAGC	22994	0.865925
TCTAGCCG	CGGCTAGA	31766	0.865368
GAAAATCA	TGATTTTC	84868	0.865332
CCGGCTAG	CTAGCCGG	22913	0.864905
GCAGCAGC	GCTGCTGC	22818	0.863799
TAAAACCG	CGGTTTTA	59802	0.862201
TGTTAGCG	CGCTAACA	42596	0.862165
GCGCTAAC	GTTAGCGC	30375	0.859035
TTTCTAGC	GCTAGAAA	57453	0.85879
GACCTGGC	GCCAGGTC	21825	0.858646
CCGCTAGA	TCTAGCGG	30221	0.858367
TGGCTGGC	GCCAGCCA	21467	0.857362
AAAACCGC	GCGGTTTT	41696	0.857002
TCATCGCT	AGCGATGA	40700	0.855616
AAAACCGG	CCGGTTTT	41091	0.855345
GCGCTAAA	TTTAGCGC	40410	0.853711
CGCTAAAA	TTTTAGCG	55491	0.852286
CCTGGCTG	CAGCCAGG	20683	0.852052
AAACCGCT	AGCGGTTT	39827	0.851425
CTAGAAAA	TTTTCTAG	76037	0.850858
ATCATCGC	GCGATGAT	39462	0.850789
TGGAGGAG	CTCCTCCA	28202	0.849914
GATTTTCT	AGAAAATC	72414	0.846601
TAGCGATA	TATCGCTA	52774	0.846238
CATCGCTA	TAGCGATG	37965	0.845361
AAAATCAT	ATGATTTT	100448	0.844586
GCGATAAA	TTTATCGC	52028	0.843544
CTGGAGGA	TCCTCCAG	26518	0.840818
GATGATTT	AAATCATC	68732	0.838691
CACACACA	TGTGTGTG	36196	0.836713
GCTGCTGG	CCAGCAGC	18509	0.83643
GGCTGCTG	CAGCAGCC	18337	0.835023
TTTAGCGA	TCGCTAAA	48249	0.833723
TGTGTGTG	CACACACA	34507	0.8336
TGATTTTC	GAAAATCA	65880	0.83266
TTCTAGCC	GGCTAGAA	34543	0.832042
CCAGCCAG	CTGGCTGG	18190	0.831716
ACACACAC	GTGTGTGT	34615	0.82989
GTGTGTGT	ACACACAC	32852	0.825946
TTTAGCGC	GCGCTAAA	32660	0.823569
GCCAGCCA	TGGCTGGC	17244	0.823299
CTAGCCGG	CCGGCTAG	17014	0.822229
TATCGCTA	TAGCGATA	44529	0.820715
CGGTTTTA	TAAAACCG	43889	0.819458
CAGCAGCA	TGCTGCTG	23216	0.818733
TCTAGCGG	CCGCTAGA	22935	0.818604
GCGGTTTT	AAAACCGC	31450	0.818526
CGCTAACA	TGTTAGCG	31946	0.818105
TGCTGCTG	CAGCAGCA	22714	0.817763
CTCCTCCA	TGGAGGAG	22924	0.81743
AGCGATGA	TCATCGCT	31491	0.816456
TTTTCTAG	CTAGAAAA	58568	0.813714
TTTTAGCG	CGCTAAAA	42186	0.812852
GCCAGGTC	GACCTGGC	15997	0.81199
GCGATGAT	ATCATCGC	30483	0.811746
ATGATTTT	AAAATCAT	80122	0.811671
CCGGTTTT	AAAACCGG	30144	0.811028
TCGCTAAA	TTTAGCGA	41885	0.809681
AGCGGTTT	AAACCGCT	29952	0.809521
CCAGCAGC	GCTGCTGG	15702	0.807616
TAGCGATG	CATCGCTA	29521	0.806205
TCCTCCAG	CTGGAGGA	21359	0.805742
CAGCCAGG	CCTGGCTG	15400	0.804602
CAGCAGCC	GGCTGCTG	15373	0.803902
TTTATCGC	GCGATAAA	39472	0.800868

## Sheet: D. ana repeat dist other Dros
Species	occurrence
Drosophila_ananassae	81
Drosophila_kikkawai	14
Drosophila_busckii	12
Drosophila_miranda	12
Drosophila_mojavensis	12
Drosophila_serrata	12
Drosophila_takahashii	12
Drosophila_ficusphila	11
Drosophila_obscura	11
Drosophila_albomicans	10
Drosophila_americana	10
Drosophila_arizonae	10
Drosophila_bipectinata	10
Drosophila_elegans	10
Drosophila_erecta	10
Drosophila_eugracilis	10
Drosophila_grimshawi	10
Drosophila_melanogaster	10
Drosophila_nasuta	10
Drosophila_navojoa	10
Drosophila_persimilis	10
Drosophila_pseudoobscura	10
Drosophila_sechellia	10
Drosophila_simulans	10
Drosophila_virilis	10
Drosophila_willistoni	10
Drosophila_yakuba	10
Drosophila_rhopaloa	8
Drosophila_suzukii	7
Drosophila_biarmipes	6

## Sheet: D. wil repeat elements
motif	reverse complement	occurrence	score
CACACACA	TGTGTGTG	157030	0.965553
TGTGTGTG	CACACACA	155516	0.965376
ACACACAC	GTGTGTGT	151577	0.964336
GTGTGTGT	ACACACAC	150256	0.964186
GCAGCAGC	GCTGCTGC	32913	0.942865
GCTGCTGC	GCAGCAGC	32730	0.942623
GCCGCCAT	ATGGCGGC	27224	0.931342
AGCCGCCA	TGGCGGCT	26458	0.929383
CTCTCTCT	AGAGAGAG	73540	0.928027
AGAGAGAG	CTCTCTCT	73228	0.927702
TCTCTCTC	GAGAGAGA	72311	0.926848
GAGAGAGA	TCTCTCTC	71831	0.926348
CAGCCGCC	GGCGGCTG	14308	0.922764
ATGGCGGC	GCCGCCAT	24060	0.922738
CAGCAGCA	TGCTGCTG	39246	0.920169
TGGCGGCT	AGCCGCCA	23033	0.919479
TGCTGCTG	CAGCAGCA	38530	0.918928
GGCGGCTG	CAGCCGCC	12823	0.914378
AGCAGCAG	CTGCTGCT	31914	0.902768
CTGCTGCT	AGCAGCAG	31518	0.90173
GGACGGAC	GTCCGTCC	17750	0.89663
GTCCGTCC	GGACGGAC	17689	0.896313
ACGGACGG	CCGTCCGT	17232	0.893688
CGGACGGA	TCCGTCCG	17226	0.893653
TCCGTCCG	CGGACGGA	17136	0.893146
CCGTCCGT	ACGGACGG	17118	0.893039
GACGGACG	CGTCCGTC	16996	0.892292
CGTCCGTC	GACGGACG	16972	0.892169
CCGCCATT	AATGGCGG	27139	0.886652
AATGGCGG	CCGCCATT	24724	0.876371
TTTTTTTT	AAAAAAAA	329419	0.874413
AAAAAAAA	TTTTTTTT	326917	0.872932
CAACAACA	TGTTGTTG	67073	0.870678
TGTTGTTG	CAACAACA	66249	0.869733
ACAGCCGC	GCGGCTGT	13352	0.864754
GCGGCTGT	ACAGCCGC	11976	0.850687
ACAACAAC	GTTGTTGT	55683	0.846259
GTTGTTGT	ACAACAAC	55377	0.846126
CGAGCTGC	GCAGCTCG	11558	0.845544
CGCCATTT	AAATGGCG	31844	0.841251
AAATGGCG	CGCCATTT	28923	0.826575
GCAGCTCG	CGAGCTGC	10170	0.826295
TTGTTGTT	AACAACAA	77306	0.817208
AACAACAA	TTGTTGTT	77581	0.81702

## Sheet: D. wil repeat dist other Dros
Species	occurrence
Drosophila_willistoni	44
Drosophila_mojavensis	30
Drosophila_albomicans	22
Drosophila_americana	22
Drosophila_arizonae	22
Drosophila_busckii	22
Drosophila_grimshawi	22
Drosophila_nasuta	22
Drosophila_navojoa	22
Drosophila_virilis	22
Drosophila_miranda	17
Drosophila_kikkawai	16
Drosophila_obscura	16
Drosophila_persimilis	16
Drosophila_pseudoobscura	16
Drosophila_serrata	16
Drosophila_eugracilis	13
Drosophila_bipectinata	12
Drosophila_elegans	12
Drosophila_erecta	12
Drosophila_ficusphila	12
Drosophila_melanogaster	12
Drosophila_sechellia	12
Drosophila_simulans	12
Drosophila_takahashii	12
Drosophila_yakuba	12
Drosophila_ananassae	10
Drosophila_rhopaloa	10
Drosophila_suzukii	9
Drosophila_biarmipes	8

## Sheet: D moj repeat elements
motif	reverse complement	occurrence	score
CACACACA	TGTGTGTG	176610	0.97217
TGTGTGTG	CACACACA	170847	0.971804
ACACACAC	GTGTGTGT	167473	0.970674
GTGTGTGT	ACACACAC	162238	0.97033
GCAGCAGC	GCTGCTGC	67620	0.969293
GCTGCTGC	GCAGCAGC	66775	0.969166
AGAGAGAG	CTCTCTCT	116059	0.958086
CTCTCTCT	AGAGAGAG	112175	0.957238
GAGAGAGA	TCTCTCTC	112806	0.956903
TCTCTCTC	GAGAGAGA	109025	0.95603
CAGCAGCA	TGCTGCTG	71907	0.955924
TGCTGCTG	CAGCAGCA	70811	0.955838
CTGCTGCT	AGCAGCAG	62122	0.949777
AGCAGCAG	CTGCTGCT	62530	0.94952
GCCACGCC	GGCGTGGC	14864	0.911624
TTTTTTTT	AAAAAAAA	286423	0.910608
AAAAAAAA	TTTTTTTT	292983	0.909675
GGCGTGGC	GCCACGCC	14430	0.909655
CAACAACA	TGTTGTTG	76842	0.905117
TGTTGTTG	CAACAACA	74392	0.904295
CCACGCCC	GGGCGTGG	13007	0.899563
GGGCGTGG	CCACGCCC	12525	0.896702
GCAGCTGC	GCAGCTGC	19061	0.895581
GCTGCAGC	GCTGCAGC	17524	0.886941
GCAGCGGC	GCCGCTGC	11015	0.882731
ACAACAAC	GTTGTTGT	60544	0.881094
GCCGCTGC	GCAGCGGC	10737	0.88026
ATATATAT	ATATATAT	213850	0.880187
GTTGTTGT	ACAACAAC	58394	0.879652
TATATATA	TATATATA	205300	0.875508
CAGCAACA	TGTTGCTG	37038	0.874001
TGTTGCTG	CAGCAACA	35773	0.872051
GCAACAGC	GCTGTTGC	22537	0.865847
GCTGTTGC	GCAACAGC	22023	0.864627
CAACAGCA	TGCTGTTG	34047	0.863687
TGCTGTTG	CAACAGCA	33099	0.862426
GCACACAC	GTGTGTGC	21723	0.861066
GTGTGTGC	GCACACAC	21285	0.860364
GCTGCTGT	ACAGCAGC	20984	0.858399
GCAGCAAC	GTTGCTGC	21266	0.858396
ACAGCAGC	GCTGCTGT	21224	0.858136
AACAACAA	TTGTTGTT	76374	0.857101
TTGTTGTT	AACAACAA	74175	0.856771
GTTGCTGC	GCAGCAAC	20680	0.856466
TGCCACGC	GCGTGGCA	13261	0.853154
GCGTGGCA	TGCCACGC	12684	0.84721
CGGACGGA	TCCGTCCG	12310	0.842325
GGACGGAC	GTCCGTCC	12292	0.842112
ACGGACGG	CCGTCCGT	12156	0.840487
CTGCTGCC	GGCAGCAG	11916	0.838546
GGCAGCAG	CTGCTGCC	11989	0.838444
TCCGTCCG	CGGACGGA	11676	0.8355
GTCCGTCC	GGACGGAC	11644	0.835085
CCGTCCGT	ACGGACGG	11512	0.833352
CGCACACA	TGTGTGCG	17730	0.832398
TGTGTGCG	CGCACACA	17223	0.830227
TGCGTGTG	CACACGCA	17161	0.829666
CACACGCA	TGCGTGTG	17336	0.828915
GCTGCTGG	CCAGCAGC	11099	0.827935
CGCTGCTG	CAGCAGCG	11041	0.826984
CAGCAGCG	CGCTGCTG	11039	0.825626
GACGGACG	CGTCCGTC	10999	0.825174
CCAGCAGC	GCTGCTGG	10881	0.823189
CGTCCGTC	GACGGACG	10471	0.818289
ACGGACAG	CTGTCCGT	16191	0.818181
CACGCACA	TGTGCGTG	16013	0.81608
CTGTCCGT	ACGGACAG	15729	0.815322
TGTGCGTG	CACGCACA	15610	0.814313
ACGCACAC	GTGTGCGT	15707	0.812832
AGCTGCTG	CAGCAGCT	15519	0.812481
AGCAGCAA	TTGCTGCT	24047	0.812456
TTGCTGCT	AGCAGCAA	23361	0.810375
GTGTGCGT	ACGCACAC	15252	0.810368
ACACGCAC	GTGCGTGT	15370	0.80912
GTGCGTGT	ACACGCAC	15121	0.808882
GCGTGTGT	ACACACGC	15120	0.808871
CAGCAGCT	AGCTGCTG	15248	0.808604
GCAACAAC	GTTGTTGC	23380	0.807481
ACACACGC	GCGTGTGT	15177	0.806927
CGTGTGTG	CACACACG	14946	0.80686
CACACACG	CGTGTGTG	15148	0.806593
CAGCTGCT	AGCAGCTG	14982	0.806271
TGCAGCTG	CAGCTGCA	14744	0.803592
GTTGTTGC	GCAACAAC	22411	0.803269
AGCAGCTG	CAGCTGCT	14690	0.802195
CAGCTGCA	TGCAGCTG	14606	0.801028

## Sheet: D moj repeat dist other Dros
Species	occurrence
Drosophila_mojavensis	86
Drosophila_arizonae	64
Drosophila_americana	63
Drosophila_navojoa	62
Drosophila_busckii	56
Drosophila_albomicans	44
Drosophila_grimshawi	42
Drosophila_virilis	42
Drosophila_nasuta	39
Drosophila_willistoni	30
Drosophila_kikkawai	19
Drosophila_obscura	19
Drosophila_yakuba	18
Drosophila_miranda	17
Drosophila_serrata	17
Drosophila_persimilis	16
Drosophila_pseudoobscura	16
Drosophila_eugracilis	14
Drosophila_takahashii	14
Drosophila_suzukii	13
Drosophila_ananassae	12
Drosophila_bipectinata	12
Drosophila_elegans	12
Drosophila_erecta	12
Drosophila_ficusphila	12
Drosophila_melanogaster	12
Drosophila_rhopaloa	12
Drosophila_sechellia	12
Drosophila_simulans	12
Drosophila_biarmipes	8

## Sheet: D. moj TRDB nonamer matches
motif	observed occ.	expected occ.	score
AAAAAAAAT	33392	4184.63	0.777275
AAAAAAAGA	12783	2734.36	0.647574
AAAAAATAA	24772	4184.63	0.710972
AAAAAGAAA	15238	2734.36	0.695715
AAAAATAAA	32134	4184.63	0.76956
AAAACAACA	7154	1782.07	0.601151
AAAATAAAA	35552	4184.63	0.789382
AAAATAAAT	21754	4167.13	0.678476
AAAGAGAGG	1863	753.341	0.424126
AAATAAATA	33884	4167.13	0.780972
AACAAAACA	6576	1782.07	0.573569
AACAACAAT	9514	1774.62	0.685591
AACAACAGA	2979	1159.59	0.439621
AACAACAGC	13303	755.141	0.892569
AACAGCAAT	3039	1154.74	0.449303
AAGGCAGCA	1691	490.977	0.54997
AATATTATT	9601	4115.08	0.399963
ACAAAAAAA	14358	2736.54	0.679835
ACAACAACG	3294	755.141	0.627012
ACAACAACT	4222	1155.66	0.5702
ACAACAGCA	13162	755.141	0.89148
ACAACGACA	2394	755.141	0.520415
ACGGACGGA	11422	319.477	0.945581
ACTCCTGCT	1622	485.616	0.53918
ACTGCGGCG	610	207.178	0.492942
AGCAACAAC	16425	755.141	0.912091
AGCAACAGC	15267	491.368	0.937637
AGCACCAGC	2087	319.986	0.734119
AGCAGCAAC	14437	491.368	0.93417
AGCAGCAGA	4720	490.977	0.81156
AGCAGCAGG	4895	319.477	0.877465
AGCAGCAGT	3905	488.924	0.777454
AGCAGCCCA	1206	319.986	0.580617
AGCAGCTCA	2246	489.313	0.642225
AGCAGGAGC	4661	319.477	0.871708
AGCAGGAGT	1660	488.535	0.545239
AGCAGTTGC	1912	486.88	0.594077
AGCCACAGC	3032	319.986	0.809077
AGCCCAGCC	1158	208.379	0.69499
AGCGAGAGC	2149	319.477	0.741154
AGCGGCAGA	1142	319.477	0.562802
AGCTGCCGA	777	318.395	0.418667
AGGAGCAGC	3493	319.477	0.832404
AGGAGGAGC	1592	319.223	0.665949
AGGAGGCGG	1242	207.718	0.713437
AGGCGGAGG	754	207.718	0.568028
AGTATATAT	9595	2688.91	0.562206
AGTTGGCTG	1388	484.458	0.482543
ATATAGAAT	6324	2700.2	0.401564
ATATATAAA	22420	4149.71	0.687636
ATATATACT	9521	2691.05	0.55928
ATATTTTTT	15786	4080.73	0.589189
ATGCCACAC	1352	489.703	0.468207
ATGGGCGGC	1250	207.014	0.715838
ATTGTTGCC	1904	741.999	0.439154
ATTTTTTTT	32504	4063.67	0.777745
CAAACAGCG	998	491.368	0.340166
CAACAACAG	13730	755.141	0.895736
CAACAACTG	2969	751.983	0.595815
CAACAGCAA	17833	755.141	0.91875
CAACAGCAG	12755	491.368	0.925811
CAACTGCAA	4130	751.983	0.691935
CAATAGCAG	1549	751.386	0.346731
CACCACCAG	1039	320.241	0.528795
CACTCGCAC	1925	318.901	0.715762
CAGCAACAA	17174	755.141	0.915764
CAGCAACAG	14875	491.368	0.936046
CAGCAACAT	2787	751.983	0.575029
CAGCAACGG	1645	319.732	0.674529
CAGCACCAC	1795	320.241	0.697207
CAGCAGCAA	16628	491.368	0.942595
CAGCAGCAT	3331	489.313	0.743836
CAGCAGCGG	3776	208.048	0.895559
CAGCAGGAG	4311	319.477	0.862011
CAGCCACTG	1463	318.648	0.6423
CAGCCCAGG	438	208.214	0.355588
CAGCGCAGT	918	318.395	0.484963
CAGCGGGGG	284	135.269	0.35474
CAGGAGCAG	4183	319.477	0.858088
CAGTCAGCC	1526	318.648	0.654516
CATACATAC	16388	1150.83	0.868768
CATCAGCAA	2241	751.983	0.497502
CCACCCAAG	1153	320.241	0.565257
CCCACTCGC	748	207.673	0.565389
CCCCAGCAG	576	208.379	0.468677
CCCCTGCCT	418	206.805	0.338018
CCCTTTGCC	789	316.24	0.427744
CCGAGCCAC	443	208.379	0.36019
CCGCCGCTC	428	135.132	0.520069
CCGCCTCCT	1211	206.805	0.708275
CCTCCTGCT	2171	316.24	0.74571
CCTCGCCCA	726	207.673	0.555148
CCTGCCAGC	1054	207.508	0.671016
CGACAGCGA	1663	319.732	0.677484
CGACGCCAG	664	208.214	0.522562
CGCCCACAC	1528	208.545	0.759816
CGCTCGCAG	581	207.343	0.473977
CGCTGCTCA	1506	317.315	0.651936
CGCTGCTGC	5924	206.476	0.932639
CGGAGCAGC	885	208.048	0.619325
CGGCTGCCT	990	206.476	0.65486
CGTCGCGAC	732	207.343	0.558536
CTCCTGCTG	4492	315.989	0.868557
CTCGGGCTG	729	206.312	0.558838
CTGCAACTG	2990	487.267	0.719741
CTGCCGCCA	969	207.508	0.647247
CTGCTCCTG	4364	315.989	0.864962
CTGCTGCAA	2665	487.267	0.690847
CTGCTGCCA	3213	317.315	0.820234
CTGCTGCCC	2095	206.64	0.820441
CTGCTGCCG	3748	206.476	0.895573
CTGCTGCCT	2858	315.989	0.800889
CTGCTGCTA	3375	485.23	0.748601
CTGCTGCTC	6084	315.989	0.901253
CTGCTGCTT	4685	483.201	0.81301
CTGGCAACG	1226	318.395	0.587677
CTGTTGCCA	1939	485.23	0.599683
CTTGCCACA	1423	487.655	0.489542
CTTGTTGCC	1071	483.201	0.378201
GACAGCAGC	3119	319.732	0.814041
GAGCAGCCA	1585	319.732	0.664277
GAGCAGCCC	678	208.214	0.530105
GAGCAGCTG	3265	318.141	0.822423
GAGGTGGGC	605	206.849	0.490425
GATCGGGAA	1008	488.535	0.347111
GATGCTGCT	2475	484.844	0.672386
GCAACAACA	18157	755.141	0.920142
GCAACAACG	1443	491.368	0.49196
GCAACATCA	1805	751.983	0.41182
GCAACTGCA	4034	489.313	0.783648
GCAAGTGCC	771	318.395	0.415465
GCACCACCC	591	208.545	0.47834
GCACCACCG	862	208.379	0.610644
GCACTTGCA	1451	487.267	0.497214
GCAGCAACG	1846	319.732	0.704736
GCAGCAGAG	2893	319.477	0.801102
GCAGCAGCC	4905	208.214	0.918559
GCAGCAGCG	5912	208.048	0.932011
GCAGCAGGA	4468	319.477	0.866536
GCAGCATCA	2384	489.313	0.659408
GCAGCATCG	1002	318.395	0.517728
GCAGCCGCA	3450	208.214	0.886166
GCAGCGACG	1685	208.048	0.780198
GCAGCGCCA	2493	208.214	0.845837
GCAGCGGCG	2175	135.376	0.88281
GCAGGAGTC	802	318.141	0.431962
GCAGGTGGG	566	206.849	0.46471
GCAGTGGGC	985	207.014	0.652666
GCCAAAGCT	1455	489.313	0.496672
GCCAAATGG	1825	488.924	0.577407
GCCAACTTG	996	487.267	0.342981
GCCAGCCTG	839	207.343	0.60368
GCCCAAGCA	930	319.986	0.488017
GCCCACTCA	653	318.901	0.343758
GCCGCACAG	877	208.214	0.616271
GCCGTCGTC	974	206.476	0.650182
GCGAGCGAG	2478	207.883	0.845203
GCGAGTGTG	1610	316.559	0.671373
GCGGCACAT	763	318.395	0.411141
GCTCAGGCA	644	318.395	0.338328
GCTCCAGCT	2940	317.315	0.805168
GCTCCTGCT	4764	315.989	0.875595
GCTGCAGTT	2958	484.844	0.718347
GCTGCCAGC	3101	207.343	0.874654
GCTGCCTCA	1095	317.315	0.550645
GCTGCTCCT	3773	315.989	0.845444
GCTGCTGCA	6943	317.063	0.912656
GCTGCTGCC	7109	206.476	0.943551
GCTGCTGCG	4314	206.312	0.908718
GCTGCTGTC	3122	315.737	0.816311
GCTGCTGTG	2936	315.486	0.805943
GCTGCTGTT	13411	482.816	0.930499
GCTGTTGCC	3127	315.737	0.816578
GGAGCAGCA	3789	319.477	0.844479
GGCGGCAAT	936	318.141	0.492655
GGCGGCACA	811	208.048	0.591681
GGCGGTGGT	744	205.984	0.566342
GGCTCGGCT	817	206.312	0.596776
GGCTGCTTG	1249	315.486	0.59669
GGCTGGCTG	3267	206.148	0.88129
GGCTGTTGG	1119	315.235	0.560413
GGGGCAGAC	435	207.883	0.353279
GGTGCTGCT	2070	315.486	0.735495
GGTGCTGGT	1072	315.235	0.54552
GGTGTTGCT	1143	482.433	0.406395
GTGGCAGCT	1656	316.811	0.678823
GTGGTGGCA	707	316.559	0.381454
GTTGCAGTT	3195	741.409	0.623307
GTTGCTGCA	2537	484.844	0.679107
GTTGCTGCC	2710	315.737	0.791299
GTTGCTGCT	13918	482.816	0.932946
GTTGCTGTT	15923	738.309	0.911374
GTTGTTGCC	2895	482.816	0.714125
GTTGTTGCT	15779	738.309	0.910602
GTTGTTGGT	2466	737.722	0.53946
GTTGTTGTA	3365	1133.74	0.495974
GTTGTTTTT	5859	1727.81	0.544523
TAAATAAAA	19139	4167.13	0.6424
TATAATATA	12985	4132.36	0.517174
TATATATAC	22153	2691.05	0.783365
TATTTTTTT	23883	4063.67	0.709184
TCAGCCAGC	1587	318.648	0.665575
TCCTGCTGC	4686	315.989	0.873655
TCGCCATCG	934	317.315	0.492829
TCGGGCGGC	447	134.81	0.536583
TGAAAATTG	4008	1757.01	0.390457
TGCTCCTCG	834	315.989	0.450449
TGCTCCTGC	4392	315.989	0.865765
TGCTGATGC	2559	484.844	0.681427
TGCTGATGT	1861	741.409	0.430213
TGCTGCCAC	2305	317.315	0.757988
TGCTGCCGT	1716	315.737	0.689195
TGCTGCTCC	3947	315.989	0.851753
TGCTGCTGG	5066	315.486	0.882751
TGCTGCTGT	13957	482.816	0.933127
TGCTGCTTG	2897	482.816	0.714294
TGCTGTTGC	15453	482.816	0.939405
TGCTGTTGT	12704	738.309	0.890151
TGGCAACTG	2241	486.88	0.643034
TGGCCGCAG	775	207.178	0.578125
TGGCTGCTG	3836	315.486	0.848013
TGGTGCTGC	2205	315.486	0.749662
TGTGGCATG	1943	484.458	0.600851
TGTTGCTGC	14833	482.816	0.936952
TGTTGCTGT	16064	738.309	0.912118
TGTTGTAGC	1505	741.409	0.339916
TGTTGTTGC	17621	738.309	0.919571
TGTTGTTGG	4375	737.722	0.711417
TTAAAAAAA	18507	4167.13	0.632433
TTATTTTTT	24129	4063.67	0.711722
TTCGCTCTG	999	483.201	0.347996
TTCTTTTTC	4305	1730.56	0.426546
TTGATGTTG	2598	1133.74	0.39238
TTGTTGCTC	2776	738.896	0.579563
TTGTTGCTG	16788	738.309	0.915749
TTGTTGTAG	2852	1133.74	0.431101
TTGTTGTTA	5767	1735.06	0.537444
TTGTTTTTT	14784	2644.22	0.696559
TTTATTTTT	31518	4063.67	0.771586
TTTTTGTAT	6848	2655.32	0.441181
TTTTTTATA	11495	4080.73	0.476014
TTTTTTATT	21727	4063.67	0.684873
TTTTTTTTA	31099	4063.67	0.768865
TTTTTTTTC	16970	2646.32	0.730192
TTTTTTTTG	18707	2644.22	0.752312
