# Supplementary material for: K-mer-Based Motif Analysis in Insect Species across Anopheles, Drosophila, and Glossina Genera and Its Application to Species Classification
Source: Comput Math Methods Med. 2019 Nov 15;2019:4259479. doi: 10.1155/2019/4259479 (PMC6881769; doi:10.1155/2019/4259479)
Supplement: Supplementary Materials — Supplemental Figure 1: genome size for all 58 studied species. The size of the genome of each species is given in Mbp. Anopheles species colored in blue, Drosophila species in red, and Glossina species in green. Supplemental Figure 2: ACGT% content for all 58 studied species. The ACGT% for all 58 species is given for all species, adding up to one in a stacked barplot. Supplemental Figure 3(a): heatmap depicting species relationships between the 63 species included in the analysis based on the whole-genome k-mer signature for heptamers. Supplemental Figure 3(b): heatmap depicting species relationships between the 63 species included in the analysis based on the whole-genome k-mer signature for nonamers. Supplemental Figure 4(a): Pearson correlation coefficient between species of Anopheles, Drosophila, and Glossina as well as the two control species, A. mellifera and C. briggsae for heptamers. Supplemental Figure 4(b): Pearson correlation coefficient between species of Anopheles, Drosophila, and Glossina as well as the two control species, A. mellifera and C. briggsae for nonamers. Supplemental Figure 5(a): common nonrepetitive (nondimer and nontrimer) heptamer content between 11 Anopheles, 15 Drosophila, and 5 Glossina species. Each included heptamer had a minimum score of 0.5. Supplemental Figure 5(b): common nonrepetitive (nondimer and nontrimer) nonamer content between 11 Anopheles, 15 Drosophila and 5 Glossina species. Each included nonamer had a minimum score of 0.5. Supplemental File 1: statistics of whole genome, 5′ and 3′ UTR, and intron sequences for the studied species. The species, file name, number of contigs, genome/subgenomic region size, and ACGT% are provided for each species. The pairwise sequence identity for all species pairs is included for the mitochondrial genome comparisons. Supplemental File 2: Pearson correlation matrix for whole-genome k-mer signatures. The Pearson correlation matrix between all pairs of the studied species is provided for k [file 4259479.f1.zip › 4259479.f1/S5_File.xlsx]

## Sheet: non-rep freq genome motifs k=7
Anopheles	Drosophila	Glossina	intersect
AAAGAAA	AAATAAA	AAAGAAA
AGAAAAA	CAACAGC	AAGAAAA
AACAAAA	ACAAAAA	CAGACGG
ACAAAAA	CAAAAAA	CGCACAC
AAAAACA	AAAAATA	GCGGCCG
AAACAAA	AAACAAA	GTGTGCG
AAATAAA	AACAAAA	TTTCTTT
AAGAAAA	ATTTTTT	TTTTCTT
CGCACAC	CAGCAAC	CCGTCCG
CAAAAAA	CACGCCC	CCGTCTG
AAAACAA	AAAACAA	CGCCCAC
CTTTTTT	CAGCCAG	CGGACAG
GAAAAAA	CAGCCGC	CGGACGG
GCACACA	CAGCGGC	CTGTCCG
GTGTGCG	CAGCTGC	GACAGAC
GTTTTTT	CAGCTGG	GACGGAC
TGTTTTT	CCACGCC	GTCCGTC
TTGTTTT	CCAGCAG	GTCTGTC
TTTATTT	CCAGCCA	GTGGGCG
TTTCTTT	CCAGCTG
TTTGTTT	CCGCTGC
TTTTCTT	CGCCAGC
TTTTGTT	CGCCCAC
TTTTTCT	CGCCGGC
TTTTTGT	CGCTGCC
	CGCTGGC
	CGGCAGC
	CGGCTGC
	CTGCAGC
	CTGCCAC
	CTGCCGC
	CTGCGGC
	CTGCTCC
	CTGGCCA
	CTGGCTG
	CTTGGCC
	GAGCAGC
	GCAGCCA
	GCAGCCG
	GCAGCGC
	GCAGCGG
	GCAGCTG
	GCCACGC
	GCCAGCA
	GCCAGCC
	GCCAGCG
	GCCCAGC
	GCCGCAG
	GCCGCTG
	GCCGGCG
	GCGCTGC
	GCGGCAG
	GCGGCTG
	GCTGCAG
	GCTGCCA
	GCTGCCC
	GCTGCCG
	GCTGGCA
	GCTGGCC
	GCTGGCG
	GCTGGGC
	GCTGTTG
	GGAGCAG
	GGCAGCA
	GGCAGCC
	GGCAGCG
	GGCCAAG
	GGCCAGC
	GGCCGCC
	GGCGTGG
	GGCTGCC
	GGCTGGC
	GGGCAGC
	GGGCGGC
	GGGCGTG
	GTGGCAG
	GTGGGCG
	GTTGCTG
	TATTTTT
	TGCCGCC
	TGCTGGC
	TGGCAGC
	TGGCCAA
	TGGCCAG
	TGGCGGC
	TGGCTGC
	TGGCTGG
	TTGCTGC
	TTGGCCA
	TTGTTTT
	TTTATTT
	TTTGGCC
	TTTGTTT
	TTTTGTT
	TTTTTGT

## Sheet: non-rep freq genome motifs k=8
Anopheles	Drosophila	Glossina	intersect
AAAAAAAC	AAAAAAAC	AAAAGCAA	ACACACAT
AAAAAAAG	AAAAAAAG	ACACACAT	ATGTGTGT
AAAAAAAT	AAAAAAAT	ACGCACGC	GGGGGAGG
AAAAAACA	AAAAAACA	ATGTGTGT	AAAAAAAC
AAAAAACC	AAAAAATA	CAACGCCC	AAAAAAAG
AAAAAAGA	AAAAAATG	CAGCCAGC	AAAAAAAT
AAAAAAGG	AAAAACAA	CCGCAGCC	AAAAACAA
AAAAAATA	AAAAAGAA	CCGCCCGC	AAAAAGAA
AAAAAATG	AAAAATAA	CCGCCTGC	AAAACAAA
AAAAACAA	AAAAATAT	CCGCGCCC	AAAAGAAA
AAAAACAC	AAAAATGT	CCTGGCCG	AAACAAAA
AAAAAGAA	AAAACAAA	GAAAGAGA	AAAGAAAA
AAAAAGGG	AAAACCAA	GCAAAGCA	AAAGCAAA
AAAAATAA	AAAAGAAA	GCAACGCC	AAAGGAAA
AAAACAAA	AAAATAAA	GCACACGC	AACAAAAA
AAAACAAC	AAAATATA	GCCACCAC	AACAACAA
AAAACACA	AAAATATT	GCGCCCAC	AAGAAAAA
AAAACGAA	AAAATGTT	GCTGTTGT	ACAAAAAA
AAAAGAAA	AAACAAAA	GGAGAGAG	ACAACAAC
AAAAGGAA	AAACAAAT	GGCAGACA	ACACACGC
AAAATAAA	AAACCAAA	GGCCGCAG	ACAGCAGC
AAAATGAA	AAAGAAAA	GGCCGGCC	ACCACCAC
AAACAAAA	AAAGCAAA	GGCGGGCA	ACGCACAC
AAACAAAC	AAAGCCAA	GGCGTTGC	AGCAGCAA
AAACAAAT	AAAGGAAA	GGGCAGAC	AGCAGCAG
AAACAACA	AAATAAAA	GGGCGCGG	ATTTTTTT
AAACACAA	AAATAAAT	GGGCGTTG	CAAAAAAA
AAACACAC	AAATATAT	GGGGGAGG	CAACAACA
AAACGAAA	AAATATTT	GTGGCCGA	CAACAGCA
AAAGAAAA	AAATGAAA	GTGGGCGC	CACACACG
AAAGCAAA	AAATGCAA	GTGGTGGC	CACACGCA
AAAGGAAA	AAATTAAA	TCGGCCAC	CACCACCA
AAATAAAA	AACAAAAA	TCTCTTTC	CACGCACA
AAATAAAT	AACAACAA	TGCTTGCA	CAGCAACA
AAATATTT	AACACACA	TGCTTTGC	CAGCAGCA
AAATGAAA	AACAGCAA	TGTCTGCC	CATCATCA
AAATTAAA	AACAGCAG	TGTGCGCG	CCACCACC
AACAAAAA	AACATTTT	TTCTCTCT	CCACCGCC
AACAAAAC	AAGAAAAA	TTGCTTTT	CCCCCTCC
AACAAACA	AAGCCAAA	AAAAAAAC	CCCCTCCC
AACAACAA	AATAAAAA	AAAAAAAG	CCCTCCCC
AACACACA	AATAAAAT	AAAAAAAT	CCGCCACC
AAGAAAAA	AATAAATA	AAAAAAGA	CCGCCGCC
AAGAAGAA	AATAATAA	AAAAACAA	CCTCCTCC
AAGCAAAA	AATATTTT	AAAAAGAA	CGACGACG
AAGGAAAA	AATGCAAA	AAAACAAA	CGCACACA
AATAAAAA	AATTAAAA	AAAAGAAA	CGCCGCCG
AATGAAAA	ACAAAAAA	AAACAAAA	CGGCAGCA
ACAAAAAA	ACAACAAA	AAAGAAAA	CGGCGGCG
ACAAAAAC	ACAACAAC	AAAGCAAA	CGTCGTCG
ACAAAACA	ACAACAGC	AAAGGAAA	CGTGTGTG
ACAAACAA	ACACACAA	AACAAAAA	CTGCTGCC
ACAAACAC	ACACACAG	AACAACAA	CTGCTGCT
ACAACAAA	ACACACAT	AAGAAAAA	CTTTTTTT
ACAACAAC	ACACACGC	AAGAAGAA	GAAAAAAA
ACACAAAA	ACAGACAG	AAGCAAAA	GCAAAAAA
ACACAAAC	ACAGCAAC	ACAAAAAA	GCAACAGC
ACACACAA	ACAGCAGC	ACAACAAC	GCACACAC
ACACACAG	ACATACAT	ACACACGC	GCAGCAAC
ACACACAT	ACATTTTT	ACACGCAC	GCAGCAGC
ACACACGC	ACCACCAC	ACAGACAG	GCAGCTGC
ACACATAC	ACGACGAC	ACAGACGG	GCCGCCGC
ACACGCAC	ACGCACAC	ACAGCAAC	GCGGCGGC
ACAGCAGC	ACGCCCAC	ACAGCAGC	GCGTGTGT
ACCACCAC	ACGCCCCC	ACCACCAC	GCTGCAGC
ACCGACCG	ACGCCGCC	ACGCACAC	GCTGCTGC
ACGACGAC	ACGGCGGC	ACGCCCAC	GCTGCTGT
ACGCACAC	ACTGCAGC	ACGGACAG	GCTGTTGC
AGAAAAAA	ACTGCTGC	ACGGACGG	GGAGGAGG
AGAAGAAA	AGACAGAC	AGAAAAAA	GGAGGGGG
AGAAGAAG	AGAGCAGC	AGAAGAAG	GGCAGCAG
AGAGAGAA	AGCAACAA	AGACAGAC	GGCGGCGG
AGCAAAAA	AGCAACAG	AGACGGAC	GGCGGTGG
AGCAAAAC	AGCAGCAA	AGAGAGAA	GGGAGGGG
AGCAAACA	AGCAGCAC	AGCAGCAA	GGGGAGGG
AGCAGCAA	AGCAGCAG	AGCAGCAG	GGTGGCGG
AGCAGCAC	AGCAGCCA	AGGCAGGC	GGTGGTGG
AGCAGCAG	AGCAGCCG	AGGCGGAC	GTGGTGGT
AGCTGCTG	AGCAGCGC	ATGCATGC	GTGTGCGT
AGGAAAAA	AGCAGCGG	ATTTTTTT	GTGTGTGC
AGTGTGTG	AGCAGCTG	CAAAAAAA	GTTGCTGC
ATAAAAAA	AGCAGGAG	CAACAACA	GTTGTTGT
ATCATCAT	AGCCAGCA	CAACAGCA	GTTTTTTT
ATCGATCG	AGCCAGCC	CACACACG	TGATGATG
ATGATGAT	AGCCGCAG	CACACGCA	TGCGTGTG
ATGTGTGT	AGCCGCCG	CACCACCA	TGCTGCCG
ATTTATTT	AGCGGCAG	CACGCACA	TGCTGCTG
ATTTGTTT	AGCGGCGG	CACGCCCA	TGCTGTTG
ATTTTTTT	AGCTGCAG	CAGACAGA	TGGTGGTG
CAAAAAAA	AGCTGCCA	CAGACGGA	TGTGCGTG
CAAAAACA	AGCTGCCG	CAGCAACA	TGTGTGCG
CAAAACAA	AGCTGCTC	CAGCAGCA	TGTTGCTG
CAAACAAA	AGCTGCTG	CAGGCGGA	TGTTGTTG
CAAACACA	AGCTGGAG	CATCATCA	TTCTTTTT
CAACAAAA	AGCTGGCC	CCACCACC	TTGCTGCT
CAACAACA	AGGAGCAG	CCACCGCC	TTGTTGTT
CAACACAC	AGGAGCTG	CCACGCCC	TTGTTTTT
CAACAGCA	AGGAGGAG	CCCACCAC	TTTCTTTT
CACAAAAA	AGGCAGCC	CCCCCGCC	TTTGCTTT
CACAAACA	AGGCAGGC	CCCCCTCC	TTTGTTTT
CACACAAA	AGGCGGCG	CCCCTCCC	TTTTCTTT
CACACACC	AGTGGCAG	CCCTCCCC	TTTTGTTT
CACACACG	AGTGGGCG	CCGCCACC	TTTTTCTT
CACACACT	AGTGTGTG	CCGCCGCC	TTTTTGTT
CACACATA	ATAAAAAA	CCGTCCGC	TTTTTTGC
CACACGCA	ATAAAAAT	CCGTCCGT	TTTTTTGT
CACATACA	ATAAATAA	CCGTCTGC	TTTTTTTC
CACCACCA	ATACATAT	CCGTCTGT	TTTTTTTG
CACCACCG	ATATATTT	CCTCCTCC
CACCAGCA	ATATGTAT	CCTCTCTC
CACCGGCA	ATATTTTT	CGACGACG
CACGCACA	ATGGCAGC	CGCACACA
CAGCAAAA	ATGTGTGT	CGCACGCA
CAGCAACA	ATTTATTT	CGCCCACA
CAGCACCA	ATTTGTTT	CGCCCACC
CAGCAGCA	ATTTTATT	CGCCCGCC
CAGCAGCG	ATTTTTAT	CGCCGCCA
CAGCAGCT	ATTTTTTT	CGCCGCCG
CATCATCA	CAAAAAAA	CGCGCGCA
CATTTTTT	CAAAAACA	CGGACAGA
CCACACAC	CAAAACAA	CGGACGGA
CCACCACC	CAAACAAA	CGGCAGCA
CCACCAGC	CAACAAAA	CGGCCGCA
CCACCATC	CAACAACA	CGGCCGCC
CCACCGCC	CAACAGCA	CGGCCGGC
CCACCGGC	CACAAAAA	CGGCGGCG
CCAGCAGC	CACACAAA	CGTCCGCC
CCCCCTCC	CACACACC	CGTCCGTC
CCCCTCCC	CACACACG	CGTCGTCG
CCCTCCCC	CACACACT	CGTCTGCC
CCCTTTTT	CACACGCA	CGTCTGTC
CCGAACCG	CACCACCA	CGTGTGTG
CCGCCACC	CACCACCC	CTCTCTCC
CCGCCGCC	CACCAGCA	CTGCCGCC
CCGGCAGC	CACCCACA	CTGCCTGC
CCGGCCGG	CACCCACC	CTGCGGCC
CCGGTGGC	CACCGCCC	CTGCGTGC
CCTCCCCC	CACCGCCG	CTGCTGCC
CCTCCTCC	CACGCACA	CTGCTGCT
CCTGCTGC	CACGCCCA	CTGGCCGC
CCTTTTTT	CACGCCCC	CTGTCCGC
CGAACGAA	CACTTGGC	CTGTCCGT
CGACGACG	CAGACAGA	CTGTCTGT
CGAGCAGC	CAGACGGA	CTTCTTCT
CGATCGAT	CAGCAACA	CTTTTTTT
CGCACACA	CAGCACCA	GAAAAAAA
CGCACGCA	CAGCAGCA	GAAAGAAA
CGCCACCG	CAGCAGCC	GAAGAAAA
CGCCGCCG	CAGCAGCG	GAAGAAGA
CGCTGCTG	CAGCAGCT	GACAGACA
CGGCACCG	CAGCAGGA	GACAGACG
CGGCAGCA	CAGCAGGC	GACGGACA
CGGCGGCG	CAGCCACA	GACGGACG
CGGTCGGT	CAGCCACC	GAGAGAAA
CGGTGCCG	CAGCCAGC	GAGAGAGG
CGGTGGCG	CAGCCAGG	GATGATGA
CGGTGGTG	CAGCCGCA	GCAAAAAA
CGGTTCGG	CAGCCGCC	GCAACAAC
CGTCGTCG	CAGCCGGC	GCAACAGC
CGTGTGTG	CAGCGCCA	GCAAGCAA
CTGCAGCA	CAGCGGCA	GCACACAC
CTGCTGCA	CAGCGGCG	GCACGCAC
CTGCTGCC	CAGCTCCA	GCACGCAG
CTGCTGCT	CAGCTCCT	GCAGACGG
CTGTGTGT	CAGCTGCA	GCAGCAAC
CTTCTTCT	CAGCTGCC	GCAGCAGC
CTTTTTTT	CAGCTGCG	GCAGCCGC
GAAAAAAA	CAGCTGCT	GCAGCGGC
GAAAAACA	CAGCTGGA	GCAGCTGC
GAAAACAA	CAGCTGGC	GCAGGCAG
GAAACAAA	CAGGAGCA	GCAGGCGG
GAAAGAAA	CAGGCAGC	GCATGCAT
GAAAGAGA	CAGGCGGC	GCCACCGC
GAAGAAAA	CAGTGGCA	GCCACGCC
GAAGAAGA	CAGTTGGC	GCCAGCCA
GAAGCAAA	CATCATCA	GCCGCAGC
GAAGGAAA	CATGGCCA	GCCGCCAC
GACGACGA	CCAAAAAA	GCCGCCGC
GAGAAAAA	CCACACAC	GCCGCGCC
GAGAGAAA	CCACAGCC	GCCGCTGC
GAGCAGCA	CCACCACC	GCCGGCCG
GATGATGA	CCACCAGC	GCCTGCCT
GATGGTGG	CCACCCAC	GCGCACAC
GCAAAAAA	CCACCCCC	GCGCGCAC
GCAAAACA	CCACCGCC	GCGGACAG
GCAAACAA	CCACCTCC	GCGGACGG
GCAACAGC	CCACGCCC	GCGGCAGC
GCACACAC	CCACTGCC	GCGGCCAC
GCACCACC	CCAGCACC	GCGGCCAG
GCACCAGC	CCAGCAGC	GCGGCCGC
GCAGCAAA	CCAGCCAC	GCGGCGGC
GCAGCAAC	CCAGCCAG	GCGGCTGC
GCAGCACC	CCAGCCCC	GCGGGCGG
GCAGCAGC	CCAGCCGC	GCGGTGGC
GCAGCAGG	CCAGCGCC	GCGTGCGT
GCAGCTGC	CCAGCGGC	GCGTGTGC
GCCACCGG	CCAGCTCC	GCGTGTGT
GCCGCCGC	CCAGCTGC	GCTGCAGC
GCCGGTGG	CCAGCTGG	GCTGCCGC
GCGCACAC	CCAGGCCA	GCTGCGGC
GCGGCGGC	CCATTTCC	GCTGCTGC
GCGTGTGT	CCCAAAAA	GCTGCTGT
GCTGCAGC	CCCACACA	GCTGGCTG
GCTGCCGG	CCCACCCA	GCTGTTGC
GCTGCTCG	CCCACCCC	GGACAGAC
GCTGCTGC	CCCAGCAG	GGACGGAC
GCTGCTGG	CCCAGCCA	GGAGGAGG
GCTGCTGT	CCCAGCCC	GGAGGGGG
GCTGGTGC	CCCCAAAA	GGCAGACG
GCTGGTGG	CCCCACCC	GGCAGCAG
GCTGTTGC	CCCCAGCC	GGCAGGCA
GGAAAAAA	CCCCCACC	GGCCGCAA
GGAAGAAA	CCCCCCTC	GGCGCGGC
GGAAGGAA	CCCCCGCC	GGCGGACA
GGAGGAGG	CCCCCTCC	GGCGGACG
GGAGGGGG	CCCCGCCC	GGCGGCAG
GGCAGCAG	CCCCTCCC	GGCGGCCG
GGCGGCGG	CCCCTGCC	GGCGGCGG
GGCGGTGG	CCCGCCCC	GGCGGGCG
GGGAAAAA	CCCGCCGC	GGCGGGGG
GGGAGGGG	CCCGCTGC	GGCGGTGG
GGGGAGGG	CCCTCCCC	GGCGTGGC
GGGGGAGG	CCCTGCCC	GGGAGGGG
GGTGCTGC	CCGCAGCA	GGGCGTGG
GGTGGAAA	CCGCAGCC	GGGGAGGG
GGTGGCGG	CCGCCACC	GGTGGCGG
GGTGGTGC	CCGCCAGC	GGTGGGCG
GGTGGTGG	CCGCCCAC	GGTGGTGG
GGTGTGTG	CCGCCCCC	GTCCGCCT
GGTTTTTT	CCGCCCGC	GTCCGTCC
GTATGTGT	CCGCCGCA	GTCCGTCT
GTCGTCGT	CCGCCGCC	GTCTGCCC
GTGCGTGT	CCGCCGCT	GTCTGTCC
GTGCTGCT	CCGCCGGC	GTCTGTCT
GTGGAAAA	CCGCCTCC	GTGCGCGC
GTGGTGGT	CCGCCTGC	GTGCGTGC
GTGTGCGC	CCGCTGCC	GTGCGTGT
GTGTGCGT	CCGCTGCT	GTGGCCGC
GTGTGTAT	CCGCTGGC	GTGGCGGC
GTGTGTGA	CCGGCAGC	GTGGGCGT
GTGTGTGC	CCGGCGGC	GTGGTGGG
GTGTGTGG	CCGGCTGC	GTGGTGGT
GTGTGTTG	CCTCCACC	GTGTGCGC
GTGTGTTT	CCTCCAGC	GTGTGCGT
GTGTTTGT	CCTCCCCC	GTGTGTGC
GTGTTTTT	CCTCCGCC	GTTGCTGC
GTTGCTGC	CCTCCTCC	GTTGCTGT
GTTGTTGT	CCTCCTGC	GTTGTTGC
GTTGTTTT	CCTGCAGC	GTTGTTGT
GTTTGTGT	CCTGCCAC	GTTTTTTT
GTTTGTTT	CCTGCCCC	TCATCATC
GTTTTGCT	CCTGCCGC	TCCGCCTG
GTTTTGTT	CCTGCGGC	TCCGTCCG
GTTTTTGT	CCTGCTCC	TCCGTCTG
GTTTTTTT	CCTGCTGC	TCTGTCCG
TAAAAAAA	CCTGGCCA	TCTGTCTG
TACACACA	CCTGGCTG	TCTTCTTC
TATGTGTG	CCTTGGCC	TCTTTTTT
TATTTTTT	CGACGACG	TGATGATG
TCACACAC	CGACGGCG	TGCACACA
TCATCATC	CGAGCAGC	TGCACGCA
TCCTCCTC	CGAGCTGC	TGCATGCA
TCGATCGA	CGCACACA	TGCCCGCC
TCGTCGTC	CGCAGCAG	TGCCTGCC
TCTCTTTC	CGCAGCGC	TGCGCGCG
TCTTCTTC	CGCAGCTG	TGCGGCCA
TCTTTTTT	CGCCACCG	TGCGGCCG
TGATGATG	CGCCAGCA	TGCGTGCA
TGCAGCAG	CGCCAGCC	TGCGTGCG
TGCCACCG	CGCCAGCG	TGCGTGTG
TGCCGGTG	CGCCCACA	TGCTGCCG
TGCGTGTG	CGCCCACC	TGCTGCTG
TGCTGCAG	CGCCCACT	TGCTGTTG
TGCTGCCG	CGCCCAGC	TGGCCGCA
TGCTGCTC	CGCCCCCC	TGGCGGCG
TGCTGCTG	CGCCCGCC	TGGCTGGC
TGCTGGTG	CGCCGCAG	TGGGCGTG
TGCTGTTG	CGCCGCCA	TGGTGGTG
TGGTGCTG	CGCCGCCC	TGTCCGCC
TGGTGGTG	CGCCGCCG	TGTCCGTC
TGTATGTG	CGCCGCCT	TGTCTGTC
TGTGCGTG	CGCCGCTG	TGTGCGTG
TGTGTGCG	CGCCGGCA	TGTGGGCG
TGTGTGTA	CGCCGGCG	TGTGTGCA
TGTGTGTT	CGCCGTCG	TGTGTGCG
TGTGTTTG	CGCCTGCC	TGTTGCTG
TGTGTTTT	CGCCTGGC	TGTTGTTG
TGTTGCTG	CGCTCTCT	TTCTTCTT
TGTTGTTG	CGCTGCAG	TTCTTTTT
TGTTGTTT	CGCTGCCA	TTGCGGCC
TGTTTGCT	CGCTGCCC	TTGCTGCT
TGTTTGTG	CGCTGCCG	TTGCTTGC
TGTTTGTT	CGCTGCTC	TTGTTGTT
TGTTTTGC	CGCTGCTG	TTGTTTTT
TGTTTTGT	CGCTGGCA	TTTCCTTT
TGTTTTTC	CGCTGGCC	TTTCTCTC
TGTTTTTG	CGCTGGCG	TTTCTTTC
TGTTTTTT	CGCTGGGC	TTTCTTTT
TTAAAAAA	CGGAGGAG	TTTGCTTT
TTATTTTT	CGGCAGCA	TTTGTTTT
TTCATTTT	CGGCAGCC	TTTTCTTC
TTCCTTCC	CGGCAGCG	TTTTCTTT
TTCCTTTT	CGGCCAGC	TTTTGCTT
TTCGTTCG	CGGCCGCC	TTTTGTTT
TTCGTTTT	CGGCGACG	TTTTTCTT
TTCTCTCT	CGGCGGAG	TTTTTGTT
TTCTTCTT	CGGCGGCA	TTTTTTCT
TTCTTTTT	CGGCGGCC	TTTTTTGC
TTGCTGCT	CGGCGGCG	TTTTTTGT
TTGTGTGT	CGGCGGCT	TTTTTTTC
TTGTGTTT	CGGCGGGC	TTTTTTTG
TTGTTGTT	CGGCGGTG
TTGTTTGC	CGGCTGCC
TTGTTTGT	CGGCTGCG
TTGTTTTC	CGGCTGCT
TTGTTTTG	CGGCTGGC
TTGTTTTT	CGGGCAGC
TTTAAAAA	CGGGCGGC
TTTAATTT	CGGTGGCC
TTTATTTT	CGGTGGCG
TTTCATTT	CGTCGCCG
TTTCCACC	CGTCGTCG
TTTCCTTC	CGTCTGTC
TTTCCTTT	CGTGGCCA
TTTCGTTT	CGTGTGTG
TTTCTCTC	CTCCAGCT
TTTCTTCC	CTCCCCCC
TTTCTTCT	CTCCGCCG
TTTCTTTC	CTCCTCCA
TTTCTTTT	CTCCTCCG
TTTGCTGC	CTCCTCCT
TTTGCTTT	CTCCTGCT
TTTGTGTG	CTCGCTCT
TTTGTTGT	CTCTCTCC
TTTGTTTC	CTGCAGCA
TTTGTTTG	CTGCAGCC
TTTGTTTT	CTGCAGCG
TTTTATTT	CTGCAGCT
TTTTCATT	CTGCAGGC
TTTTCCAC	CTGCCACC
TTTTCCCC	CTGCCAGC
TTTTCCTT	CTGCCCCC
TTTTCTTC	CTGCCCGC
TTTTCTTT	CTGCCGCA
TTTTGCTG	CTGCCGCC
TTTTGCTT	CTGCCGCT
TTTTGTGT	CTGCCGGC
TTTTGTTG	CTGCCTGC
TTTTGTTT	CTGCGGCA
TTTTTAAA	CTGCGGCG
TTTTTATT	CTGCGGCT
TTTTTCCC	CTGCTCCA
TTTTTCCT	CTGCTCCT
TTTTTCTC	CTGCTGCA
TTTTTCTT	CTGCTGCC
TTTTTGCT	CTGCTGCG
TTTTTGTG	CTGCTGCT
TTTTTGTT	CTGCTGGC
TTTTTTAA	CTGCTGGG
TTTTTTAT	CTGCTGTT
TTTTTTCC	CTGGCAGC
TTTTTTCT	CTGGCCAA
TTTTTTGC	CTGGCCAC
TTTTTTGT	CTGGCCAG
TTTTTTTA	CTGGCCGC
TTTTTTTC	CTGGCGGC
TTTTTTTG	CTGGCTGC
	CTGGCTGG
	CTGGGCCA
	CTGGTGGC
	CTGTCTGT
	CTGTGTGT
	CTGTTGCT
	CTTGGCCA
	CTTTTGGC
	CTTTTTTT
	GAAAAAAA
	GACAGACA
	GACAGACG
	GACGACGA
	GACGGACA
	GAGAGAGC
	GAGCAGCA
	GAGCAGCG
	GAGCAGCT
	GAGCAGGA
	GAGCGAGA
	GAGCTGCA
	GAGCTGGC
	GAGGAGGA
	GAGGCAGC
	GAGGCGGC
	GAGGGGGG
	GCAAAAAA
	GCAACAAA
	GCAACAAC
	GCAACAGC
	GCAACTGC
	GCACACAC
	GCACCACC
	GCACCAGC
	GCAGCAAA
	GCAGCAAC
	GCAGCACC
	GCAGCAGA
	GCAGCAGC
	GCAGCAGG
	GCAGCAGT
	GCAGCCAA
	GCAGCCAC
	GCAGCCAG
	GCAGCCGC
	GCAGCCGG
	GCAGCGAC
	GCAGCGCA
	GCAGCGCC
	GCAGCGGC
	GCAGCGGG
	GCAGCTCC
	GCAGCTCG
	GCAGCTGC
	GCAGCTGG
	GCAGGAGC
	GCAGGAGG
	GCAGGCAG
	GCAGGCGC
	GCAGGCGG
	GCAGTGGC
	GCAGTTGC
	GCCAAAAA
	GCCAAAAG
	GCCAAAGC
	GCCAACAA
	GCCAACTG
	GCCAAGGC
	GCCAAGTG
	GCCACAAA
	GCCACACA
	GCCACAGC
	GCCACCAC
	GCCACCAG
	GCCACCCA
	GCCACCGC
	GCCACGCC
	GCCACTGC
	GCCAGAGC
	GCCAGCAA
	GCCAGCAC
	GCCAGCAG
	GCCAGCCA
	GCCAGCCG
	GCCAGCGA
	GCCAGCGC
	GCCAGCGG
	GCCAGCTC
	GCCAGCTG
	GCCAGGCA
	GCCAGGCC
	GCCAGGCG
	GCCAGGGC
	GCCATGGC
	GCCCAGCA
	GCCCAGCC
	GCCCAGCG
	GCCCAGGC
	GCCCCAGC
	GCCCCCGC
	GCCCCGCC
	GCCCGCCG
	GCCCGGCC
	GCCCTGCC
	GCCGCAGC
	GCCGCAGG
	GCCGCCAA
	GCCGCCAC
	GCCGCCAG
	GCCGCCCA
	GCCGCCCC
	GCCGCCCG
	GCCGCCGA
	GCCGCCGC
	GCCGCCGG
	GCCGCCGT
	GCCGCCTC
	GCCGCCTG
	GCCGCTGC
	GCCGCTGG
	GCCGGCAA
	GCCGGCAG
	GCCGGCCA
	GCCGGCGA
	GCCGGCGC
	GCCGGCGG
	GCCGGCTG
	GCCGGGCA
	GCCTGCCA
	GCCTGCCT
	GCCTGCTG
	GCCTGGCC
	GCCTGGGC
	GCCTTGGC
	GCGCCAGC
	GCGCCGCC
	GCGCCGGC
	GCGCCTGC
	GCGCTGCC
	GCGCTGCG
	GCGCTGCT
	GCGCTGGC
	GCGGCAAC
	GCGGCAGC
	GCGGCAGG
	GCGGCCAC
	GCGGCCAG
	GCGGCCGC
	GCGGCGAC
	GCGGCGCC
	GCGGCGGA
	GCGGCGGC
	GCGGCGGG
	GCGGCTGC
	GCGGCTGG
	GCGGGCAG
	GCGGGCGG
	GCGGGGGC
	GCGGTGGC
	GCGTGGCA
	GCGTGGCC
	GCGTGTGT
	GCTCCAGC
	GCTCCTCC
	GCTCCTGC
	GCTCTCTC
	GCTCTGGC
	GCTGCAGC
	GCTGCAGG
	GCTGCAGT
	GCTGCCAA
	GCTGCCAC
	GCTGCCAG
	GCTGCCAT
	GCTGCCCA
	GCTGCCCC
	GCTGCCCG
	GCTGCCGC
	GCTGCCGG
	GCTGCCTC
	GCTGCCTG
	GCTGCGCC
	GCTGCGGC
	GCTGCTCC
	GCTGCTCG
	GCTGCTCT
	GCTGCTGA
	GCTGCTGC
	GCTGCTGG
	GCTGCTGT
	GCTGGAGC
	GCTGGAGG
	GCTGGCAA
	GCTGGCAG
	GCTGGCCA
	GCTGGCCC
	GCTGGCCG
	GCTGGCGA
	GCTGGCGC
	GCTGGCGG
	GCTGGCTG
	GCTGGGCA
	GCTGGGCG
	GCTGGGGC
	GCTGGTGC
	GCTGGTGG
	GCTGTGGC
	GCTGTTGC
	GCTGTTGT
	GCTTGGCC
	GCTTTGGC
	GGAAATGG
	GGACAGAC
	GGACGGAC
	GGAGAGAG
	GGAGCAGC
	GGAGCAGG
	GGAGCTGC
	GGAGCTGG
	GGAGGAGC
	GGAGGAGG
	GGAGGCGG
	GGAGGGGG
	GGAGGTGG
	GGCAAACA
	GGCAACAA
	GGCAGCAA
	GGCAGCAG
	GGCAGCCA
	GGCAGCCG
	GGCAGCGA
	GGCAGCGC
	GGCAGCGG
	GGCAGCTG
	GGCAGGCA
	GGCAGGCG
	GGCAGGGC
	GGCAGGGG
	GGCAGTGG
	GGCCAAAA
	GGCCAACA
	GGCCAAGC
	GGCCAAGG
	GGCCACCA
	GGCCACCG
	GGCCACGC
	GGCCAGCA
	GGCCAGCC
	GGCCAGCG
	GGCCAGCT
	GGCCAGGA
	GGCCAGGC
	GGCCAGGG
	GGCCGCCA
	GGCCGCCG
	GGCCGGGC
	GGCCTGGC
	GGCGCAGC
	GGCGCCAC
	GGCGCCCA
	GGCGCCGC
	GGCGCTGC
	GGCGCTGG
	GGCGGAGG
	GGCGGCAA
	GGCGGCAC
	GGCGGCAG
	GGCGGCCA
	GGCGGCCG
	GGCGGCGA
	GGCGGCGC
	GGCGGCGG
	GGCGGCGT
	GGCGGCTG
	GGCGGGCA
	GGCGGGCG
	GGCGGGGC
	GGCGGGGG
	GGCGGTGC
	GGCGGTGG
	GGCGTGGC
	GGCTGCAG
	GGCTGCCA
	GGCTGCCC
	GGCTGCCG
	GGCTGCGG
	GGCTGCTC
	GGCTGCTG
	GGCTGGCA
	GGCTGGCC
	GGCTGGCG
	GGCTGGCT
	GGCTGGGC
	GGCTGGGG
	GGCTGTGG
	GGGAGGGG
	GGGCAGCA
	GGGCAGCC
	GGGCAGCG
	GGGCAGGG
	GGGCCAGC
	GGGCGCCA
	GGGCGGCA
	GGGCGGCG
	GGGCGGGG
	GGGCGGTG
	GGGCGTGG
	GGGCTGGG
	GGGGAAAA
	GGGGAGGG
	GGGGCAGC
	GGGGCAGG
	GGGGCGGC
	GGGGCGGG
	GGGGCGTG
	GGGGCTGG
	GGGGGAGG
	GGGGGCGG
	GGGGGCGT
	GGGGGGAG
	GGGGGGCG
	GGGGGTGG
	GGGGTGGG
	GGGTGGGG
	GGGTGGTG
	GGTGCTGC
	GGTGCTGG
	GGTGGCAG
	GGTGGCCA
	GGTGGCGG
	GGTGGGCG
	GGTGGGGG
	GGTGGGTG
	GGTGGTGC
	GGTGGTGG
	GGTGTGTG
	GTCCGTCC
	GTCGCCGC
	GTCGCTGC
	GTCGTCGT
	GTCTGTCT
	GTGCCGCC
	GTGCTGCT
	GTGCTGGC
	GTGGCAGC
	GTGGCCAA
	GTGGCCAG
	GTGGCGCC
	GTGGCGGC
	GTGGCTGC
	GTGGCTGG
	GTGGGCGG
	GTGGGCGT
	GTGGGTGG
	GTGGTGGC
	GTGGTGGT
	GTGTGCGT
	GTGTGTGC
	GTGTGTGG
	GTTGCCGC
	GTTGCTGC
	GTTGCTGT
	GTTGGCCA
	GTTGTTGC
	GTTGTTGT
	GTTTGTTT
	GTTTTTGT
	GTTTTTTT
	TAAAAAAA
	TAAAAATA
	TAAATAAA
	TATATATT
	TATATTTT
	TATTTATT
	TATTTTTA
	TATTTTTT
	TCAGCAGC
	TCCAGCTG
	TCCGCCGC
	TCCTCCTC
	TCCTGCTC
	TCCTGCTG
	TCCTGGCC
	TCGCCAGC
	TCGCCGCC
	TCGCCGGC
	TCGCTCTC
	TCGCTGCC
	TCGCTGGC
	TCGGCGGC
	TCGTCGTC
	TCTCGCTC
	TCTGCTGC
	TCTGTCTG
	TGATGATG
	TGCAGCAG
	TGCAGCCA
	TGCAGCTG
	TGCAGTTG
	TGCCACGC
	TGCCACTG
	TGCCAGCA
	TGCCAGCC
	TGCCAGCG
	TGCCCAGC
	TGCCCGCC
	TGCCCGGC
	TGCCGCAG
	TGCCGCCA
	TGCCGCCC
	TGCCGCCG
	TGCCGCTG
	TGCCGGCG
	TGCCTGCC
	TGCCTGGC
	TGCGCTGC
	TGCGGCGG
	TGCGGCTG
	TGCGTGTG
	TGCTCCTG
	TGCTGCAG
	TGCTGCCA
	TGCTGCCC
	TGCTGCCG
	TGCTGCGG
	TGCTGCTC
	TGCTGCTG
	TGCTGGCA
	TGCTGGCC
	TGCTGGCG
	TGCTGGCT
	TGCTGGGC
	TGCTGGTG
	TGCTGTTG
	TGGAGCAG
	TGGAGCTG
	TGGAGGAG
	TGGCAGCA
	TGGCAGCC
	TGGCAGCG
	TGGCAGCT
	TGGCAGGC
	TGGCCAAA
	TGGCCAAC
	TGGCCAAG
	TGGCCACA
	TGGCCACC
	TGGCCAGC
	TGGCCAGG
	TGGCCATG
	TGGCCCAG
	TGGCCGCC
	TGGCCGGC
	TGGCCTGC
	TGGCCTGG
	TGGCGCCC
	TGGCGCTG
	TGGCGGCA
	TGGCGGCC
	TGGCGGCG
	TGGCTGCA
	TGGCTGCC
	TGGCTGCT
	TGGCTGGC
	TGGCTGGG
	TGGCTGTG
	TGGGCAGC
	TGGGCGCC
	TGGGCGGC
	TGGGCGTG
	TGGGTGGC
	TGGGTGGG
	TGGTGCTG
	TGGTGGCC
	TGGTGGTG
	TGTCCGTC
	TGTCTGTC
	TGTGCGTG
	TGTGGCCA
	TGTGGCTG
	TGTGGGCG
	TGTGGGTG
	TGTGTGCG
	TGTGTGGG
	TGTGTGTT
	TGTTGCTG
	TGTTGGCC
	TGTTGTTG
	TGTTTGCC
	TGTTTTTG
	TGTTTTTT
	TTAAAAAA
	TTATTATT
	TTATTTAT
	TTATTTTT
	TTCTTTTT
	TTGCATTT
	TTGCCAGC
	TTGCCGCC
	TTGCCGGC
	TTGCTGCC
	TTGCTGCT
	TTGCTGGC
	TTGCTGTT
	TTGGCAGC
	TTGGCCAA
	TTGGCCAC
	TTGGCCAG
	TTGGCCGC
	TTGGCGGC
	TTGGCTGC
	TTGGCTTT
	TTGGTTTT
	TTGTGTGT
	TTGTTGCC
	TTGTTGCT
	TTGTTGGC
	TTGTTGTT
	TTGTTTGC
	TTGTTTTG
	TTGTTTTT
	TTTAAAAA
	TTTAATTT
	TTTATTTA
	TTTATTTT
	TTTCATTT
	TTTCTTTT
	TTTGCATT
	TTTGCTGC
	TTTGCTTT
	TTTGGCCA
	TTTGGCTT
	TTTGGTTT
	TTTGTGGC
	TTTGTGTG
	TTTGTTGC
	TTTGTTGT
	TTTGTTTG
	TTTGTTTT
	TTTTAATT
	TTTTATTT
	TTTTCCCC
	TTTTCTTT
	TTTTGGCC
	TTTTGGGG
	TTTTGTTG
	TTTTGTTT
	TTTTTAAA
	TTTTTATT
	TTTTTCTT
	TTTTTGGC
	TTTTTGGG
	TTTTTGTG
	TTTTTGTT
	TTTTTTAA
	TTTTTTAT
	TTTTTTGC
	TTTTTTGG
	TTTTTTGT
	TTTTTTTA
	TTTTTTTC
	TTTTTTTG

## Sheet: non-rep freq genome motifs k=9
Anopheles	Drosophila	Glossina	intersect
AAAAAAACA	AAAAAAACA	AAAAATTGC	AAACAAAAC
AAAAAAACC	AAAAAAAGA	AAAAGAGAA	AAAGCGAAA
AAAAAAACG	AAAAAAAGG	AAACAAAAC	AAATAAATA
AAAAAAACT	AAAAAAATA	AAAGCAAGC	AAGCAGCAG
AAAAAAAGA	AAAAAAATG	AAAGCGAAA	AATAAATAA
AAAAAAAGC	AAAAAAATT	AAAGGAAAG	AGAGCGAGA
AAAAAAAGG	AAAAAACAA	AAAGGCAAA	AGCACACAC
AAAAAAAGT	AAAAAACAC	AAATAAATA	ATAAATAAA
AAAAAAATA	AAAAAAGAA	AAATGGGCC	CAAACAAAA
AAAAAAATC	AAAAAAGGA	AACGCACAC	CAGACACAC
AAAAAAATG	AAAAAAGGG	AACGCCCAC	CCACCCCCC
AAAAAACAA	AAAAAATAA	AACGCCCAG	CCGCACACA
AAAAAACAC	AAAAAATAT	AACGTTTGC	CCTCCTCCC
AAAAAACAG	AAAAAATGT	AAGAAAACA	CTGCTGCGG
AAAAAACAT	AAAAAATTA	AAGACGGAC	GAAAAACAA
AAAAAACCA	AAAAACAAA	AAGCAGCAG	GAAATGAAA
AAAAAACCC	AAAAACAAC	AAGCGAAAA	GACACACAC
AAAAAACGA	AAAAACAAG	AAGGACACG	GCACACAAA
AAAAAACGG	AAAAACAAT	AAGGCCGAC	GCTGCCACC
AAAAAAGAA	AAAAACACA	AATAAATAA	GCTGCTGTG
AAAAAAGAG	AAAAACCAA	AATCGATCG	GGAGGGGGA
AAAAAAGCA	AAAAACGAA	ACAACAACG	GGCACACAC
AAAAAAGGA	AAAAACTTT	ACAACGCCC	GGGAAGGGG
AAAAAAGGG	AAAAAGAAA	ACACCCACC	GGGGGAAAA
AAAAAATAA	AAAAAGCAA	ACACGCCTA	GGGGGGTGG
AAAAAATAT	AAAAAGGAA	ACACGCGCG	GGTGGCAGC
AAAAAATCA	AAAAAGGGG	ACAGACGGG	GGTGGTGGA
AAAAAATGA	AAAAATAAA	ACATCCGCA	GTGTGTCTG
AAAAAATGC	AAAAATAAT	ACCCATCAC	GTTGTTGTG
AAAAAATGG	AAAAATATA	ACCCTACAC	GTTTTGTTT
AAAAAATGT	AAAAATATT	ACCGATCGA	TATTTATTT
AAAAACAAA	AAAAATCAA	ACGAACGCT	TCCCCCTCC
AAAAACAAC	AAAAATGAA	ACGCCCAGA	TGCAAAAAA
AAAAACAAT	AAAAATGCA	ACGCCCGCA	TGCTGCCGT
AAAAACACA	AAAAATGTA	ACGCCTACC	TTAAAAAAA
AAAAACATT	AAAAATGTT	ACGGACGGG	TTATTTATT
AAAAACCAA	AAAAATTAA	ACGGATGGA	TTATTTTTT
AAAAACCCC	AAAACAAAA	ACGTCCGCA	TTCATTTTT
AAAAACGAA	AAAACAAAC	ACGTTTGCA	TTGTTTTTC
AAAAAGAAA	AAAACAAAG	ACTCGGCCA	TTTATTTAT
AAAAAGAAG	AAAACAAAT	AGAGCGAGA	TTTCGCTTT
AAAAAGCAA	AAAACAACA	AGAGGAAGA	TTTTCAAAA
AAAAAGGAA	AAAACAATT	AGCACACAC	TTTTGAAAA
AAAAAGGGA	AAAACACAA	AGCAGAAGC	TTTTGTTTG
AAAAAGGGG	AAAACACAC	AGCATCGCC	TTTTTTGCA
AAAAATAAA	AAAACATTT	AGCCAAGCC	TTTTTTTAA
AAAAATAAT	AAAACCAAA	AGCCGCGCC	TTTTTTTCG
AAAAATACA	AAAACGAAA	AGCGAAAGC	AAAAAAACA
AAAAATATT	AAAACTAAA	AGCGTTCGT	AAAAAAAGA
AAAAATCAA	AAAACTTTT	AGCTGCCGG	AAAAAAAGG
AAAAATGAA	AAAAGAAAA	AGGAAAAAA	AAAAAAATA
AAAAATGCA	AAAAGCAAA	AGGCCGACC	AAAAAAATG
AAAAATGGA	AAAAGCAGC	AGGCGGGCG	AAAAAACAA
AAAAATGTT	AAAAGCCAA	AGGCGTGGT	AAAAAAGAA
AAAAATTAA	AAAAGGAAA	AGTCGGGCA	AAAAAAGGA
AAAACAAAA	AAAAGGCAA	AGTGGCCGA	AAAAACAAA
AAAACAAAC	AAAAGGGGG	AGTGGGCGC	AAAAAGAAA
AAAACAAAG	AAAAGTTTT	ATAAATAAA	AAAAAGCAA
AAAACAAAT	AAAATAAAA	ATACCCACC	AAAAAGGAA
AAAACAACA	AAAATAAAC	ATACCCTAC	AAAAATAAA
AAAACAACC	AAAATAAAT	ATATGTATA	AAAACAAAA
AAAACAATA	AAAATAATA	ATCCGCCTG	AAAACGAAA
AAAACAATC	AAAATAATT	ATCGATCGG	AAAAGAAAA
AAAACAATT	AAAATACAA	ATCGATTCA	AAAAGCAAA
AAAACACAA	AAAATATAA	ATGCAAGCA	AAAAGGAAA
AAAACACAC	AAAATATAT	ATGGGCCAA	AAAATAAAA
AAAACACAT	AAAATATTT	ATGTATGTG	AAAATGAAA
AAAACAGAA	AAAATCAAA	ATGTCCGCC	AAACAAAAA
AAAACAGCA	AAAATGAAA	ATGTGGGCG	AAACAAACA
AAAACATAA	AAAATGCAA	ATTTTTGCG	AAACAACAA
AAAACATTT	AAAATGCCA	CAAACAAAA	AAACACACA
AAAACCAAA	AAAATGGAA	CAACACCCA	AAACGAAAA
AAAACGAAA	AAAATGGCA	CAACGCCCA	AAAGAAAAA
AAAACGGAA	AAAATGTAT	CAACGGCAA	AAAGAAAAC
AAAAGAAAA	AAAATGTTG	CAAGGACGA	AAAGAAAAG
AAAAGAAAC	AAAATGTTT	CAAGGCCGA	AAAGAGAGA
AAAAGAAAG	AAAATTAAA	CAAGTGCGG	AAAGCAAAA
AAAAGAAGA	AAAATTAAT	CAAGTGGTG	AAAGCAAAC
AAAAGCAAA	AAAATTTAA	CACACAGGC	AAAGGAAAA
AAAAGGAAA	AAACAAAAA	CACACGCAT	AAATAAAAA
AAAAGGGAA	AAACAAAAC	CACATACAT	AAATGAAAA
AAAATAAAA	AAACAAAAG	CACATACGC	AACAAAAAA
AAAATAAAC	AAACAAAAT	CACCACTTG	AACAAAAAC
AAAATAAAT	AAACAAACA	CACCCACCA	AACAAACAA
AAAATAATA	AAACAAATA	CACGCACAT	AACAACAAA
AAAATAATT	AAACAAATT	CACGCATGC	AACAACAGC
AAAATATTT	AAACAACAA	CACGGACGG	AACACACAC
AAAATCAAA	AAACAATTT	CACTCAGGC	AACAGCAAC
AAAATCAAT	AAACACAAA	CAGAAGGAC	AACAGCAGC
AAAATGAAA	AAACACACA	CAGACAAGC	AAGAAAAAA
AAAATGCAA	AAACAGAAA	CAGACACAC	AAGAAAAAC
AAAATGGAA	AAACAGCAA	CAGACCGAC	AAGAGAGAG
AAAATGTGT	AAACATTTT	CAGCATCGC	AAGCAAAAA
AAAATGTTT	AAACCAAAA	CAGCCACCA	AAGCAAACA
AAAATTAAA	AAACCCAAA	CAGCCAGCA	AATAAAAAA
AAAATTGAA	AAACCGAAA	CAGCCGCGC	ACAAAAAAA
AAACAAAAA	AAACGAAAA	CAGCTGCGC	ACAAAAACA
AAACAAAAC	AAACTGAAA	CAGGCGCAC	ACAAACAAA
AAACAAAAG	AAAGAAAAA	CAGGCGGAT	ACAAACACA
AAACAAAAT	AAAGAAAAC	CAGGTCGCA	ACAACAAAA
AAACAAACA	AAAGAAAAG	CATCCGCAC	ACAACAGCA
AAACAAACC	AAAGAAAAT	CATCGCCCA	ACACAAACA
AAACAAACG	AAAGAGAGA	CATTTTCAA	ACACACAAA
AAACAAAGC	AAAGCAAAA	CATTTTCGC	ACACACATA
AAACAAATA	AAAGCAAAC	CCAAATCGG	ACACACGCA
AAACAAATC	AAAGCAAAG	CCAAGGACG	ACACATACA
AAACAAATG	AAAGCAGCA	CCACAGCCG	ACACGCACA
AAACAAATT	AAAGCCAAA	CCACCCCCC	ACAGCAACA
AAACAACAA	AAAGCCAGC	CCACGACCA	ACAGCAGCA
AAACAACAC	AAAGCGAAA	CCACGGCCC	ACATACACA
AAACAATTT	AAAGGAAAA	CCACTTCCC	ACCACCGCC
AAACACAAA	AAAGGCAAA	CCATCACCA	ACCAGCAGC
AAACACAAC	AAAGGCAGC	CCATCCGCC	ACCGCCACC
AAACACACA	AAAGGGAAA	CCATCGCCG	ACCGCCGCC
AAACACACC	AAAGGGGGG	CCATCTGCC	ACGCACACA
AAACACACG	AAAGTGAAA	CCATTTTCA	ACTGCTGCT
AAACAGAAA	AAAGTTTTT	CCCAAGGAC	AGAAAAAAA
AAACAGCAA	AAATAAAAA	CCCACACGC	AGAAAGAAA
AAACATAAA	AAATAAAAC	CCCACGACC	AGAAAGAGA
AAACATTTT	AAATAAAAG	CCCACGCCC	AGAGAAAGA
AAACCAAAA	AAATAAAAT	CCCAGCCGG	AGAGAGAAA
AAACCAAAC	AAATAAACA	CCCATCGCC	AGAGAGCGA
AAACCGAAA	AAATAAATA	CCCATTTTC	AGAGAGGGA
AAACCGAAC	AAATAAATG	CCCCAGCCG	AGAGGGAGA
AAACGAAAA	AAATAAATT	CCCCCGTGG	AGCAAAAAA
AAACGAAAC	AAATAATAA	CCCCGCCGC	AGCAACAAC
AAACGAACG	AAATAATTT	CCCGTCCGT	AGCAACAGC
AAACGATCG	AAATACAAA	CCCGTTCGC	AGCACCAGC
AAACGGAAA	AAATATAAA	CCGAAAGCC	AGCAGCAAC
AAACGGAAC	AAATATATA	CCGATCCGA	AGCAGCAGT
AAACTTTTC	AAATATATT	CCGATCGAT	AGCAGCGGC
AAAGAAAAA	AAATATTAA	CCGCAAAAA	AGCAGCTGC
AAAGAAAAC	AAATATTTA	CCGCACAAA	AGCCAGCCA
AAAGAAAAG	AAATATTTC	CCGCACACA	AGCGAGAGA
AAAGAAAAT	AAATATTTG	CCGCACTTG	AGCGGCAGC
AAAGAAACA	AAATATTTT	CCGCAGCCA	AGCGGCGGC
AAAGAAAGA	AAATCAAAA	CCGCCTGAG	AGCTGCAGC
AAAGAAGAA	AAATCAAAT	CCGCTTCCC	AGCTGCTGC
AAAGAGAAA	AAATCGAAA	CCGTCGGTC	AGGGAGAGA
AAAGAGAGA	AAATGAAAA	CCGTGGCCC	AGGGGGGGG
AAAGCAAAA	AAATGAAAT	CCGTTCGTC	ATAAAAAAA
AAAGCAAAC	AAATGCAAA	CCTACACCA	ATACACACA
AAAGCAACA	AAATGCAAT	CCTCCTCCC	ATGCTGCTG
AAAGCAGCA	AAATGCAGC	CCTGCTTGC	ATGTGTGTG
AAAGCGAAA	AAATGCATT	CCTGTCTGT	ATTTTTTTT
AAAGGAAAA	AAATGCCAA	CCTTCGGCC	CAAAAAAAA
AAAGGGAAA	AAATGGAAA	CCTTGCCCG	CAAAAACAA
AAAGTGAAA	AAATGGCAA	CCTTGGGCC	CAAAACAAA
AAATAAAAA	AAATGGCCA	CGATCCGAA	CAAAAGCAA
AAATAAAAC	AAATGGGAA	CGATCGATT	CAAACAAAC
AAATAAAAT	AAATGTTTT	CGATCGGTA	CAAACACAC
AAATAAACA	AAATTAAAA	CGATTCAGA	CAAAGCAAA
AAATAAATA	AAATTAAAT	CGATTTGGC	CAACAAAAA
AAATAAATT	AAATTAATT	CGCAAAAAT	CAACAACAG
AAATAATAA	AAATTATTT	CGCACAAGC	CAACAGCAA
AAATAATTT	AAATTCAAA	CGCACATAC	CAACAGCAG
AAATATTTT	AAATTGAAA	CGCATGCAT	CACAAACAC
AAATCAAAC	AAATTGTTT	CGCCACGCC	CACACAAAC
AAATGAAAA	AAATTTAAA	CGCCCACAT	CACACACCC
AAATGAAAC	AAATTTAAT	CGCCCACCA	CACACACGC
AAATGAAAT	AAATTTATT	CGCCCAGAA	CACACAGAC
AAATGCAAA	AAATTTTAA	CGCCCGCAC	CACACATAC
AAATGGAAA	AACAAAAAA	CGCCGCCAA	CACACCCAC
AAATGTTTT	AACAAAAAC	CGCCGCCAT	CACACGCAC
AAATTAAAA	AACAAAAAG	CGCCTACAA	CACATACAC
AAATTAAAT	AACAAAAAT	CGCCTGCAA	CACCACCGC
AAATTAATT	AACAAAACA	CGCCTGCCT	CACCCACAC
AAATTGAAA	AACAAAAGC	CGCGCCGCG	CACCCACCC
AAATTGTTT	AACAAAATA	CGCGGCAGC	CACCGCCAC
AAATTTAAA	AACAAACAA	CGCGGCCGA	CACCGCCGC
AACAAAAAA	AACAACAAA	CGCGGCGGC	CACGCACAC
AACAAAAAC	AACAACAAT	CGCGGGTTC	CACTCTCTC
AACAAAAAG	AACAACAGC	CGCGTGTGT	CAGCAACAA
AACAAAAAT	AACAATTTT	CGCTGCCAA	CAGCAACAG
AACAAAACA	AACACAAAA	CGCTTGCAA	CAGCAGCAA
AACAAAACC	AACACACAC	CGGATCGGA	CAGCAGCAC
AACAAAACG	AACAGCAAA	CGGCCACAC	CAGCAGCAT
AACAAAATG	AACAGCAAC	CGGCCACCA	CAGCAGCCA
AACAAACAA	AACAGCAGC	CGGCCACTC	CAGCAGCCG
AACAAACAC	AACAGCGGC	CGGCCATGC	CAGCAGCGC
AACAAACCA	AACAGCTGC	CGGCCCACC	CAGCAGCGG
AACAAACGA	AACATTTTT	CGGCCCCCG	CAGCAGCTG
AACAACAAA	AACCAAAAA	CGGCCGCTG	CAGCCAGCC
AACAACACA	AACGCCCAC	CGGCGATGG	CAGCGGCAG
AACAACAGC	AACGGCAAC	CGGCGGCAA	CAGCTGCAG
AACACAAAA	AACGGCAGC	CGGCTGGGG	CAGCTGCTG
AACACAAAC	AACGGCGGC	CGGGGGCCG	CAGGCAGGC
AACACAACA	AACTGCAAC	CGGTGACGG	CATACACAC
AACACACAA	AACTGCAGC	CGGTTGCCA	CATTTTTTT
AACACACAC	AACTGCTGC	CGTACGTAC	CCAAAAAAA
AACACACGC	AACTTGGCC	CGTCCGCAC	CCACACACA
AACACCACC	AAGAAAAAA	CGTCCTTGG	CCACCACCC
AACAGAAAA	AAGAAAAAC	CGTGCATGC	CCACCACCG
AACAGCAAA	AAGAGAGAG	CGTGCCAGC	CCACCCACC
AACAGCAAC	AAGAGCAGC	CGTGTCCTT	CCACCGCCA
AACAGCAGC	AAGCAAAAA	CGTGTGGGC	CCACCGCCC
AACATAAAA	AAGCAAACA	CGTTCGTTC	CCACCGCCG
AACATTTTT	AAGCAGCAA	CGTTGCAAA	CCAGCAGCA
AACCAAAAA	AAGCAGCAG	CGTTGTTGT	CCAGCCAGC
AACCAAACA	AAGCAGCCA	CGTTTGCAA	CCCACACAC
AACCAACCA	AAGCAGCTG	CTACACCAC	CCCACCACC
AACCACCAC	AAGCCAAAA	CTACCGCAC	CCCACCCAC
AACCGAAAC	AAGCCAAAG	CTACTCGGC	CCCACCCCC
AACCGAACC	AAGCCAAGC	CTCAAGTGC	CCCCACCCC
AACCGAACG	AAGCGGCAG	CTCAGGCGG	CCCCCACCC
AACCGACCG	AAGCTGCAG	CTCGGCCAC	CCCCCCACC
AACCGATCG	AAGCTGCTG	CTCTACCGC	CCCCCCCTC
AACGAAAAA	AAGGAGCAG	CTCTGTCCG	CCCCCCTCC
AACGAAAAC	AAGGAGGAG	CTCTGTCTC	CCCCCTCCC
AACGAAACA	AAGGCAGCC	CTCTTCTCT	CCCCTCCCC
AACGAAACG	AAGGCGGCG	CTGAATCGA	CCCTCCCCC
AACGAACGA	AAGGGGGCG	CTGCCGGCC	CCCTCCCTC
AACGCACAC	AAGTGCAGC	CTGCCTGCA	CCCTCCTCC
AACGGAAAA	AAGTGGGCG	CTGCGCCCA	CCCTCTCCC
AACGGAACG	AATAAAAAA	CTGCTGCGG	CCCTCTCTC
AACGGTGGC	AATAAAAAC	CTGCTTGCC	CCGCCACCA
AAGAAAAAA	AATAAAAAT	CTGGCCAAG	CCGCCACCG
AAGAAAAAC	AATAAAATA	CTGGGCGTT	CCGCCCGCC
AAGAAAAAG	AATAAAATT	CTTCCTTCT	CCGCCGCCA
AAGAAAAAT	AATAAACAA	CTTCTCTCT	CCGCCGCCC
AAGAAAACA	AATAAATAA	CTTCTCTTC	CCGCTGCCG
AAGAAACAA	AATAAATAT	CTTGCCCGA	CCGCTGCTG
AAGAAAGAA	AATAAATTT	CTTGGCCAG	CCGGCCGGC
AAGAAGAAA	AATAATAAA	CTTGGGCCA	CCGTCCGTC
AAGAGAAAA	AATACAAAA	CTTTCCTTT	CCGTCGCCG
AAGAGAGAG	AATATAAAA	GAAAAACAA	CCTCCCCCC
AAGCAAAAA	AATATATAT	GAAAATGGG	CCTCCCTCC
AAGCAAAAC	AATATATTT	GAAATGAAA	CCTCTCTCT
AAGCAAAAG	AATATTAAA	GAACCCGCG	CCTGCCTGC
AAGCAAACA	AATATTTAA	GAAGAGGAA	CCTTTTTTT
AAGCAAACG	AATATTTAT	GAATCGATC	CGAGAGAGA
AAGCACACA	AATATTTTA	GACACACAC	CGCACACAC
AAGCAGCAA	AATATTTTT	GACGAACGC	CGCACACGC
AAGCAGCAG	AATGAAAAT	GACGGACCG	CGCACGCAC
AAGCGAAAA	AATGCAAAA	GACGGAGAG	CGCAGCAGC
AAGCGAAAC	AATGCAAAT	GAGAAGAAA	CGCCACCAC
AAGCGAACG	AATGCAATT	GAGGGACAG	CGCCACCGC
AAGGAAAAA	AATGCATTT	GAGTGGCCG	CGCCGCCAC
AAGGAAAAC	AATGCCAAA	GATCGATTC	CGCCGCTGC
AAGGAAAAG	AATGCCAGC	GCAAAAGAA	CGCTCGCTC
AAGGGAAAA	AATGCCGCC	GCAAACGTT	CGCTCTCTC
AATAAAAAA	AATGGAAAA	GCAAAGGCA	CGCTGCAGC
AATAAAAAC	AATGGAAAT	GCAAATGCA	CGCTGCCGC
AATAAAAAT	AATGGCAAA	GCAACGCCC	CGCTGCTGC
AATAAAACA	AATGGCAGC	GCAAGCAGG	CGGCAGCAA
AATAAAATA	AATGGCCAA	GCAATGCAA	CGGCAGCAG
AATAAATAA	AATGGCGGC	GCAATTTTT	CGGCAGCGG
AATAATAAA	AATGGGAAA	GCACACAAA	CGGCCGCCG
AATATTTTT	AATTAAAAA	GCACACATG	CGGCGACGG
AATCGATCG	AATTAAAAT	GCACTTGAG	CGGCGGCAG
AATGAAAAA	AATTAAATA	GCAGCCGCG	CGGCGGCCG
AATGAAAAT	AATTAAATT	GCAGCCGGC	CGGCGGTGG
AATGGAAAA	AATTAATTT	GCATATGCA	CGGCTGCTG
AATGTGTGT	AATTATTTT	GCATCGCCC	CGGGCGGGC
AATGTTTTT	AATTCAATT	GCATGCGTG	CGGTGGCGG
AATTAAAAA	AATTGAAAA	GCATGGCCG	CGGTGGTGG
AATTAAAAT	AATTGAAAT	GCCAACAAC	CGTGTGTGC
AATTAAATT	AATTGAATT	GCCAGCGGC	CGTGTGTGT
AATTAATTT	AATTGCATT	GCCAGGAGA	CTCCCCCCC
AATTATTTT	AATTTAAAA	GCCATCGCC	CTCCCTCCC
AATTGAAAA	AATTTAAAT	GCCATGGCC	CTCCCTCTC
AATTGTTTT	AATTTAATT	GCCCAAGGA	CTCGCTCGC
AATTTAAAA	AATTTATTT	GCCCACACA	CTCGCTCTC
AATTTAAAT	AATTTGCAT	GCCCACACG	CTCTCCCTC
AATTTAATT	AATTTGTTT	GCCCACAGC	CTCTCGCTC
AATTTATTT	AATTTTAAA	GCCCACTCC	CTCTCTCAC
AATTTGTTT	AATTTTAAT	GCCCCAGCC	CTCTCTCCC
ACAAAAAAA	AATTTTATT	GCCCCGCCC	CTCTCTCGC
ACAAAAAAC	AATTTTTTT	GCCCGCCCA	CTCTCTTTC
ACAAAAAAG	ACAAAAAAA	GCCCTTCGG	CTCTTTCTC
ACAAAAAAT	ACAAAAAAC	GCCCTTCTG	CTGCAGCAG
ACAAAAACA	ACAAAAAAT	GCCGAAAGC	CTGCAGCTG
ACAAAAACC	ACAAAAACA	GCCGAAGCC	CTGCCGCCG
ACAAAACAA	ACAAAAATA	GCCGAGTAG	CTGCCGCTG
ACAAAACAC	ACAAAACAA	GCCGATAGC	CTGCCTGCC
ACAAAACCA	ACAAACAAA	GCCGCAGCT	CTGCTGCAG
ACAAACAAA	ACAAACACA	GCCGCCAAC	CTGCTGCCA
ACAAACAAC	ACAAATAAA	GCCGCCCGC	CTGCTGCCG
ACAAACACA	ACAACAAAA	GCCGGCCGA	CTGCTGCTC
ACAACAAAA	ACAACAGCA	GCCGGCTGC	CTGCTGCTT
ACAACAAAC	ACACAAAAA	GCCGTGGCC	CTGCTGTTG
ACAACACAA	ACACAAACA	GCCTGAGTG	CTGGCTGGC
ACAACACAC	ACACACAAA	GCCTGCGTG	CTGTGTGTG
ACAACAGCA	ACACACAGA	GCCTGTGTG	CTGTTGCTG
ACACAAAAA	ACACACAGC	GCGAACGGG	CTGTTGTTG
ACACAAAAC	ACACACATA	GCGACGGCG	CTTTCTCTC
ACACAAACA	ACACACATG	GCGATGCTG	CTTTTCTTT
ACACAAACG	ACACACCCA	GCGATGGCG	CTTTTTTTT
ACACAACAA	ACACACGCA	GCGCCCACT	GAAAAAAAA
ACACAACAC	ACACACTCA	GCGCCGCCA	GAAAACAAA
ACACACAAA	ACACACTCG	GCGCGGCTG	GAAAAGAAA
ACACACAAC	ACACAGACA	GCGCGTGCG	GAAAGAAAA
ACACACAGA	ACACATACA	GCGGACGTA	GAAAGAGAG
ACACACAGC	ACACCCACA	GCGGCCACA	GAAAGGAAA
ACACACATA	ACACGCACA	GCGGCCAGA	GACGGACGG
ACACACATG	ACACTCACA	GCGGCGACG	GAGAAAGAG
ACACACATT	ACAGACACA	GCGGCGCGT	GAGAGAAAG
ACACACCAC	ACAGACAGA	GCGGGCAGA	GAGAGAGCG
ACACACCCA	ACAGACGGA	GCGGGGGCC	GAGAGAGGG
ACACACCGA	ACAGAGAGA	GCGGTAGAG	GAGAGAGTG
ACACACGCA	ACAGATACA	GCGGTGGCA	GAGAGCGAG
ACACACGCG	ACAGCAACA	GCGGTGGCC	GAGAGGGAG
ACACACTCA	ACAGCAGCA	GCGTATGTG	GAGCAGCAG
ACACAGACA	ACAGCAGCC	GCGTGCCAG	GAGCGAGAG
ACACATACA	ACAGCAGCG	GCGTGTGGG	GAGCGAGCG
ACACATTTT	ACAGCAGCT	GCGTTCGCC	GAGGGAGAG
ACACCAACA	ACAGCCACA	GCGTTCGTC	GAGGGAGGG
ACACCACAC	ACAGCCAGC	GCGTTGCAA	GAGGGGGGG
ACACCACCA	ACAGCCGCC	GCTATCGGC	GATGGATGG
ACACCACCG	ACAGCGGCA	GCTGATCAA	GCAAAAAAA
ACACGCACA	ACAGCTGCA	GCTGCCAAA	GCAAACAAA
ACACGCACG	ACAGCTGCC	GCTGCCACC	GCAAACACA
ACACGCGCG	ACAGGCGGC	GCTGCGCCC	GCAACAACA
ACACTCACA	ACATACACA	GCTGCGTGC	GCAACAGCA
ACAGAAAAA	ACATACATA	GCTGCTGTG	GCACACACA
ACAGACACA	ACATATATA	GCTGGCAGC	GCACACACG
ACAGCAAAA	ACATATGTA	GCTGGGGCA	GCACACGCA
ACAGCAAAC	ACATTTTTG	GCTGTGGCC	GCACCAGCA
ACAGCAACA	ACATTTTTT	GCTGTGGGC	GCACGCACA
ACAGCACAC	ACCAAAAAA	GCTTCTGCT	GCAGCAAAA
ACAGCAGCA	ACCACCAGC	GCTTGCTTT	GCAGCAACA
ACATACACA	ACCACCCAC	GCTTGTCTG	GCAGCAGCC
ACATTTTTT	ACCACCCCC	GCTTGTGCG	GCAGCAGCG
ACCAAAAAA	ACCACCGCC	GCTTGTGTG	GCAGCAGCT
ACCAACACC	ACCACGCCC	GCTTTCGCT	GCAGCCAGC
ACCACACAC	ACCAGCACC	GCTTTCGGC	GCAGCGGCA
ACCACCAAC	ACCAGCAGC	GCTTTGGCC	GCAGCGGCG
ACCACCACA	ACCAGCTGC	GGAAAGAAA	GCAGCTGCA
ACCACCAGC	ACCCAAAAA	GGAAAGGAA	GCAGCTGCT
ACCACCATC	ACCCACACA	GGAAGCTTC	GCAGGCAGG
ACCACCGCC	ACCCACCCA	GGAGGGGGA	GCCACCACC
ACCACCGGC	ACCGCCACC	GGAGTGGGC	GCCACCGCC
ACCAGCACC	ACCGCCAGC	GGCAAAGCA	GCCAGCAGC
ACCAGCAGC	ACCGCCCAC	GGCACACAC	GCCAGCCAG
ACCATCACC	ACCGCCCCC	GGCACGCGG	GCCCCCCCC
ACCATCATC	ACCGCCGCC	GGCAGCAAC	GCCCGCCCG
ACCCACACA	ACCGCCGGC	GGCAGTGGC	GCCGCAGCA
ACCCCCCCC	ACCGCCTCC	GGCATGGCC	GCCGCCACC
ACCGAAACC	ACCGCTGCC	GGCCACAGC	GCCGCCGGC
ACCGAAACG	ACCTCCTCC	GGCCACGGC	GCCGCTGCC
ACCGAACCG	ACCTGCTGC	GGCCATGGC	GCCGCTGCT
ACCGAACGA	ACGCACACA	GGCCCAAGG	GCCGGCAGC
ACCGAACGG	ACGCAGCGC	GGCCCACCA	GCCGGCCGG
ACCGACCGA	ACGCCCACA	GGCCCCCGC	GCCGGCGGC
ACCGACCGG	ACGCCCACC	GGCCGAAGG	GCCTGCCTG
ACCGATCGA	ACGCCCACG	GGCGAACGC	GCGAGAGAG
ACCGATCGG	ACGCCCACT	GGCGATGCT	GCGAGCGAG
ACCGCACAC	ACGCCCCCC	GGCGCGGCT	GCGCACACA
ACCGCACCG	ACGCCCCCT	GGCGGCCAC	GCGCTGCTG
ACCGCCACC	ACGCCGCCG	GGCGGCCAG	GCGGCAGCA
ACCGCCGCC	ACGGACAGA	GGCGGCGAA	GCGGCAGCG
ACCGGAAGC	ACGGACGGA	GGCGGCGAC	GCGGCCGCC
ACCGGCACC	ACGGCAGCA	GGCGTTGCA	GCGGCGGCA
ACCGGCAGC	ACGGCAGCG	GGCTGGGGC	GCGGCGGTG
ACCGGCCGG	ACGGCGACG	GGCTTGGCT	GCGGTGGCG
ACCGGCGGC	ACGGCGGCA	GGCTTTCGG	GCGGTGGTG
ACCGGGCGG	ACGGCGGCG	GGGAAGCGG	GCGTGTGCG
ACCGGTGGC	ACTCACACA	GGGAAGGGG	GCGTGTGTG
ACCGTACCG	ACTCTCTCT	GGGAAGTGG	GCTCTCTCT
ACCGTGCCG	ACTGCAGCA	GGGACAGAC	GCTGCAGCA
ACCGTTTGC	ACTGCCGCC	GGGCAAGGC	GCTGCAGCG
ACGAAAAAA	ACTGCTGCC	GGGCCACGG	GCTGCAGCT
ACGAAACGA	ACTGCTGCT	GGGCCGCTG	GCTGCCGCC
ACGAACGAA	ACTGCTGGC	GGGCGATGC	GCTGCCGCT
ACGACGGCG	ACTGGCAGC	GGGCGCAGC	GCTGCCGGC
ACGATGATG	ACTGGCGGC	GGGCGCGGT	GCTGCTGCA
ACGCACACA	ACTGGCTGC	GGGCGTTGC	GCTGCTGCC
ACGCACACG	ACTTGGCCA	GGGCGTTGT	GCTGCTGCG
ACGCACGCA	AGAAAAAAA	GGGGGAAAA	GCTGCTGGC
ACGCCACCG	AGAAAGAAA	GGGGGGTGG	GCTGCTGGT
ACGCGCGCG	AGAAAGAGA	GGGTAGGCG	GCTGCTGTT
ACGGAACGG	AGAAGCAGC	GGGTGGCGG	GCTGGCTGC
ACGGCACGG	AGACACACA	GGTAGGCGT	GCTGGCTGG
ACGGCAGCA	AGACAGACA	GGTCGCAAA	GCTGTTGCT
ACGGTGGCG	AGACAGAGA	GGTCGGCCT	GCTGTTGTT
ACGGTGGTG	AGACGGACA	GGTCGTGGG	GGAAAAAAA
ACGTGTGTG	AGAGAAAGA	GGTGGCAGC	GGAGAGAGA
ACTCACACA	AGAGACAGA	GGTGGGCCG	GGAGGAGGG
ACTGCTGCT	AGAGAGAAA	GGTGGGTAT	GGAGGGAGG
ACTTTTTTT	AGAGAGCGA	GGTGGTGGA	GGAGGGGGG
AGAAAAAAA	AGAGAGGGA	GGTGTTGCA	GGCAGCAGC
AGAAAAAAG	AGAGAGGGG	GTACGTACG	GGCAGCGGC
AGAAAAACA	AGAGCAGCA	GTAGGGTAT	GGCAGGCAG
AGAAAAAGA	AGAGCAGCG	GTATGTGCG	GGCCGCCGC
AGAAAACAA	AGAGCGAGA	GTCCGTCTT	GGCGGCAGC
AGAAAAGAA	AGAGCGAGC	GTCCGTTCG	GGCGGCCGC
AGAAACAAA	AGAGGCAGC	GTCCTTCTG	GGCGGCGGT
AGAAAGAAA	AGAGGGAGA	GTCCTTGGG	GGCGGGCGG
AGAAAGAGA	AGAGGGGGG	GTCGGCCTT	GGCGGTGGC
AGAAGAAAA	AGCAAAAAA	GTCGGGCAA	GGCGGTGGT
AGAAGGAAA	AGCAAAAGC	GTCTGTCCC	GGCTGCTGC
AGACACACA	AGCAAACAA	GTGATGGGT	GGCTGGCTG
AGAGAAAAA	AGCAACAAA	GTGCACACA	GGGAGAGAG
AGAGAAAGA	AGCAACAAC	GTGCGCCTG	GGGAGAGGG
AGAGAGAAA	AGCAACAGC	GTGCGGACG	GGGAGGAGG
AGAGAGCGA	AGCAACTGC	GTGCGGATG	GGGAGGGAG
AGAGAGGGA	AGCACACAC	GTGCGGCCA	GGGAGGGGG
AGAGCGAGA	AGCACCACC	GTGCGGCCG	GGGCGGCGG
AGAGGGAGA	AGCACCAGC	GTGCGGGCG	GGGCGGTGG
AGCAAAAAA	AGCAGAAGC	GTGCGGTAG	GGGGAAAAA
AGCAAAAAC	AGCAGAGCA	GTGCGTATG	GGGGAGGGG
AGCAAAACA	AGCAGCAAA	GTGCTTGCA	GGGGGAGGG
AGCAAACAA	AGCAGCAAC	GTGGCCGAA	GGGGGGAGG
AGCAAACGA	AGCAGCACA	GTGGCCGAG	GGGGGGGAG
AGCAAACGG	AGCAGCACC	GTGGCTGTG	GGGGGTGGG
AGCAACAAA	AGCAGCAGA	GTGGGCGCA	GGGGTGGGG
AGCAACAAC	AGCAGCAGG	GTGGGCGTT	GGGTGGGGG
AGCAACAGC	AGCAGCAGT	GTGGTGGCC	GGGTGGGTG
AGCACACAC	AGCAGCATC	GTGGTGTAG	GGGTGGTGG
AGCACCACC	AGCAGCCAA	GTGTAGGGT	GGGTGTGTG
AGCACCAGC	AGCAGCCAC	GTGTCCGTC	GGTGGCGGC
AGCAGCAAA	AGCAGCCAG	GTGTGTCTG	GGTGGCGGT
AGCAGCAAC	AGCAGCCGC	GTTGCAAAC	GGTGGGGGG
AGCAGCACA	AGCAGCCGG	GTTGTTGGC	GGTGGGTGG
AGCAGCACC	AGCAGCGAC	GTTGTTGTC	GGTGGTGGC
AGCAGCACG	AGCAGCGAG	GTTGTTGTG	GGTGGTGGG
AGCAGCAGA	AGCAGCGCA	GTTTGCAAC	GGTGTGTGT
AGCAGCAGG	AGCAGCGCC	GTTTGCTTG	GTATGTGTG
AGCAGCAGT	AGCAGCGGC	GTTTGTCCG	GTCTGTGTG
AGCAGCATC	AGCAGCGGG	GTTTTGTTT	GTGAGAGAG
AGCAGCGGC	AGCAGCTCC	TACCCACCA	GTGCGTGCG
AGCAGCTCG	AGCAGCTCG	TACCCTACA	GTGCGTGTG
AGCAGCTGC	AGCAGCTGA	TACCGATCG	GTGCTGCTG
AGCCAGCCA	AGCAGCTGC	TACGTCCGC	GTGGCGGCG
AGCGAACGA	AGCAGCTGG	TAGGCGTGT	GTGGCGGTG
AGCGAGAGA	AGCAGGAGC	TATACATAT	GTGGGGGGG
AGCGAGCGA	AGCAGGAGG	TATTTATTT	GTGGGTGGG
AGCGCGCGC	AGCAGGCAG	TCAAGTGCG	GTGGGTGTG
AGCGGCAGC	AGCAGGCCA	TCAGCCGCG	GTGGTGGCG
AGCGGCGGC	AGCAGGCGC	TCAGGCGGA	GTGTATGTG
AGCTGCAGC	AGCAGGCGG	TCCATCCGT	GTGTGCGTG
AGCTGCTGC	AGCAGTGGC	TCCCCCTCC	GTGTGGGTG
AGCTGCTGG	AGCATCAGC	TCCGATCCG	GTGTGTATG
AGGAAAAAA	AGCCAAAAA	TCCGCACAA	GTGTGTGCA
AGGAAGAAA	AGCCAAAAG	TCCGCCCGC	GTGTGTGCG
AGGAAGGAA	AGCCAAAGC	TCCGCCTGA	GTGTGTGGG
AGGGAGAGA	AGCCAACAA	TCCTTGGGC	GTGTGTTTG
AGGGGGAGG	AGCCAAGCC	TCGATCGGT	GTGTTTGTG
AGGGGGGGG	AGCCACAAA	TCGATTCAG	GTTGCTGCT
AGTGTGTGC	AGCCACAGC	TCGCCGCCA	GTTGCTGTT
AGTGTGTGT	AGCCACCCA	TCGCCGCCG	GTTGTTGCT
AGTTTTTTT	AGCCACCGC	TCGCTGCCA	GTTTGCTTT
ATAAAAAAA	AGCCACGCC	TCGGATCGG	GTTTGTGTG
ATAAAAATA	AGCCACTGC	TCGGCCACT	GTTTGTTTG
ATAAAACAA	AGCCAGAGC	TCGGCCGCG	GTTTTCTTT
ATAAAATAA	AGCCAGCAA	TCGGCCGGC	GTTTTTGTT
ATAAACAAA	AGCCAGCAG	TCGGCCTTG	GTTTTTTTT
ATAAATAAA	AGCCAGCCA	TCGGGCAAG	TAAAAAAAA
ATACACACA	AGCCAGCCG	TCGTCCTTG	TACACACAC
ATATTTTTT	AGCCAGCGA	TCTACCGCA	TATGTGTGT
ATCACCACC	AGCCAGCGG	TCTCCTGGC	TATTTTTTT
ATCAGCAGC	AGCCAGCTG	TCTCTTCTC	TCAGCAGCA
ATCGATCGA	AGCCAGGCA	TCTGAATCG	TCCCCCCCC
ATCGATCGG	AGCCCAGCC	TCTGCCTGT	TCCCTCTCT
ATGAAAAAA	AGCCCCAGC	TCTGGCCGC	TCCTTTTTT
ATGAAAAAT	AGCCGCAGC	TCTGGGCGT	TCGCTCTCT
ATGATGGTG	AGCCGCAGG	TCTTCTCTT	TCTCCCTCT
ATGCTGCTG	AGCCGCCGC	TCTTCTTCC	TCTCGCTCT
ATGGTGGTG	AGCCGCCGG	TGAATCGAT	TCTCTCCCT
ATGTGTGCG	AGCCGCTGC	TGCAAAAAA	TCTCTCGCT
ATGTGTGTG	AGCCGCTGG	TGCAAACGT	TCTCTCTTT
ATGTGTTTT	AGCCGGAGC	TGCAACACC	TCTCTTTCT
ATGTTTTTT	AGCCGGCGG	TGCAACGCC	TCTTTCTCT
ATTAAAAAA	AGCGACAGC	TGCAAGCAC	TCTTTTTTT
ATTATTTTT	AGCGAGAGA	TGCAATGCA	TGAAAAAAA
ATTGATTTT	AGCGAGAGC	TGCATATGC	TGCACACAC
ATTGTTTTG	AGCGAGCGA	TGCATTGCA	TGCAGCAGC
ATTGTTTTT	AGCGCCAGC	TGCATTTGC	TGCAGCTGC
ATTTAAAAA	AGCGCCGCC	TGCCACCGC	TGCCGCCGC
ATTTAAATT	AGCGGCAAC	TGCCCCAGC	TGCCGCTGC
ATTTAATTT	AGCGGCAGA	TGCCCGACT	TGCGTGTGC
ATTTATTTA	AGCGGCAGC	TGCCGGCCG	TGCGTGTGT
ATTTATTTT	AGCGGCAGG	TGCCTGCCC	TGCTGCAGC
ATTTCATTT	AGCGGCGAC	TGCCTTTGC	TGCTGCCGC
ATTTGTTTG	AGCGGCGCC	TGCGACCAG	TGCTGCTGA
ATTTGTTTT	AGCGGCGGC	TGCGACCTG	TGCTGCTGG
ATTTTAAAA	AGCGGCTGC	TGCGCCCAC	TGCTGCTGT
ATTTTAATT	AGCGGGAGC	TGCGCGCAC	TGCTGGTGC
ATTTTATTT	AGCGGGCGG	TGCGGACGT	TGCTGTTGC
ATTTTCATT	AGCGGTGGC	TGCGGATGT	TGCTGTTGT
ATTTTCCAC	AGCTCCAGC	TGCGGGCGT	TGCTTTTGC
ATTTTCTTC	AGCTCCTCC	TGCGGTAGA	TGGCAGCAG
ATTTTCTTT	AGCTCCTGC	TGCTGCCAA	TGGCGGCGG
ATTTTGTTT	AGCTGCAAA	TGCTGCCGT	TGGCGGTGG
ATTTTTAAA	AGCTGCAAC	TGCTTGCAA	TGGCTGCTG
ATTTTTATT	AGCTGCAGA	TGCTTGCAT	TGGCTGGCT
ATTTTTCAT	AGCTGCAGC	TGCTTGTGC	TGGGGGGGG
ATTTTTCTT	AGCTGCAGG	TGCTTTGCC	TGGTGGCGG
ATTTTTGTT	AGCTGCCAA	TGGCAGCGA	TGTATGTGT
ATTTTTTGT	AGCTGCCAC	TGGCCCAAG	TGTGCGTGC
ATTTTTTTA	AGCTGCCAG	TGGCCGAGT	TGTGCGTGT
ATTTTTTTC	AGCTGCCAT	TGGCCGCAC	TGTGTATGT
ATTTTTTTT	AGCTGCCGC	TGGCGGCGC	TGTGTGCGC
CAAAAAAAA	AGCTGCCGG	TGGGCGATG	TGTGTGCGG
CAAAAAAAC	AGCTGCGCC	TGGGCGCAG	TGTGTGCGT
CAAAAAAAG	AGCTGCGGC	TGGGCGGGC	TGTGTGTAT
CAAAAAACA	AGCTGCTCC	TGGGCGTTG	TGTGTGTTT
CAAAAAAGG	AGCTGCTCG	TGGTCGTGG	TGTGTTTGC
CAAAAACAA	AGCTGCTGC	TGGTGATGG	TGTGTTTGT
CAAAAACAC	AGCTGCTGG	TGGTGGCCG	TGTTGCTGC
CAAAACAAA	AGCTGGAGC	TGGTGGGCC	TGTTGCTGT
CAAAACAAC	AGCTGGAGG	TGGTGTAGG	TGTTGTTGC
CAAAACACA	AGCTGGCAA	TGTAGGGTA	TGTTTGCTT
CAAAACCAA	AGCTGGCAG	TGTGGGCGC	TGTTTGTGT
CAAAACGAA	AGCTGGCCA	TGTGGGCGG	TGTTTGTTT
CAAAAGAAA	AGCTGGCCG	TGTGTGGGC	TGTTTTTGT
CAAAAGCAA	AGCTGGCGG	TGTTCGCGG	TGTTTTTTT
CAAAATAAA	AGCTGGCTG	TGTTTGCAA	TTCCTTTTT
CAAACAAAA	AGCTGGGCA	TGTTTTCTT	TTCTCTCTC
CAAACAAAC	AGCTGGGCG	TTAAAAAAA	TTCTTTTTT
CAAACAAAT	AGCTGGTGG	TTATTTATT	TTGCTGCCG
CAAACAACA	AGCTGTTGC	TTATTTTTT	TTGCTGCTG
CAAACACAA	AGGACGAGG	TTCATTTTC	TTGCTGTTG
CAAACACAC	AGGAGAAGG	TTCATTTTT	TTGCTTTTG
CAAACAGCA	AGGAGCAGC	TTCCCCCCC	TTGCTTTTT
CAAACCAAA	AGGAGCAGG	TTCCTCTTC	TTGTGTGTG
CAAACGAAA	AGGAGCTGC	TTCGACCAC	TTGTTGCTG
CAAACGCAC	AGGAGCTGG	TTCGCCGCC	TTGTTGTTT
CAAAGAAAA	AGGAGGAGA	TTCGGATCG	TTGTTTGTT
CAAAGCAAA	AGGAGGAGC	TTCGGCCAC	TTGTTTTTG
CAAATAAAA	AGGAGGCGG	TTCTCTTCT	TTGTTTTTT
CAACAAAAA	AGGAGGGGG	TTCTCTTTT	TTTATTTTT
CAACAAAAC	AGGAGGTGG	TTCTGGGCG	TTTCATTTC
CAACAAACA	AGGCAAACA	TTCTTTTGC	TTTCATTTT
CAACAACAC	AGGCAGAGG	TTGAAAATG	TTTCCTTTC
CAACAACAG	AGGCAGCAG	TTGATCAGC	TTTCCTTTT
CAACACAAA	AGGCAGCCA	TTGCAAAAA	TTTCGTTTT
CAACACAAC	AGGCAGCCG	TTGCAAACA	TTTCTCTCT
CAACACACA	AGGCAGCGG	TTGCAAACG	TTTCTTTCT
CAACACCAC	AGGCAGCTG	TTGCAACGC	TTTCTTTTC
CAACAGCAA	AGGCAGGCA	TTGCAAGCG	TTTCTTTTT
CAACAGCAC	AGGCCAGGC	TTGCAGGCG	TTTGCTTTG
CAACAGCAG	AGGCGCAGC	TTGCATTGC	TTTGCTTTT
CAACCAACC	AGGCGCCGC	TTGCCCGAC	TTTGTGTGT
CAACCACCA	AGGCGCTGC	TTGCCGTTG	TTTGTTGTT
CAAGCAGCA	AGGCGGAGG	TTGGCAGCG	TTTGTTTGC
CAATAAAAA	AGGCGGCAG	TTGGCCCAA	TTTGTTTGT
CACAAAAAA	AGGCGGCCA	TTGGCCCAT	TTTGTTTTC
CACAAAAAC	AGGCGGCGC	TTGGGCCAA	TTTGTTTTG
CACAAAACA	AGGCGGCGG	TTGTAGGCG	TTTGTTTTT
CACAAAACC	AGGCGGCTG	TTGTGCGGA	TTTTATTTT
CACAAACAA	AGGCGGGCG	TTGTTTTTC	TTTTCATTT
CACAAACAC	AGGCGGTGG	TTTATTTAT	TTTTCCTTT
CACAACAAA	AGGCGTGGC	TTTCCTTCT	TTTTCGTTT
CACAACAAC	AGGGAGAGA	TTTCGCTTT	TTTTCTTTC
CACAACACA	AGGGAGAGG	TTTCTTCTC	TTTTCTTTT
CACACAAAA	AGGGAGGGG	TTTGCAACG	TTTTGCTGC
CACACAAAC	AGGGCGGCG	TTTGCCTTT	TTTTGCTTT
CACACAACA	AGGGCGTGG	TTTGCGACC	TTTTGTTGT
CACACACCA	AGGGGAGGG	TTTGGCAGC	TTTTGTTTT
CACACACCC	AGGGGCAGC	TTTGTGCGG	TTTTTATTT
CACACACCG	AGGGGCAGG	TTTTCAAAA	TTTTTCCCC
CACACACGA	AGGGGCGGG	TTTTCGCTT	TTTTTCCTT
CACACACGC	AGGGGGAGG	TTTTGAAAA	TTTTTCTTT
CACACACGG	AGGGGGCGG	TTTTGTTTG	TTTTTGCTT
CACACACGT	AGGGGGCGT	TTTTTGCAA	TTTTTGTTG
CACACACTC	AGGGGGGAG	TTTTTTCCT	TTTTTGTTT
CACACACTG	AGGGGGGCG	TTTTTTGCA	TTTTTTATT
CACACAGAC	AGGGGGGGG	TTTTTTTAA	TTTTTTCTT
CACACAGCA	AGGGGGTGG	TTTTTTTCG	TTTTTTGCT
CACACATAC	AGGTGGAGG	AAAAAAACA	TTTTTTGTT
CACACCAAC	AGGTGGGCG	AAAAAAAGA	TTTTTTTAT
CACACCACA	AGGTGGTGG	AAAAAAAGC	TTTTTTTCA
CACACCACC	AGTGCAGCA	AAAAAAAGG	TTTTTTTCC
CACACCCAC	AGTGCCGCC	AAAAAAATA	TTTTTTTCT
CACACCGGC	AGTGGCAGC	AAAAAAATG	TTTTTTTGC
CACACGCAC	AGTGGCGGC	AAAAAAATT	TTTTTTTGG
CACACGCGC	AGTGGCTGC	AAAAAACAA	TTTTTTTGT
CACACGCTC	AGTGGGCGG	AAAAAAGAA
CACACTCAC	AGTGGGCGT	AAAAAAGGA
CACAGACAC	AGTGGGTGG	AAAAACAAA
CACAGCACA	AGTGTGTGT	AAAAAGAAA
CACAGCAGC	AGTTGCTGC	AAAAAGAAG
CACATACAC	AGTTGGCCA	AAAAAGCAA
CACCAACAC	ATAAAAAAA	AAAAAGGAA
CACCACACA	ATAAAAAAT	AAAAATAAA
CACCACACC	ATAAAAACA	AAAACAAAA
CACCACCAA	ATAAAAATA	AAAACGAAA
CACCACCAG	ATAAAATAA	AAAAGAAAA
CACCACCAT	ATAAAATAT	AAAAGAAAG
CACCACCCC	ATAAACAAA	AAAAGAAGA
CACCACCCG	ATAAATAAA	AAAAGCAAA
CACCACCGA	ATAAATATA	AAAAGGAAA
CACCACCGC	ATAAATATT	AAAATAAAA
CACCACCGG	ATAATAAAA	AAAATGAAA
CACCACCGT	ATACACACA	AAACAAAAA
CACCAGCAA	ATACATACA	AAACAAACA
CACCAGCAC	ATACATATA	AAACAACAA
CACCAGCAG	ATACATATG	AAACACACA
CACCATCAC	ATACATTTT	AAACGAAAA
CACCATCAT	ATATAAAAA	AAAGAAAAA
CACCCACAC	ATATAAATA	AAAGAAAAC
CACCCACCC	ATATACATA	AAAGAAAAG
CACCGAAAA	ATATATAAA	AAAGAAAGA
CACCGAAAC	ATATATACA	AAAGAAGAA
CACCGAACG	ATATATGTA	AAAGAGAAA
CACCGACAC	ATATATTTA	AAAGAGAGA
CACCGACCG	ATATATTTT	AAAGCAAAA
CACCGAGCG	ATATGTATA	AAAGCAAAC
CACCGATCG	ATATGTATG	AAAGCAAAG
CACCGCACC	ATATTTAAA	AAAGGAAAA
CACCGCCAC	ATATTTATA	AAATAAAAA
CACCGCCCG	ATATTTATT	AAATGAAAA
CACCGCCGC	ATATTTTAT	AACAAAAAA
CACCGCCGG	ATATTTTTA	AACAAAAAC
CACCGGAAC	ATATTTTTG	AACAAACAA
CACCGGAAG	ATATTTTTT	AACAACAAA
CACCGGCAC	ATCAGCAGC	AACAACAAT
CACCGGCAG	ATCGCCGCC	AACAACAGC
CACCGGCCA	ATCGCTGGC	AACACACAC
CACCGGCCG	ATCTGCTGC	AACAGCAAC
CACCGGCGG	ATGCAAATG	AACAGCAGC
CACCGGGCG	ATGCAAATT	AACGGACAG
CACCGGTGC	ATGCAGCAG	AACGGACGG
CACCGGTGG	ATGCAGCTG	AACGGCAGC
CACCGTCCG	ATGCCGCCG	AAGAAAAAA
CACCGTTCG	ATGCTGCTG	AAGAAAAAC
CACGCACAC	ATGCTGGCC	AAGAAAAAG
CACGCACGC	ATGGCAGCA	AAGAAAAGA
CACGCGCAC	ATGGCAGCC	AAGAAAGAA
CACGCGCGC	ATGGCAGCG	AAGAAGAAA
CACGGCACG	ATGGCAGCT	AAGAGAAAA
CACTCACAC	ATGGCCAAA	AAGAGAAAG
CACTCTCTC	ATGGCCAAC	AAGAGAGAA
CACTGCTGC	ATGGCCAAG	AAGAGAGAG
CAGAAAAAA	ATGGCCAGC	AAGCAAAAA
CAGACACAC	ATGGCCAGG	AAGCAAAAG
CAGCAAAAA	ATGGCCGCC	AAGCAAACA
CAGCAAAAC	ATGGCGGCG	AAGCAAAGC
CAGCAAACA	ATGGCTGCC	AAGCAAGCA
CAGCAAACG	ATGGCTGGC	AAGGAAAAA
CAGCAACAA	ATGGGCGGC	AAGGAAAAG
CAGCAACAC	ATGTACATA	AATAAAAAA
CAGCAACAG	ATGTATATA	AATTTTTTT
CAGCACACA	ATGTATGTA	ACAAAAAAA
CAGCACAGC	ATGTGTGTG	ACAAAAACA
CAGCACCAC	ATGTTGCTG	ACAAACAAA
CAGCACCAG	ATTAAAAAA	ACAAACACA
CAGCACCGG	ATTAAAAAT	ACAACAAAA
CAGCAGCAA	ATTAAAATT	ACAACAGCA
CAGCAGCAC	ATTAAATTT	ACACAAACA
CAGCAGCAT	ATTATTTTT	ACACACAAA
CAGCAGCCA	ATTGCATTT	ACACACATA
CAGCAGCCG	ATTGCCGCC	ACACACGCA
CAGCAGCGA	ATTGTTGTT	ACACAGACG
CAGCAGCGC	ATTGTTTTT	ACACATACA
CAGCAGCGG	ATTTAAAAA	ACACATGCA
CAGCAGCGT	ATTTAAAAT	ACACCCACA
CAGCAGCTC	ATTTAAATA	ACACGCACA
CAGCAGCTG	ATTTAAATT	ACACGCACG
CAGCCAGCC	ATTTAATTT	ACACGCCCA
CAGCGAGCG	ATTTATTTA	ACAGACAGA
CAGCGGCAG	ATTTATTTG	ACAGACAGG
CAGCTGCAG	ATTTATTTT	ACAGACGGA
CAGCTGCTG	ATTTCAATT	ACAGAGAGA
CAGGCAGGC	ATTTCATTT	ACAGATGGA
CAGTGTGTG	ATTTCCATT	ACAGCAACA
CATAAAAAA	ATTTGATTT	ACAGCAGCA
CATACACAC	ATTTGCATA	ACAGGCAGA
CATCACCAC	ATTTGCATT	ACAGGCGGA
CATCAGCAG	ATTTGGCCA	ACATACACA
CATCATCAC	ATTTGTTTG	ACATACATA
CATCATCGT	ATTTGTTTT	ACATATATA
CATCCATCC	ATTTTAAAA	ACATGCACA
CATCGATCG	ATTTTAAAT	ACCACCGCC
CATGTGTGT	ATTTTAATT	ACCACGCCC
CATTTGTTT	ATTTTATTT	ACCACGCCT
CATTTTCCA	ATTTTCATT	ACCAGCAGC
CATTTTCTT	ATTTTCTTT	ACCCACCAC
CATTTTGTT	ATTTTGTTG	ACCCCCCCC
CATTTTTCA	ATTTTGTTT	ACCGACCGA
CATTTTTTT	ATTTTTAAA	ACCGCCACC
CCAAAAAAA	ATTTTTAAT	ACCGCCGCC
CCAAAACAA	ATTTTTATT	ACCGCGCCC
CCAAACAAA	ATTTTTGGC	ACCTGCGTG
CCAACACAC	ATTTTTGTT	ACGCACACA
CCAACACCA	ATTTTTTAA	ACGCACACG
CCAACAGCA	ATTTTTTAT	ACGCACGCA
CCAACCAAC	ATTTTTTGT	ACGCATACA
CCAACCACC	ATTTTTTTG	ACGCATGCA
CCACACACA	ATTTTTTTT	ACGCCCACA
CCACACCAC	CAAAAAAAA	ACGCCCACC
CCACCAACA	CAAAAAAAT	ACGCCTACA
CCACCAACC	CAAAAAACA	ACGCGCACA
CCACCACAC	CAAAAAATA	ACGCGCGCA
CCACCACCC	CAAAAACAA	ACGCGCGCG
CCACCACCG	CAAAAATAA	ACGGACAGA
CCACCAGCA	CAAAAATAT	ACGGACAGG
CCACCAGCC	CAAAAATGT	ACGGACATG
CCACCAGCG	CAAAACAAA	ACGGACGGA
CCACCATCA	CAAAACCAA	ACGGCGGCG
CCACCATCG	CAAAAGAAA	ACGGGCAGA
CCACCCACC	CAAAAGCAA	ACGGGCGGA
CCACCCCCC	CAAAAGCCA	ACTGCTGCT
CCACCGAAA	CAAAAGGCA	AGAAAAAAA
CCACCGAAC	CAAAATAAA	AGAAAAAGA
CCACCGAGC	CAAAATGCA	AGAAAAGAA
CCACCGCAC	CAAACAAAA	AGAAAGAAA
CCACCGCCA	CAAACAAAC	AGAAAGAGA
CCACCGCCC	CAAACAAAT	AGAAGAAAA
CCACCGCCG	CAAACACAA	AGAAGAGAA
CCACCGGAA	CAAACACAC	AGACAGACA
CCACCGGCA	CAAAGAAAA	AGACAGACG
CCACCGGCC	CAAAGCAAA	AGACGGACA
CCACCGGGC	CAAAGCCAA	AGACGGACG
CCACCGGTG	CAAAGGCAA	AGACGGGCA
CCACCGTCG	CAAATAAAA	AGAGAAAAA
CCACCGTGC	CAAATAAAT	AGAGAAAGA
CCACCGTTC	CAAATATTT	AGAGAAGAG
CCAGCACCA	CAAATCAAA	AGAGAGAAA
CCAGCACCG	CAAATGAAA	AGAGAGCGA
CCAGCAGCA	CAAATGCAA	AGAGAGGGA
CCAGCAGCG	CAAATGCCA	AGAGGGAGA
CCAGCAGCT	CAAATGGCA	AGATGGACA
CCAGCCAGC	CAAATTAAA	AGCAAAAAA
CCATCACCA	CAACAAAAA	AGCAAAAGC
CCATCATCA	CAACAAAAG	AGCAAAGCA
CCATCCATC	CAACAAAAT	AGCAACAAC
CCATTTTCC	CAACAAACA	AGCAACAGC
CCATTTTTT	CAACAACAG	AGCAAGCAA
CCCAAAAAA	CAACACACA	AGCACCAGC
CCCACACAC	CAACAGCAA	AGCAGCAAC
CCCACCACC	CAACAGCAG	AGCAGCAGT
CCCACCCAC	CAACAGCCA	AGCAGCCGC
CCCACCCCC	CAACAGCTG	AGCAGCGGC
CCCAGCAGC	CAACATTTT	AGCAGCTGC
CCCCAAAAA	CAACGGCAA	AGCATGTCC
CCCCACCCC	CAACGGCAG	AGCCACGCC
CCCCCAAAA	CAACTGCAA	AGCCAGCCA
CCCCCACCC	CAACTGCAG	AGCCGCAGC
CCCCCCACC	CAACTGCTG	AGCCGCCGC
CCCCCCCAC	CAAGCAGCA	AGCGAGAGA
CCCCCCCTC	CAAGGCGGC	AGCGCGCGC
CCCCCCTCC	CAAGTGCAG	AGCGGCAGC
CCCCCGGGG	CAAGTGGCA	AGCGGCCGC
CCCCCTCCC	CAATAAAAA	AGCGGCGGC
CCCCGGGGG	CAATGCCAA	AGCGGCTGC
CCCCTCCCC	CAATGGCAA	AGCTGCAGC
CCCCTTCCC	CAATGGCAG	AGCTGCCGC
CCCCTTTTT	CAATGGCCA	AGCTGCTGC
CCCGCCCGG	CAATTAAAA	AGGACACGC
CCCGGCCCG	CAATTTGCA	AGGCAGACA
CCCGGCCGG	CACAAAAAA	AGGCAGACG
CCCTCCCCC	CACAAACAC	AGGCAGGCA
CCCTCCCTC	CACAACAAC	AGGCAGGCG
CCCTCCTCC	CACACAAAA	AGGCGGACA
CCCTCTCCC	CACACAAAC	AGGCGGACG
CCCTCTCTC	CACACACCC	AGGCGGCGG
CCCTTCCCC	CACACACGC	AGGCGGGCA
CCCTTTCCC	CACACACTC	AGGCGTGGC
CCCTTTTCC	CACACAGAC	AGGCGTGTC
CCCTTTTTC	CACACAGAG	AGGGAGAGA
CCCTTTTTT	CACACAGCC	AGGGGGGGG
CCGAAACCG	CACACATAC	AGTGGTGGG
CCGAACCGA	CACACATGC	ATAAAAAAA
CCGAACCGG	CACACCCAC	ATACACACA
CCGACCGAC	CACACGCAC	ATACATACA
CCGACCGGC	CACACTCAC	ATACATATA
CCGAGCAGC	CACACTCGC	ATATACATA
CCGATCGAT	CACAGACAC	ATATATACA
CCGATCGGT	CACAGCAGC	ATATATGTA
CCGCACACA	CACAGCCAC	ATATGTGTG
CCGCACCGG	CACAGCCAG	ATCCGTCCG
CCGCAGCAG	CACAGCCGC	ATCTCTCTC
CCGCCACCA	CACAGCTGC	ATCTGTCCG
CCGCCACCG	CACAGGCAC	ATGCACACA
CCGCCAGCA	CACATACAC	ATGCACGCA
CCGCCCGCC	CACATCCAC	ATGCATACA
CCGCCCGGC	CACCACCAG	ATGCATGCA
CCGCCCGGT	CACCACCCA	ATGCGTGCG
CCGCCGCCA	CACCACCCC	ATGCGTGTG
CCGCCGCCC	CACCACCGC	ATGCTGCTG
CCGCGCGCG	CACCAGCAC	ATGGACAGA
CCGCTGCCG	CACCAGCAG	ATGGACGGA
CCGCTGCTG	CACCAGCCA	ATGGGCGTG
CCGGAACCG	CACCAGCTG	ATGTATATA
CCGGAACGG	CACCCACAC	ATGTATGCA
CCGGAAGCG	CACCCACCA	ATGTATGTA
CCGGACCGG	CACCCACCC	ATGTCCGTC
CCGGAGCCG	CACCCACTC	ATGTCTGTC
CCGGCACCG	CACCCCCAC	ATGTGCGTG
CCGGCACGG	CACCCCCTC	ATGTGTGCA
CCGGCAGCA	CACCGCAGC	ATGTGTGCG
CCGGCAGCG	CACCGCCAC	ATGTGTGTG
CCGGCCACC	CACCGCCAG	ATTGTTGTT
CCGGCCAGC	CACCGCCCA	ATTTTTTTT
CCGGCCCGG	CACCGCCCC	CAAAAAAAA
CCGGCCGGC	CACCGCCGC	CAAAAACAA
CCGGCCGGG	CACCGCCTC	CAAAACAAA
CCGGCCGGT	CACCGCTGC	CAAAAGCAA
CCGGCGGCG	CACCTCCAC	CAAACAAAC
CCGGCGGTG	CACCTCCTC	CAAACACAC
CCGGGCCGG	CACCTGCTG	CAAACGGAC
CCGGGCGGC	CACCTGGCC	CAAAGCAAA
CCGGTACCG	CACGCACAC	CAACAAAAA
CCGGTCCGG	CACGCCCAC	CAACAACAC
CCGGTCGGT	CACGCCCAG	CAACAACAG
CCGGTGCCG	CACGCCCCC	CAACAGCAA
CCGGTGCGC	CACGCCCCT	CAACAGCAG
CCGGTGCGG	CACGCCGCC	CAACCAACC
CCGGTGCTG	CACGGCCAC	CAACCTGCG
CCGGTGGAA	CACGGCGGC	CAAGCAAGC
CCGGTGGCA	CACTCACAC	CACAAACAC
CCGGTGGCC	CACTCACTC	CACACAAAC
CCGGTGGCG	CACTCCCAC	CACACACCC
CCGGTGGTG	CACTCCCCC	CACACACGC
CCGGTGTGC	CACTCGCAC	CACACAGAC
CCGGTTCCG	CACTCTCTC	CACACATAC
CCGGTTCGG	CACTGCAGC	CACACATAT
CCGTCCGTC	CACTGCCAC	CACACATGC
CCGTCGCCG	CACTGCCGC	CACACCCAC
CCGTCGTCG	CACTGCTGC	CACACGCAC
CCGTGCCGG	CACTGGCAG	CACACGCGC
CCGTGCCGT	CACTGGCCA	CACAGACGG
CCGTGTGTG	CACTTGGCC	CACATACAC
CCGTTCCGT	CAGAAGCAG	CACATGCAC
CCGTTCGGT	CAGACACAC	CACCACCGC
CCGTTTCCG	CAGACAGAC	CACCCACAC
CCGTTTGCC	CAGACGGAC	CACCCACCC
CCGTTTGCT	CAGAGAGAG	CACCGAAGG
CCGTTTTCC	CAGAGCAGC	CACCGCCAC
CCGTTTTGC	CAGAGCCAG	CACCGCCGC
CCGTTTTTT	CAGAGGCAG	CACGCACAC
CCTCCACCA	CAGATACAG	CACGCACGC
CCTCCACCG	CAGATGCAG	CACGCAGGT
CCTCCCCCC	CAGCAAAAA	CACGCATAC
CCTCCCCCT	CAGCAAAAG	CACGCCCAC
CCTCCCTCC	CAGCAAACA	CACGCCCAT
CCTCCTCCC	CAGCAACAA	CACGCCCGC
CCTCTCTCT	CAGCAACAC	CACGCCTAC
CCTGCCTGC	CAGCAACAG	CACGCCTGC
CCTGCTGCT	CAGCAACAT	CACGCGCAC
CCTTCCCCC	CAGCAACTG	CACGCGCGC
CCTTCCTTC	CAGCACACA	CACTCACTC
CCTTTTTCC	CAGCACAGC	CACTCTCTC
CCTTTTTTC	CAGCACCAC	CAGACAGAC
CCTTTTTTG	CAGCACCAG	CAGACAGGC
CCTTTTTTT	CAGCAGAAA	CAGACGAAC
CGAAAAAAA	CAGCAGAAG	CAGACGGAC
CGAAAACAA	CAGCAGAGC	CAGACGGGC
CGAAACAAA	CAGCAGCAA	CAGAGACCC
CGAAACCGA	CAGCAGCAC	CAGAGAGAG
CGAAACGAA	CAGCAGCAT	CAGAGGGAC
CGAAACGGA	CAGCAGCCA	CAGATGGAC
CGAAAGAAA	CAGCAGCCC	CAGCAACAA
CGAAAGGAA	CAGCAGCCG	CAGCAACAG
CGAACCGAA	CAGCAGCGA	CAGCAGCAA
CGAACCGGA	CAGCAGCGC	CAGCAGCAC
CGAACGAAA	CAGCAGCGG	CAGCAGCAT
CGAACGAAC	CAGCAGCTC	CAGCAGCCA
CGAACGGAA	CAGCAGCTG	CAGCAGCCG
CGAACGGTG	CAGCAGCTT	CAGCAGCGC
CGAAGAAAA	CAGCAGGAA	CAGCAGCGG
CGAAGCGAA	CAGCAGGAG	CAGCAGCTG
CGAAGGAAA	CAGCAGGCA	CAGCCAAGC
CGACCGACC	CAGCAGGCC	CAGCCACGC
CGACGACGG	CAGCAGGCG	CAGCCAGCC
CGACGGTGG	CAGCAGGGC	CAGCCGCAG
CGAGAGAGA	CAGCAGGTG	CAGCCGCCG
CGAGCAGCA	CAGCAGTCG	CAGCGGCAG
CGAGCAGCG	CAGCAGTGG	CAGCGGCCG
CGAGCGAGA	CAGCAGTTG	CAGCGGCGG
CGAGCGAGC	CAGCATCAG	CAGCTGCAG
CGAGCGCGC	CAGCCAAAA	CAGCTGCCG
CGAGCTGCT	CAGCCAAAG	CAGCTGCTG
CGATCGAGC	CAGCCAACA	CAGGCAAGC
CGATCGATC	CAGCCAAGC	CAGGCAGAC
CGATCGATG	CAGCCACAA	CAGGCAGGC
CGATCGATT	CAGCCACAC	CAGGCGGAC
CGATCGCGA	CAGCCACAG	CAGGCGGGC
CGATCGGTG	CAGCCACCA	CAGTCAGTC
CGATCGGTT	CAGCCACCC	CAGTGGTGG
CGATCGTGC	CAGCCACCG	CATACACAC
CGATCGTTC	CAGCCACGC	CATACATAC
CGATCGTTT	CAGCCACTG	CATACGCAC
CGATGATGA	CAGCCAGAG	CATATATAT
CGATGGTGG	CAGCCAGCA	CATCCATCC
CGCACACAA	CAGCCAGCC	CATCCGTCC
CGCACACAC	CAGCCAGCG	CATCTGTCC
CGCACACCG	CAGCCAGCT	CATGCACAC
CGCACACGC	CAGCCAGGA	CATGCACGC
CGCACCACC	CAGCCAGGC	CATGCATAC
CGCACCGAA	CAGCCAGTC	CATGCATGC
CGCACCGGA	CAGCCCAGC	CATGCCCAC
CGCACCGGC	CAGCCCCAG	CATGTCCGT
CGCACGCAC	CAGCCGCAA	CATTCATTC
CGCACGGTG	CAGCCGCAC	CATTTTTGC
CGCAGCAGC	CAGCCGCAG	CATTTTTTT
CGCCACCAC	CAGCCGCCA	CCAAAAAAA
CGCCACCGA	CAGCCGCCC	CCAACAACA
CGCCACCGC	CAGCCGCCG	CCAACCAAC
CGCCACCGG	CAGCCGCCT	CCAACCTGC
CGCCACCGT	CAGCCGCTG	CCACACACA
CGCCAGCAG	CAGCCGGAG	CCACACCCA
CGCCCGGTG	CAGCCGGCA	CCACCACCC
CGCCGCCAC	CAGCCGGCC	CCACCACCG
CGCCGCCGG	CAGCCGGCG	CCACCACCT
CGCCGCTGC	CAGCCGGGC	CCACCACTG
CGCCGGCCG	CAGCGACAG	CCACCCACC
CGCCGTCGT	CAGCGAGGC	CCACCGCCA
CGCGAGCGC	CAGCGCAGC	CCACCGCCC
CGCGATCGC	CAGCGCCAA	CCACCGCCG
CGCGCACAC	CAGCGCCAC	CCACGCCCA
CGCGCACCG	CAGCGCCAG	CCACGCCTA
CGCGCACGC	CAGCGCCGC	CCACTCCCC
CGCGCGCAC	CAGCGCCTG	CCAGAAGGA
CGCGCGCCC	CAGCGCGGC	CCAGCAGCA
CGCGCGCTC	CAGCGCTGC	CCAGCCAGC
CGCGCGTGT	CAGCGGCAA	CCATCACCG
CGCGCTCGC	CAGCGGCAC	CCATCCATC
CGCGTGTGT	CAGCGGCAG	CCATCCGTC
CGCTCGCGC	CAGCGGCCA	CCATCTGTC
CGCTCGCTC	CAGCGGCCG	CCATGCCCA
CGCTCGGTG	CAGCGGCGA	CCCACACAC
CGCTCTCTC	CAGCGGCGC	CCCACCACC
CGCTGCAGC	CAGCGGCGG	CCCACCACT
CGCTGCCGC	CAGCGGCTG	CCCACCCAC
CGCTGCCGG	CAGCGGGCA	CCCACCCCC
CGCTGCTCG	CAGCGGGCG	CCCACCGCC
CGCTGCTGC	CAGCGGTGG	CCCAGAAGG
CGCTGCTGG	CAGCTCAGC	CCCATCACC
CGCTGGTGG	CAGCTCCAC	CCCCACCCC
CGCTTCCGG	CAGCTCCAG	CCCCCACCC
CGCTTTTCC	CAGCTCCGC	CCCCCCACC
CGGAAACGG	CAGCTCCTC	CCCCCCCAC
CGGAACCGG	CAGCTCCTG	CCCCCCCGC
CGGAACGGA	CAGCTCCTT	CCCCCCCTC
CGGAAGCGG	CAGCTCGGC	CCCCCCGCC
CGGACGGTG	CAGCTGCAA	CCCCCCTCC
CGGCAAACG	CAGCTGCAC	CCCCCGCCC
CGGCACCGG	CAGCTGCAG	CCCCCGCCG
CGGCACGGT	CAGCTGCAT	CCCCCTCCC
CGGCAGCAA	CAGCTGCCA	CCCCCTCTC
CGGCAGCAC	CAGCTGCCC	CCCCGAAGG
CGGCAGCAG	CAGCTGCCG	CCCCGCCCC
CGGCAGCGG	CAGCTGCCT	CCCCTCCCC
CGGCCACCG	CAGCTGCGA	CCCGCCACC
CGGCCGCCG	CAGCTGCGC	CCCGCCCAC
CGGCCGGCC	CAGCTGCGG	CCCGCCCCC
CGGCCGGCG	CAGCTGCTC	CCCGCCCGC
CGGCCGGTG	CAGCTGCTG	CCCGCCGCC
CGGCGACGG	CAGCTGCTT	CCCGCCTGC
CGGCGGCAG	CAGCTGGAA	CCCGGCCGC
CGGCGGCCG	CAGCTGGAG	CCCGTCTGT
CGGCGGTGG	CAGCTGGCA	CCCTACACC
CGGCTCCGG	CAGCTGGCC	CCCTCCCCC
CGGCTGCTG	CAGCTGGCG	CCCTCCCTC
CGGGCAGCA	CAGCTGGCT	CCCTCCTCC
CGGGCCGGG	CAGCTGGGC	CCCTCTCCC
CGGGCGCGC	CAGCTGGTG	CCCTCTCTC
CGGGCGGGC	CAGCTGTTG	CCGACCGAC
CGGGTGGTG	CAGCTTGGC	CCGACGGAC
CGGTACCGG	CAGGAGCAG	CCGCAGCCG
CGGTACGGT	CAGGAGCTG	CCGCCACCA
CGGTCGGTC	CAGGAGGAG	CCGCCACCC
CGGTCGGTG	CAGGAGGCG	CCGCCACCG
CGGTCGGTT	CAGGCACAG	CCGCCCACC
CGGTGCAGC	CAGGCAGCA	CCGCCCCCC
CGGTGCCGG	CAGGCAGCC	CCGCCCGCC
CGGTGCGCG	CAGGCAGCG	CCGCCCGTC
CGGTGCGGC	CAGGCAGGC	CCGCCGCCA
CGGTGCGGT	CAGGCCAAG	CCGCCGCCC
CGGTGCTGC	CAGGCCAGC	CCGCCGCCT
CGGTGCTGG	CAGGCCAGG	CCGCCGCTG
CGGTGGAAA	CAGGCCCAG	CCGCCTGCC
CGGTGGAGG	CAGGCCGCC	CCGCCTGTC
CGGTGGCAA	CAGGCGCAG	CCGCGCCCA
CGGTGGCAG	CAGGCGCTG	CCGCGTGCC
CGGTGGCCG	CAGGCGGAG	CCGCTGCCG
CGGTGGCGC	CAGGCGGCA	CCGCTGCTG
CGGTGGCGG	CAGGCGGCC	CCGGCCGCA
CGGTGGTGC	CAGGCGGCG	CCGGCCGCC
CGGTGGTGG	CAGGCGGGC	CCGGCCGGC
CGGTGGTGT	CAGGCTGCC	CCGTCACCG
CGGTGTGCG	CAGGCTGGC	CCGTCCATC
CGGTGTGTG	CAGGGCAGC	CCGTCCGCC
CGGTTCCGG	CAGGGCCAG	CCGTCCGTC
CGGTTCGGT	CAGGGCGGC	CCGTCCGTG
CGGTTGGTG	CAGGGGCAG	CCGTCCGTT
CGGTTTCGG	CAGTCAGTC	CCGTCGCCG
CGTCCGGTG	CAGTCGCAG	CCGTCTGCC
CGTGCGCGC	CAGTCGCCG	CCGTCTGCG
CGTGCGTGC	CAGTGCAGC	CCGTCTGTC
CGTGCGTGT	CAGTGCCAG	CCGTCTGTG
CGTGCTGCT	CAGTGGCAG	CCTCCCCCC
CGTGTGCGT	CAGTGGCCA	CCTCCCTCC
CGTGTGTGC	CAGTGGCTG	CCTCTCCCC
CGTGTGTGT	CAGTGGGCG	CCTCTCTCT
CGTGTGTTT	CAGTTGCAG	CCTGCCTGC
CGTTCCGTT	CAGTTGCCA	CCTGCGTGC
CGTTCGCTT	CAGTTGCTG	CCTGGCCGC
CGTTCGGTG	CAGTTGGCA	CCTGGTCGC
CGTTCGGTT	CAGTTGGCC	CCTGTCCGT
CGTTCGTTC	CATACACAC	CCTTCGGGG
CGTTCGTTT	CATACATAC	CCTTCGGTG
CGTTTCGGT	CATACATAT	CCTTCTGGG
CGTTTCGTT	CATATATAT	CCTTTTTTT
CGTTTGCCG	CATATGTAT	CGAAAGCAA
CGTTTGCTG	CATCAGCAG	CGAACGGAC
CGTTTGCTT	CATCGCCGC	CGACCGACC
CGTTTGTTT	CATGGCCAG	CGAGAGAGA
CGTTTTGTT	CATGTGTGT	CGCACAAAC
CGTTTTTTT	CATTGGCCA	CGCACACAA
CTCACACAC	CATTTATTT	CGCACACAC
CTCACTCAC	CATTTGCAT	CGCACACAT
CTCACTCTC	CATTTGCCA	CGCACACGC
CTCCACCAC	CATTTGGCA	CGCACGCAC
CTCCCCCCC	CATTTGGCC	CGCACGCAT
CTCCCTCCC	CATTTTCCA	CGCAGACGG
CTCCCTCTC	CATTTTCCC	CGCAGCAGC
CTCCTCCCC	CATTTTGGC	CGCAGCCGC
CTCGCACAC	CATTTTTTT	CGCAGGTTG
CTCGCTCGC	CCAAAAAAA	CGCATACAC
CTCGCTCTC	CCAAAAACA	CGCCACCAC
CTCTCACTC	CCAAAAACC	CGCCACCGC
CTCTCCCTC	CCAAAACAA	CGCCAGCCA
CTCTCGCTC	CCAAACAAA	CGCCCACAA
CTCTCTCAC	CCAAAGCCA	CGCCCACAC
CTCTCTCCC	CCAAATGGC	CGCCCACAG
CTCTCTCGC	CCAACAAAA	CGCCCACCC
CTCTCTTTC	CCAACAACA	CGCCCACGC
CTCTTTCTC	CCAACAGCA	CGCCCACTC
CTCTTTTTT	CCAACCACC	CGCCCATCC
CTGCAGCAG	CCAACCCCC	CGCCCCCCC
CTGCAGCTG	CCAACTGCA	CGCCCGCCC
CTGCCACCG	CCAACTGCC	CGCCCGTCC
CTGCCGCCG	CCAACTGGC	CGCCGCCAC
CTGCCGCTG	CCAAGCAGC	CGCCGCCAG
CTGCCGGTG	CCAAGCCAA	CGCCGCCGT
CTGCCTGCC	CCAAGCCCA	CGCCGCTGC
CTGCTGATG	CCAAGCTGC	CGCCTACCC
CTGCTGCAC	CCAAGGAGC	CGCCTGCCC
CTGCTGCAG	CCAAGTGGC	CGCCTGTCC
CTGCTGCCA	CCAATGCCA	CGCGCACAC
CTGCTGCCG	CCACAAAAA	CGCGCACGC
CTGCTGCGG	CCACAACAA	CGCGCCCAC
CTGCTGCTA	CCACACACA	CGCGCCCGC
CTGCTGCTC	CCACACCCA	CGCGCGCAC
CTGCTGCTT	CCACAGCAG	CGCGGCCGC
CTGCTGGCG	CCACAGCCA	CGCGGCGCG
CTGCTGGTG	CCACAGCCC	CGCTCGCTC
CTGCTGTTG	CCACAGCCG	CGCTCTCTC
CTGGCTGGC	CCACATCCA	CGCTGCAGC
CTGGTGCTG	CCACCACCC	CGCTGCCGC
CTGGTGGTG	CCACCACCG	CGCTGCTGC
CTGTGTGCG	CCACCACCT	CGGACAGAC
CTGTGTGTG	CCACCAGCA	CGGACAGAT
CTGTTGCTG	CCACCAGCC	CGGACAGGC
CTGTTGTTG	CCACCAGCG	CGGACATGC
CTGTTTTTT	CCACCAGCT	CGGACCGAC
CTTCCGGTG	CCACCCACA	CGGACGGAC
CTTCCTTCC	CCACCCACC	CGGACGGAT
CTTCTTTTT	CCACCCACT	CGGACGGGC
CTTTCCTTT	CCACCCAGC	CGGATGGAC
CTTTCTCTC	CCACCCCCA	CGGCAGCAA
CTTTCTTTC	CCACCCCCC	CGGCAGCAG
CTTTCTTTT	CCACCCCCT	CGGCAGCCG
CTTTGTTTT	CCACCCGCC	CGGCAGCGG
CTTTTCCAC	CCACCGCCA	CGGCAGCTG
CTTTTCCTT	CCACCGCCC	CGGCCACGC
CTTTTCTTC	CCACCGCCG	CGGCCAGGA
CTTTTCTTT	CCACCGCCT	CGGCCGCAA
CTTTTGTTT	CCACCGCTG	CGGCCGCAC
CTTTTTCTT	CCACCTCCA	CGGCCGCAG
CTTTTTGTT	CCACCTCCC	CGGCCGCCA
CTTTTTTCC	CCACCTCCT	CGGCCGCCG
CTTTTTTCT	CCACCTGCC	CGGCCGCGC
CTTTTTTGT	CCACCTGGC	CGGCCGCGG
CTTTTTTTC	CCACGCCCA	CGGCCGGCA
CTTTTTTTG	CCACGCCCC	CGGCCGGCC
CTTTTTTTT	CCACGCCCT	CGGCCTTGC
GAAAAAAAA	CCACGGCCA	CGGCGACGG
GAAAAAAAC	CCACTCCAC	CGGCGGCAG
GAAAAAAAG	CCACTCCCA	CGGCGGCCA
GAAAAAAAT	CCACTCCCC	CGGCGGCCG
GAAAAAACA	CCACTGCCA	CGGCGGCGA
GAAAAAAGA	CCACTGCCC	CGGCGGCTG
GAAAAAAGG	CCACTGCCG	CGGCGGGGG
GAAAAACAA	CCACTGCTG	CGGCGGTGG
GAAAAAGAA	CCACTGGCA	CGGCTGCAG
GAAAAAGGA	CCACTGGCC	CGGCTGCCG
GAAAAAGGG	CCACTGTGC	CGGCTGCGG
GAAAAATAA	CCACTTGCC	CGGCTGCTG
GAAAACAAA	CCACTTGGC	CGGGCAAGG
GAAAACGAA	CCAGAGCCA	CGGGCAGAC
GAAAAGAAA	CCAGCAACA	CGGGCAGGC
GAAAAGCAA	CCAGCACCA	CGGGCGGAC
GAAAAGGAA	CCAGCAGCA	CGGGCGGGC
GAAAAGTTT	CCAGCAGCC	CGGGGGGGG
GAAAATAAA	CCAGCAGCG	CGGTCCGTC
GAAAATGAA	CCAGCAGCT	CGGTCGGTC
GAAAATGGA	CCAGCAGGA	CGGTGATGG
GAAACAAAA	CCAGCAGGC	CGGTGGCGG
GAAACAAAC	CCAGCCAAA	CGGTGGTGG
GAAACACAC	CCAGCCAAC	CGTCCATCC
GAAACGAAA	CCAGCCAAG	CGTCCGCCC
GAAACGGAA	CCAGCCACA	CGTCCGCCT
GAAAGAAAA	CCAGCCACC	CGTCCGTCC
GAAAGAAAG	CCAGCCAGA	CGTCCGTCT
GAAAGAGAA	CCAGCCAGC	CGTCTGCCC
GAAAGAGAG	CCAGCCAGG	CGTCTGCCT
GAAAGCAAA	CCAGCCCAG	CGTCTGTCC
GAAAGCGAA	CCAGCCCCA	CGTCTGTCT
GAAAGGAAA	CCAGCCCCC	CGTCTGTGT
GAAAGGGAA	CCAGCCGCA	CGTGCGTGC
GAAATAAAA	CCAGCCGCC	CGTGCGTGT
GAAATGAAA	CCAGCCGGC	CGTGGCCGA
GAAATGGAA	CCAGCGAGC	CGTGGCCGC
GAACAAAAA	CCAGCGAGG	CGTGTGCGT
GAACCGAAC	CCAGCGCCA	CGTGTGTGC
GAACGAAAA	CCAGCGCCC	CGTGTGTGT
GAACGAAAC	CCAGCGCCG	CGTTCGTCC
GAACGAACG	CCAGCGGCA	CTCCCCCCC
GAACGATCG	CCAGCGGCC	CTCCCCCTC
GAACGGAAA	CCAGCGGCG	CTCCCTCCC
GAACGGAAC	CCAGCGGCT	CTCCCTCTC
GAACGGTGG	CCAGCGGGC	CTCCTGGCC
GAAGAAAAA	CCAGCTCCA	CTCGCTCGC
GAAGAAAAC	CCAGCTCCC	CTCGCTCTC
GAAGAAAAG	CCAGCTCCG	CTCTCCCCC
GAAGAAAAT	CCAGCTCCT	CTCTCCCTC
GAAGAGAAA	CCAGCTGCA	CTCTCGCTC
GAAGCAAAA	CCAGCTGCC	CTCTCTCAC
GAAGCAAAC	CCAGCTGCG	CTCTCTCCC
GAAGCAGCA	CCAGCTGCT	CTCTCTCGC
GAAGCGAAA	CCAGCTGGA	CTCTCTGCC
GAAGGAAAA	CCAGCTGGC	CTCTCTGTC
GAAGGAAGG	CCAGCTGGG	CTCTCTTCC
GAAGGGAAA	CCAGGAGCA	CTCTCTTTC
GAATAAAAA	CCAGGCAGC	CTCTTCCTC
GAATGAAAA	CCAGGCCAA	CTCTTCTTC
GAATGGAAA	CCAGGCCAG	CTCTTTCTC
GAATGTTTT	CCAGGCCCA	CTGACTGAC
GACAAAAAA	CCAGGCGGC	CTGCAGCAG
GACACACAC	CCAGGGCCA	CTGCAGCCG
GACAGCAGC	CCAGTGCCA	CTGCAGCTG
GACCGACCG	CCAGTGGCA	CTGCCCGCC
GACGACGGC	CCAGTGGCC	CTGCCCGTC
GACGGACGG	CCAGTTGCC	CTGCCGCAC
GACGGTGGC	CCAGTTGGC	CTGCCGCCA
GAGAAAAAA	CCATCGCCA	CTGCCGCCG
GAGAAAGAA	CCATCGCCG	CTGCCGCTG
GAGAAAGAG	CCATGCCCA	CTGCCTGCC
GAGAAGAAA	CCATGGCCA	CTGCCTGTC
GAGAGAAAA	CCATTCCCA	CTGCGGCCA
GAGAGAAAG	CCATTGCCA	CTGCGGCCG
GAGAGAGCG	CCATTTCCA	CTGCGGCTG
GAGAGAGGG	CCATTTCCC	CTGCGTGCA
GAGAGAGTG	CCATTTGCC	CTGCTGCAG
GAGAGCGAG	CCATTTGGC	CTGCTGCCA
GAGAGGGAG	CCATTTTCC	CTGCTGCCG
GAGAGTGAG	CCCAAAAAA	CTGCTGCTC
GAGCAAAAA	CCCAAAAAC	CTGCTGCTT
GAGCAGCAG	CCCAAACCC	CTGCTGTTG
GAGCGAGAG	CCCAACCCC	CTGGCACGC
GAGCGAGCG	CCCAAGCCC	CTGGCCGCA
GAGCGCGCG	CCCAATCCC	CTGGCGGCG
GAGCGTGTG	CCCACACAC	CTGGCTGGC
GAGCTGCTG	CCCACACCC	CTGGTCGCA
GAGGAAAAA	CCCACAGCC	CTGTCCATC
GAGGAGGAA	CCCACCACC	CTGTCCGCC
GAGGGAAAA	CCCACCAGC	CTGTCCGTC
GAGGGAGAG	CCCACCCAC	CTGTCCGTT
GAGGGAGGG	CCCACCCCC	CTGTCTCTC
GAGGGGGGG	CCCACCGCC	CTGTCTGCC
GAGTGTGTG	CCCACCTCC	CTGTCTGTC
GATCGATCG	CCCACGCCC	CTGTGGGCG
GATGATGGT	CCCACTCCC	CTGTGTGTG
GATGCTGCT	CCCACTGCC	CTGTTCGTC
GATGGAAAA	CCCACTTCC	CTGTTGCTG
GATGGATGG	CCCAGACCC	CTGTTGTTG
GATGGTGGC	CCCAGCACC	CTTCCTTCC
GATGGTGGT	CCCAGCAGC	CTTCTGGGC
GATTGTTTT	CCCAGCCAC	CTTCTTCTC
GATTTGTTT	CCCAGCCAG	CTTCTTTTT
GATTTTTTT	CCCAGCCCA	CTTGCACGC
GCAAAAAAA	CCCAGCCCC	CTTGCCTGC
GCAAAAACA	CCCAGCCGC	CTTGCTTGC
GCAAAACAA	CCCAGCGCC	CTTGGCCGC
GCAAAACGG	CCCAGCGGC	CTTTCTCTC
GCAAACAAA	CCCAGCTCC	CTTTCTCTT
GCAAACACA	CCCAGCTGC	CTTTCTTTC
GCAAACGAA	CCCAGCTGG	CTTTCTTTT
GCAAAGAAA	CCCAGGCCA	CTTTGCTTT
GCAACAAAA	CCCAGGCCC	CTTTTCCTT
GCAACAACA	CCCAGTCCC	CTTTTCTTT
GCAACAGCA	CCCAGTGCC	CTTTTGCTT
GCAAGCAAA	CCCATCCCC	CTTTTTCTT
GCACAAAAA	CCCATGCCC	CTTTTTTTT
GCACAAAAC	CCCATTCCC	GAAAAAAAA
GCACAAACA	CCCATTTCC	GAAAAAGAA
GCACACAAA	CCCATTTTC	GAAAACAAA
GCACACACA	CCCCAAAAA	GAAAAGAAA
GCACACACC	CCCCAACCC	GAAAAGCAA
GCACACACG	CCCCACCAC	GAAAAGGAA
GCACACACT	CCCCACCCA	GAAAGAAAA
GCACACAGC	CCCCACCCC	GAAAGAAAG
GCACACCGG	CCCCACTCC	GAAAGAGAA
GCACACGCA	CCCCAGCAG	GAAAGAGAG
GCACCACCA	CCCCAGCCA	GAAAGCAAA
GCACCACCG	CCCCAGCCC	GAAAGGAAA
GCACCAGCA	CCCCATCCC	GAACGAACG
GCACCGAAA	CCCCCAAAA	GAAGAAAAA
GCACCGGAA	CCCCCACCA	GAAGAAGAG
GCACCGGCA	CCCCCACCC	GAAGAGAAA
GCACCGGTG	CCCCCAGCC	GAAGAGAAG
GCACCGTGC	CCCCCATCC	GAAGAGAGA
GCACGATCG	CCCCCCACC	GAAGGAAGC
GCACGCACA	CCCCCCCTC	GAATGAATG
GCACGCACG	CCCCCCGCC	GACACGCCC
GCACGGTGC	CCCCCCTCC	GACACGCCT
GCACGGTGG	CCCCCCTCT	GACAGACAA
GCAGCAAAA	CCCCCCTTT	GACAGACAG
GCAGCAAAC	CCCCCGCCA	GACAGACAT
GCAGCAACA	CCCCCGCCC	GACAGACGA
GCAGCAACG	CCCCCGCCG	GACAGACGG
GCAGCACAC	CCCCCTCCC	GACAGAGAG
GCAGCACCA	CCCCCTCCT	GACAGATGG
GCAGCACCG	CCCCCTCTC	GACAGGCAG
GCAGCACGG	CCCCCTGCC	GACAGGCGG
GCAGCAGAA	CCCCCTTCC	GACCACGCC
GCAGCAGCC	CCCCCTTTT	GACCGACCG
GCAGCAGCG	CCCCGCCAC	GACGAACAG
GCAGCAGCT	CCCCGCCCA	GACGGACAA
GCAGCAGGA	CCCCGCCCC	GACGGACAC
GCAGCAGGC	CCCCGCCGC	GACGGACAG
GCAGCAGTA	CCCCGCCTC	GACGGACAT
GCAGCAGTG	CCCCGCTCC	GACGGACGA
GCAGCATCA	CCCCGCTGC	GACGGACGC
GCAGCCAGC	CCCCTCCCC	GACGGACGG
GCAGCGGCA	CCCCTCCCT	GACGGATGG
GCAGCGGCG	CCCCTCCTC	GACGGCGGC
GCAGCTGCA	CCCCTCGCC	GACGGGCAG
GCAGCTGCT	CCCCTCTCC	GACGGGCGG
GCAGGAAAA	CCCCTCTCT	GACTGACTG
GCAGGCAGG	CCCCTGCCC	GAGAAAAAA
GCATTTTTT	CCCCTGGCC	GAGAAAGAA
GCCACACAC	CCCCTTCCC	GAGAAAGAG
GCCACCACC	CCCCTTTTT	GAGAAGAAG
GCCACCAGC	CCCGATCCC	GAGAAGAGA
GCCACCATC	CCCGCAGCC	GAGACGGAC
GCCACCGAA	CCCGCCACC	GAGAGAAAA
GCCACCGCC	CCCGCCAGC	GAGAGAAAG
GCCACCGGA	CCCGCCCAC	GAGAGACAG
GCCACCGGC	CCCGCCCAG	GAGAGAGCG
GCCACCGGG	CCCGCCCCA	GAGAGAGGG
GCCACCGGT	CCCGCCCCC	GAGAGAGTG
GCCACCGTC	CCCGCCCCG	GAGAGCGAG
GCCACCGTT	CCCGCCCCT	GAGAGGGAG
GCCAGCAGC	CCCGCCCGC	GAGAGGGGG
GCCAGCCAG	CCCGCCGCC	GAGCAGCAG
GCCCCCCCC	CCCGCCGGC	GAGCGAGAG
GCCCGCCCG	CCCGCCTCC	GAGCGAGCG
GCCCGGTGG	CCCGCCTGC	GAGCGGGCG
GCCGCAGCA	CCCGCTCCC	GAGGAAGAG
GCCGCCACC	CCCGCTCTC	GAGGGAGAG
GCCGCCGGC	CCCGCTGCC	GAGGGAGGG
GCCGCTGCC	CCCGCTGCT	GAGGGGGAG
GCCGCTGCT	CCCGCTGGC	GAGGGGGGG
GCCGGCAGC	CCCGGCAGC	GAGTGAGTG
GCCGGCCGG	CCCGGCCAG	GAGTGGGCG
GCCGGCGGC	CCCGGCCCC	GATGGACAG
GCCGGGCGG	CCCGGCCCG	GATGGACGG
GCCGGTCGG	CCCGGCGGC	GATGGATGG
GCCGGTGCC	CCCGGCTGC	GCAAAAAAA
GCCGGTGGC	CCCTCCCCC	GCAAAAATG
GCCGGTGGT	CCCTCCCCT	GCAAAAGCA
GCCGTCGTC	CCCTCCCTC	GCAAACAAA
GCCTGCCTG	CCCTCCGCC	GCAAACACA
GCCTGCTGC	CCCTCCTCC	GCAAACGCA
GCGAACGAA	CCCTCGCCC	GCAAAGAAA
GCGAAGGAA	CCCTCGCCG	GCAAAGCAA
GCGAGAGAG	CCCTCTCCC	GCAACAACA
GCGAGCGAG	CCCTCTCTC	GCAACACCC
GCGAGCGCG	CCCTCTGCC	GCAACAGCA
GCGATCGCG	CCCTGCAGC	GCAACGGCA
GCGCACACA	CCCTGCCAC	GCAAGCAAA
GCGCACCGG	CCCTGCCCC	GCAAGCAAG
GCGCCACCG	CCCTGCCGC	GCAAGCAGC
GCGCGAGCG	CCCTGCTCC	GCAAGGCCG
GCGCGATCG	CCCTGCTGC	GCACACACA
GCGCGCACA	CCCTGGCCA	GCACACACG
GCGCGCACG	CCCTGGCCC	GCACACATA
GCGCGCGTG	CCCTTCCCC	GCACACGCA
GCGCGCTCG	CCCTTGCCC	GCACATGCA
GCGCGTGTG	CCCTTGGCC	GCACCAGCA
GCGCTGCTG	CCCTTTCCC	GCACGCACA
GCGGCAGCA	CCCTTTTTT	GCACGCACG
GCGGCAGCG	CCGAGCAGC	GCACGCAGG
GCGGCCGCC	CCGAGCTGC	GCAGAAGCA
GCGGCGGCA	CCGAGGAGC	GCAGACAGA
GCGGCGGTG	CCGAGGAGG	GCAGACGGA
GCGGTGGCG	CCGATGCCG	GCAGAGAGA
GCGGTGGTG	CCGCACACA	GCAGCAAAA
GCGTGCGCG	CCGCAGCAA	GCAGCAACA
GCGTGCGTG	CCGCAGCAG	GCAGCAAGC
GCGTGTGCG	CCGCAGCCA	GCAGCAGCC
GCGTGTGTG	CCGCAGCCC	GCAGCAGCG
GCGTGTGTT	CCGCAGCCG	GCAGCAGCT
GCTCGATCG	CCGCAGCGC	GCAGCCAGC
GCTCGCTCG	CCGCAGCGG	GCAGCCGCA
GCTCGGTGG	CCGCAGCTC	GCAGCCGCC
GCTCTCTCT	CCGCAGCTG	GCAGCCGCT
GCTGCACCG	CCGCATCCG	GCAGCGGCA
GCTGCAGCA	CCGCCACCA	GCAGCGGCC
GCTGCAGCG	CCGCCACCC	GCAGCGGCG
GCTGCAGCT	CCGCCACCG	GCAGCTGCA
GCTGCCACC	CCGCCACGC	GCAGCTGCC
GCTGCCGCC	CCGCCAGCA	GCAGCTGCT
GCTGCCGCT	CCGCCAGCC	GCAGGCAAG
GCTGCCGGC	CCGCCAGCG	GCAGGCAGA
GCTGCCGGT	CCGCCAGCT	GCAGGCAGC
GCTGCTCGA	CCGCCCACA	GCAGGCAGG
GCTGCTCGG	CCGCCCACC	GCAGGCGGA
GCTGCTGAT	CCGCCCACG	GCAGGCGGC
GCTGCTGCA	CCGCCCACT	GCAGGCGTG
GCTGCTGCC	CCGCCCAGC	GCAGGTTGG
GCTGCTGCG	CCGCCCCAC	GCATACACA
GCTGCTGGA	CCGCCCCCA	GCATGCACA
GCTGCTGGC	CCGCCCCCC	GCATGCACG
GCTGCTGGG	CCGCCCCCG	GCATGCATA
GCTGCTGGT	CCGCCCCCT	GCATGCATG
GCTGCTGTC	CCGCCCCGC	GCATGTCCG
GCTGCTGTG	CCGCCCCTC	GCATGTGTG
GCTGCTGTT	CCGCCCGCC	GCCAAATCG
GCTGGAAAA	CCGCCCGCT	GCCAAGCCA
GCTGGCCGG	CCGCCCGGC	GCCACACCC
GCTGGCTGC	CCGCCCTCC	GCCACAGCC
GCTGGCTGG	CCGCCCTGC	GCCACCACC
GCTGGTGCT	CCGCCGACG	GCCACCGCC
GCTGGTGGA	CCGCCGAGC	GCCACGCCC
GCTGGTGGC	CCGCCGAGG	GCCACGCCT
GCTGGTGGT	CCGCCGCAC	GCCACGGCC
GCTGTGTGC	CCGCCGCAG	GCCACTGCC
GCTGTGTGT	CCGCCGCCA	GCCAGCAGC
GCTGTTGCT	CCGCCGCCC	GCCAGCCAA
GCTGTTGTT	CCGCCGCCT	GCCAGCCAG
GCTTCCGGT	CCGCCGCGC	GCCATGCCC
GCTTTGTTT	CCGCCGCTC	GCCCACCAC
GCTTTTGTT	CCGCCGCTG	GCCCACCCA
GCTTTTTTT	CCGCCGGAG	GCCCAGAAG
GGAAAAAAA	CCGCCGGCA	GCCCCCCCC
GGAAAAAAG	CCGCCGGCC	GCCCCCGCC
GGAAAAACA	CCGCCGGCG	GCCCGCCCG
GGAAAAAGG	CCGCCGGCT	GCCCGCCTG
GGAAAACAA	CCGCCGGGC	GCCCGTCCG
GGAAAAGAA	CCGCCGTCG	GCCCGTCTG
GGAAAAGGA	CCGCCTCCA	GCCGCAAAA
GGAAAAGGG	CCGCCTCCC	GCCGCACCC
GGAAAATGG	CCGCCTCCG	GCCGCAGCA
GGAAACAAA	CCGCCTCCT	GCCGCAGCC
GGAAAGAAA	CCGCCTCGC	GCCGCCACC
GGAAAGGAA	CCGCCTGCA	GCCGCCAGC
GGAAATGGA	CCGCCTGCC	GCCGCCGCA
GGAACGGAA	CCGCCTGCG	GCCGCCGCT
GGAAGAAAA	CCGCCTGCT	GCCGCCGGC
GGAAGCAAA	CCGCCTGGC	GCCGCCGTC
GGAAGCGAA	CCGCTCCCC	GCCGCCTGC
GGAAGGAAA	CCGCTCCGC	GCCGCGCCC
GGAAGGAAG	CCGCTCGCC	GCCGCGGCC
GGAAGGGAA	CCGCTGCAC	GCCGCTGCC
GGAATGGAA	CCGCTGCAG	GCCGCTGCT
GGAGAAAAA	CCGCTGCCA	GCCGGCAGC
GGAGAAGAA	CCGCTGCCC	GCCGGCCGC
GGAGAAGGA	CCGCTGCCG	GCCGGCCGG
GGAGAGAGA	CCGCTGCCT	GCCGGCGGC
GGAGCAGCA	CCGCTGCGC	GCCGTCGCC
GGAGGAAAA	CCGCTGCGG	GCCGTTGCC
GGAGGAGGG	CCGCTGCTC	GCCTCCGCC
GGAGGGAAA	CCGCTGCTG	GCCTGCAGC
GGAGGGAGG	CCGCTGGCA	GCCTGCCCG
GGAGGGGGA	CCGCTGGCC	GCCTGCCTG
GGAGGGGGG	CCGCTGGCG	GCCTGTCCG
GGATGGAAA	CCGCTGGCT	GCCTGTCTG
GGATGGATG	CCGCTGGGC	GCCTTGCCC
GGCAAACAA	CCGCTTGGC	GCCTTTGCC
GGCACACAC	CCGGAGCAG	GCGACCAGG
GGCACCGGC	CCGGAGCCG	GCGAGAGAG
GGCAGCAAA	CCGGAGGAG	GCGAGCGAG
GGCAGCAGC	CCGGCAGCA	GCGCACACA
GGCAGCGGC	CCGGCAGCC	GCGCACGCA
GGCAGGCAG	CCGGCAGCG	GCGCCCACA
GGCCACCGG	CCGGCAGCT	GCGCCCACC
GGCCGCCGC	CCGGCCAGC	GCGCCCGCC
GGCCGGCCG	CCGGCCAGG	GCGCGCACA
GGCCGGCGG	CCGGCCGCC	GCGCGCGTG
GGCCGGTGG	CCGGCCGGC	GCGCGGCCG
GGCGCGCGC	CCGGCGAGC	GCGCGTGTG
GGCGGCAGC	CCGGCGCCG	GCGCTGCTG
GGCGGCCGC	CCGGCGGAG	GCGGACAGA
GGCGGCGGT	CCGGCGGCA	GCGGACGGA
GGCGGGCGG	CCGGCGGCC	GCGGCAGCA
GGCGGTGGC	CCGGCGGCG	GCGGCAGCC
GGCGGTGGT	CCGGCGGCT	GCGGCAGCG
GGCTGCTGC	CCGGCTCCG	GCGGCAGCT
GGCTGGCTG	CCGGCTGCA	GCGGCCAAG
GGCTGGTGG	CCGGCTGCC	GCGGCCACC
GGGAAAAAA	CCGGCTGCG	GCGGCCACG
GGGAAAGGG	CCGGCTGCT	GCGGCCAGC
GGGAAGAAA	CCGGCTGGC	GCGGCCAGG
GGGAAGGAA	CCGGGCAGC	GCGGCCGCA
GGGAAGGGA	CCGGTGGCC	GCGGCCGCC
GGGAAGGGG	CCGTCCGTC	GCGGCCGCG
GGGAGAAAA	CCGTCGCCG	GCGGCCGCT
GGGAGAGAG	CCGTCTGTC	GCGGCCGGC
GGGAGAGGG	CCGTTGCCG	GCGGCGGCA
GGGAGGAAA	CCGTTGGCC	GCGGCGGCC
GGGAGGAGG	CCTCCACCA	GCGGCGGCT
GGGAGGGAA	CCTCCACCT	GCGGCGGTG
GGGAGGGAG	CCTCCAGCA	GCGGCTGCA
GGGAGGGGA	CCTCCAGCT	GCGGCTGCC
GGGAGGGGG	CCTCCCCCA	GCGGCTGCG
GGGCGCGCG	CCTCCCCCC	GCGGCTGCT
GGGCGGCGG	CCTCCCCCT	GCGGGCAGG
GGGCGGTGG	CCTCCCCTC	GCGGGCGCG
GGGGAAAAA	CCTCCCTCC	GCGGGCGGA
GGGGAAGGG	CCTCCGCCA	GCGGGCGGG
GGGGAGGAG	CCTCCGCCC	GCGGGCGTG
GGGGAGGGA	CCTCCGCCG	GCGGGGGGG
GGGGAGGGG	CCTCCGCCT	GCGGTGGCG
GGGGGAAAA	CCTCCTCCA	GCGGTGGTG
GGGGGAAGG	CCTCCTCCC	GCGTCCGTC
GGGGGAGGA	CCTCCTCCG	GCGTGCAAG
GGGGGAGGG	CCTCCTCGC	GCGTGCATG
GGGGGGAAA	CCTCCTCGG	GCGTGCGCG
GGGGGGAGG	CCTCCTGCC	GCGTGCGTG
GGGGGGGAA	CCTCCTGCT	GCGTGGCCG
GGGGGGGAG	CCTCCTGGC	GCGTGGCTG
GGGGGGTGG	CCTCGCCCA	GCGTGGGCG
GGGGGTGGG	CCTCGCCGC	GCGTGTCCT
GGGGTGGGG	CCTCGCTGC	GCGTGTGCG
GGGGTGGTG	CCTCGCTGG	GCGTGTGTG
GGGGTTTTT	CCTCGGCCA	GCTCTCTCT
GGGTGGAAA	CCTCGGCGG	GCTGCAGCA
GGGTGGGGG	CCTCGTCCT	GCTGCAGCC
GGGTGGGTG	CCTCTCCCC	GCTGCAGCG
GGGTGGTGG	CCTCTCCCT	GCTGCAGCT
GGGTGTGTG	CCTCTCTCT	GCTGCAGGC
GGGTTTTTT	CCTCTGCCC	GCTGCCAGC
GGTCGGTCG	CCTCTGCCT	GCTGCCGCA
GGTGATGGT	CCTGCAGCA	GCTGCCGCC
GGTGCAGCA	CCTGCAGCC	GCTGCCGCG
GGTGCCGGT	CCTGCAGCG	GCTGCCGCT
GGTGCGGTG	CCTGCAGCT	GCTGCCGGC
GGTGCTGCT	CCTGCCACA	GCTGCCGTT
GGTGCTGGT	CCTGCCACC	GCTGCCTGC
GGTGGAAAA	CCTGCCAGC	GCTGCGGCC
GGTGGAGGA	CCTGCCCCA	GCTGCGGCT
GGTGGATGG	CCTGCCCCC	GCTGCTGCA
GGTGGCAGC	CCTGCCCCG	GCTGCTGCC
GGTGGCGGC	CCTGCCCCT	GCTGCTGCG
GGTGGCGGT	CCTGCCCGC	GCTGCTGGC
GGTGGGAAA	CCTGCCGCA	GCTGCTGGT
GGTGGGGGG	CCTGCCGCC	GCTGCTGTT
GGTGGGTGG	CCTGCCGCT	GCTGCTTGC
GGTGGTGAT	CCTGCCTGC	GCTGGCACG
GGTGGTGCA	CCTGCGCCG	GCTGGCCGC
GGTGGTGCG	CCTGCGGCA	GCTGGCGGC
GGTGGTGCT	CCTGCGGCG	GCTGGCTGC
GGTGGTGGA	CCTGCGGCT	GCTGGCTGG
GGTGGTGGC	CCTGCTCCA	GCTGTTGCC
GGTGGTGGG	CCTGCTCCC	GCTGTTGCT
GGTGGTGTG	CCTGCTCCT	GCTGTTGTT
GGTGGTGTT	CCTGCTGCA	GCTTCCTTC
GGTGGTTGG	CCTGCTGCC	GCTTGCCTG
GGTGTGGTG	CCTGCTGCG	GCTTGCTGC
GGTGTGTGC	CCTGCTGCT	GCTTGCTTG
GGTGTGTGT	CCTGCTGGC	GCTTGGCTG
GGTGTGTTT	CCTGGCAGC	GCTTTGCTT
GGTGTTGGT	CCTGGCCAA	GCTTTTGCT
GGTTCGGTT	CCTGGCCAC	GCTTTTTTT
GGTTGGTGG	CCTGGCCAG	GGAAAAAAA
GGTTGGTTG	CCTGGCCAT	GGAAGAAGA
GGTTGTTTT	CCTGGCCCA	GGAAGAGAG
GGTTTCGGT	CCTGGCCGC	GGAAGGAAG
GGTTTGTTT	CCTGGCCGG	GGACACGCC
GGTTTTGTG	CCTGGCCTG	GGACAGACA
GGTTTTGTT	CCTGGCGGC	GGACAGACG
GGTTTTTGG	CCTGGCTGC	GGACAGATG
GGTTTTTGT	CCTGGCTGG	GGACAGGCG
GGTTTTTTT	CCTGGGCCA	GGACATGCT
GTAAAAAAA	CCTTCTCCT	GGACGAACG
GTAGCAGCA	CCTTCTGCC	GGACGGACA
GTATGTGTG	CCTTGCCGC	GGACGGACG
GTCGGTCGG	CCTTGGCCA	GGACGGATG
GTCTGTGTG	CCTTTGGCC	GGACGGGCG
GTGAGAGAG	CCTTTTGGC	GGAGAGAGA
GTGAGTGTG	CCTTTTTTT	GGAGGAGGG
GTGATGATG	CGAAAAAAA	GGAGGGAGG
GTGATGGTG	CGACAGCAG	GGAGGGGGG
GTGCAGCAG	CGACAGCGA	GGATGGACG
GTGCCACCG	CGACGAGGA	GGATGGATG
GTGCCGGTG	CGACGCCGC	GGATGGGCG
GTGCGCGCG	CGACGGCGA	GGCAAAGGC
GTGCGCGTG	CGACGGCGG	GGCAACAGC
GTGCGGTGG	CGACTGCGA	GGCAACGCC
GTGCGTGCG	CGACTGCTG	GGCAACGGC
GTGCGTGTG	CGAGAGAGA	GGCAAGCAA
GTGCGTTTG	CGAGCAGCA	GGCAAGGCC
GTGCTGCTG	CGAGCAGCG	GGCACGCCC
GTGCTGGTG	CGAGCAGCT	GGCAGACAG
GTGGAAAAA	CGAGCGGCG	GGCAGACGG
GTGGAAAAC	CGAGCTGCG	GGCAGAGAG
GTGGAAAAG	CGAGGACGA	GGCAGCAGC
GTGGAAAAT	CGAGGAGCA	GGCAGCCGC
GTGGCGGCG	CGAGGAGGA	GGCAGCGGC
GTGGCGGTG	CGAGGAGGC	GGCAGCTGC
GTGGGAAAA	CGAGGCGGC	GGCAGGCAA
GTGGGGGGG	CGAGGGCGG	GGCAGGCAG
GTGGGTGGG	CGAGTGTGT	GGCAGGCGG
GTGGGTGTG	CGATGGCCA	GGCCACGCC
GTGGTGATG	CGATGGCGA	GGCCAGGAG
GTGGTGCTG	CGCACACAC	GGCCATGCC
GTGGTGGAA	CGCACACAG	GGCCGACCA
GTGGTGGAG	CGCACACGC	GGCCGCAAA
GTGGTGGCG	CGCACCACC	GGCCGCAGC
GTGGTGGTT	CGCACGCAC	GGCCGCCAC
GTGGTGTGG	CGCACTCGC	GGCCGCCGC
GTGGTGTGT	CGCAGCAGC	GGCCGCGCC
GTGGTGTTG	CGCAGCAGG	GGCCGCGGC
GTGTATGTG	CGCAGCCAC	GGCCGCTGC
GTGTCGGTG	CGCAGCCAG	GGCCGGCAG
GTGTCTGTG	CGCAGCCGC	GGCCGGCCA
GTGTGAGTG	CGCAGCCGG	GGCCGGCCG
GTGTGCGAG	CGCAGCGCA	GGCCGTGGC
GTGTGCGCG	CGCAGCGCC	GGCCTTGCC
GTGTGCGGT	CGCAGCGGC	GGCGACGGC
GTGTGCGTG	CGCAGCTCC	GGCGATGGC
GTGTGCGTT	CGCAGCTCG	GGCGATGGG
GTGTGCTGC	CGCAGCTGC	GGCGCGCGC
GTGTGCTGT	CGCAGCTGG	GGCGCGGCC
GTGTGGGTG	CGCAGGCAG	GGCGGACAG
GTGTGGTGG	CGCAGGCGC	GGCGGACAT
GTGTGGTGT	CGCAGGCGG	GGCGGACGG
GTGTGTATG	CGCAGTCGC	GGCGGAGGC
GTGTGTCTG	CGCATACGC	GGCGGCAAA
GTGTGTGAG	CGCATCCGC	GGCGGCAGC
GTGTGTGCA	CGCATGCGC	GGCGGCCGC
GTGTGTGCC	CGCCAACGC	GGCGGCGGA
GTGTGTGCG	CGCCACCAC	GGCGGCGGG
GTGTGTGCT	CGCCACCAG	GGCGGCGGT
GTGTGTGGC	CGCCACCCA	GGCGGCTGC
GTGTGTGGG	CGCCACCGC	GGCGGGCAG
GTGTGTGGT	CGCCACGCC	GGCGGGCGC
GTGTGTTGG	CGCCACTGC	GGCGGGCGG
GTGTGTTGT	CGCCAGCAA	GGCGGGGGC
GTGTGTTTC	CGCCAGCAG	GGCGGGGGG
GTGTGTTTG	CGCCAGCCA	GGCGGTGGC
GTGTGTTTT	CGCCAGCCG	GGCGGTGGG
GTGTTGCTG	CGCCAGCGA	GGCGGTGGT
GTGTTGGTG	CGCCAGCGC	GGCGTGCCC
GTGTTGTGT	CGCCAGCGG	GGCGTGGCA
GTGTTGTTG	CGCCAGCTC	GGCGTGGCC
GTGTTGTTT	CGCCAGCTG	GGCGTGGCT
GTGTTTGTG	CGCCAGGCG	GGCGTGGTC
GTGTTTGTT	CGCCATCGC	GGCGTGTCC
GTGTTTTGT	CGCCCACAA	GGCGTTGCC
GTGTTTTTG	CGCCCACAC	GGCTGCAGC
GTGTTTTTT	CGCCCACCA	GGCTGCCGC
GTTCCGGTG	CGCCCACCC	GGCTGCGGC
GTTCCGTTC	CGCCCACCG	GGCTGCTGC
GTTCCGTTT	CGCCCACCT	GGCTGGCTG
GTTCGATCG	CGCCCACGC	GGCTGTGGC
GTTCGGTGG	CGCCCACTC	GGCTTCGGC
GTTCGGTTC	CGCCCACTG	GGGACGGAC
GTTCGGTTT	CGCCCACTT	GGGAGAGAG
GTTCGTTCG	CGCCCAGCA	GGGAGAGGG
GTTCGTTTG	CGCCCAGCC	GGGAGGAGG
GTTGCTGCT	CGCCCAGCG	GGGAGGGAG
GTTGCTGTT	CGCCCAGCT	GGGAGGGGG
GTTGGAAAA	CGCCCCAGC	GGGCACGCC
GTTGGTGGT	CGCCCCCAC	GGGCAGACA
GTTGGTGTG	CGCCCCCCC	GGGCAGACG
GTTGGTTGG	CGCCCCCCG	GGGCAGGCG
GTTGTGTGT	CGCCCCCCT	GGGCATGGC
GTTGTGTTG	CGCCCCCGC	GGGCGCGGC
GTTGTGTTT	CGCCCCCTC	GGGCGGACA
GTTGTTGCT	CGCCCCCTT	GGGCGGACG
GTTGTTGTG	CGCCCCGCC	GGGCGGCGG
GTTGTTTGT	CGCCCGCCC	GGGCGGGCA
GTTGTTTTG	CGCCCGCCG	GGGCGGGCG
GTTGTTTTT	CGCCCGCCT	GGGCGGGGC
GTTTATTTT	CGCCCGCTG	GGGCGGGGG
GTTTCATTT	CGCCCGGCG	GGGCGGTGG
GTTTCGGTG	CGCCCTCGC	GGGCGTGCC
GTTTCGGTT	CGCCCTGCC	GGGCGTGGC
GTTTCGTTC	CGCCGACGC	GGGCGTGGT
GTTTCGTTT	CGCCGCAGC	GGGCGTGTC
GTTTCTTTT	CGCCGCAGG	GGGGAAAAA
GTTTGATTT	CGCCGCCAA	GGGGAGAGG
GTTTGCTGC	CGCCGCCAC	GGGGAGGGG
GTTTGCTGT	CGCCGCCAG	GGGGAGTGG
GTTTGCTTC	CGCCGCCAT	GGGGCGGGG
GTTTGCTTT	CGCCGCCCA	GGGGGAGAG
GTTTGGTTT	CGCCGCCCC	GGGGGAGGG
GTTTGTGTG	CGCCGCCCG	GGGGGCGGG
GTTTGTGTT	CGCCGCCCT	GGGGGGAGG
GTTTGTTGT	CGCCGCCGA	GGGGGGCGG
GTTTGTTTC	CGCCGCCGG	GGGGGGGAG
GTTTGTTTG	CGCCGCCGT	GGGGGGGCG
GTTTGTTTT	CGCCGCCTC	GGGGGTGGG
GTTTTATTT	CGCCGCCTG	GGGGTGGGG
GTTTTCCAC	CGCCGCCTT	GGGTCTCTG
GTTTTCCTT	CGCCGCGCC	GGGTGCGGC
GTTTTCGTT	CGCCGCGGC	GGGTGGGCG
GTTTTCTTC	CGCCGCTCC	GGGTGGGGG
GTTTTCTTT	CGCCGCTCG	GGGTGGGTG
GTTTTGCTG	CGCCGCTGC	GGGTGGTGG
GTTTTGCTT	CGCCGCTGG	GGGTGTGGC
GTTTTGTGC	CGCCGGCAA	GGGTGTGTG
GTTTTGTGT	CGCCGGCAC	GGGTGTTGC
GTTTTGTTC	CGCCGGCAG	GGTCGGTCG
GTTTTGTTG	CGCCGGCCA	GGTGATGGG
GTTTTGTTT	CGCCGGCCG	GGTGGCCGC
GTTTTTATT	CGCCGGCGA	GGTGGCGGC
GTTTTTCTT	CGCCGGCGC	GGTGGCGGG
GTTTTTGCT	CGCCGGCGG	GGTGGCGGT
GTTTTTGTG	CGCCGGCTG	GGTGGGCGC
GTTTTTGTT	CGCCGGGCA	GGTGGGCGG
GTTTTTTGT	CGCCGTCGC	GGTGGGCGT
GTTTTTTTC	CGCCTCCAC	GGTGGGGGG
GTTTTTTTG	CGCCTCCAG	GGTGGGTGG
GTTTTTTTT	CGCCTCCGC	GGTGGGTGT
TAAAAAAAA	CGCCTCCTC	GGTGGTGGC
TAAAAAAAT	CGCCTCCTG	GGTGGTGGG
TAAAAACAA	CGCCTCGCC	GGTGTAGGG
TAAAAATAA	CGCCTCGGC	GGTGTGTGT
TAAAACAAA	CGCCTGCAG	GGTTGGTTG
TAAAATAAA	CGCCTGCCA	GTAGGCGTG
TAAACAAAA	CGCCTGCCC	GTATATATA
TAAATAAAA	CGCCTGCCG	GTATGCATG
TAAATAAAT	CGCCTGCGC	GTATGCGTG
TAAATTAAA	CGCCTGCTC	GTATGTATG
TACAAAAAA	CGCCTGCTG	GTATGTGTG
TACACACAC	CGCCTGGCA	GTCAGTCAG
TACCACCAC	CGCCTGGCC	GTCCATCCG
TACTGCTGC	CGCCTGGCG	GTCCATCTG
TAGCAGCAG	CGCCTTGGC	GTCCCTCTG
TATGTGTGT	CGCGCCGCC	GTCCGCCCG
TATTATTTT	CGCGGCAGC	GTCCGCCTG
TATTGTTTT	CGCGGCGGC	GTCCGTCCA
TATTTATTT	CGCGGCTGC	GTCCGTCCC
TATTTGTTT	CGCTCCAGC	GTCCGTCCG
TATTTTATT	CGCTCCCGC	GTCCGTCGG
TATTTTTAT	CGCTCCTCC	GTCCGTCTA
TATTTTTTT	CGCTCGCCG	GTCCGTCTC
TCAAACAAA	CGCTCGCTC	GTCCGTCTG
TCACACACA	CGCTCTCCC	GTCCGTTTG
TCACCACCA	CGCTCTCGC	GTCGCCGCC
TCACCACCG	CGCTCTCTC	GTCGGTCCG
TCAGCAGCA	CGCTGCAGC	GTCGGTCGG
TCATCATCG	CGCTGCAGG	GTCTCTCTC
TCATTTTTT	CGCTGCCAA	GTCTGCCCA
TCCACCACC	CGCTGCCAC	GTCTGCCCG
TCCACCAGC	CGCTGCCAG	GTCTGCCTG
TCCAGCAGC	CGCTGCCAT	GTCTGTCCA
TCCATTTCC	CGCTGCCCA	GTCTGTCCG
TCCATTTTC	CGCTGCCCC	GTCTGTCTG
TCCATTTTT	CGCTGCCCG	GTCTGTGTG
TCCCCCCCC	CGCTGCCGC	GTGAGAGAG
TCCCCCTCC	CGCTGCCGG	GTGCATGCA
TCCCCTCCC	CGCTGCCGT	GTGCATGTG
TCCCTCCCC	CGCTGCCTC	GTGCGCGCG
TCCCTCTCT	CGCTGCCTG	GTGCGCGTG
TCCCTTCCC	CGCTGCGCC	GTGCGGCAG
TCCCTTTTT	CGCTGCGCT	GTGCGTGCA
TCCGGTGCG	CGCTGCGGC	GTGCGTGCG
TCCGGTGGC	CGCTGCTCC	GTGCGTGTG
TCCGGTTCG	CGCTGCTCG	GTGCTGCTG
TCCGTTCCG	CGCTGCTCT	GTGGCCGCA
TCCGTTTCG	CGCTGCTGC	GTGGCCGCC
TCCTCCACC	CGCTGCTGG	GTGGCGGCA
TCCTCCCCC	CGCTGCTGT	GTGGCGGCC
TCCTGCTGC	CGCTGGCAA	GTGGCGGCG
TCCTTCTCC	CGCTGGCAG	GTGGCGGTG
TCCTTTTCC	CGCTGGCCA	GTGGGCATG
TCCTTTTTT	CGCTGGCCC	GTGGGCGCG
TCGAGCAGC	CGCTGGCCG	GTGGGCGGG
TCGATCGAT	CGCTGGCGA	GTGGGCGTG
TCGATCGGT	CGCTGGCGC	GTGGGGGGG
TCGCACACA	CGCTGGCGG	GTGGGTGCG
TCGCCACCG	CGCTGGCTG	GTGGGTGGG
TCGCGATCG	CGCTGGGCA	GTGGGTGTG
TCGCGCGCG	CGCTGGGCG	GTGGTGGCG
TCGCTCGCT	CGCTGGTGG	GTGGTGGGC
TCGCTCTCT	CGCTGTCGC	GTGGTGGGT
TCGCTGCTG	CGCTTGGCC	GTGTATGCG
TCGGTCGGT	CGGACAGAC	GTGTATGTG
TCGGTGGCG	CGGACGGAC	GTGTGCATG
TCGGTGGTG	CGGAGCAGC	GTGTGCGCA
TCGGTGTGT	CGGAGCCGG	GTGTGCGCG
TCGGTTCGG	CGGAGCTGC	GTGTGCGTA
TCGGTTTCG	CGGAGCTGG	GTGTGCGTG
TCGTGTGTG	CGGAGGAGC	GTGTGGCCG
TCGTTCGCT	CGGAGGAGG	GTGTGGGCG
TCGTTCGTT	CGGAGGCGG	GTGTGGGTG
TCGTTTCGT	CGGATGCGG	GTGTGTATG
TCGTTTGCT	CGGCAACAA	GTGTGTGCA
TCGTTTGTT	CGGCAACAG	GTGTGTGCG
TCGTTTTTT	CGGCAACGG	GTGTGTGGG
TCTCCCTCT	CGGCAGCAA	GTGTGTTTG
TCTCGCTCG	CGGCAGCAC	GTGTTGTTG
TCTCGCTCT	CGGCAGCAG	GTGTTTGTG
TCTCTCCCT	CGGCAGCCA	GTTCGTCTG
TCTCTCGCT	CGGCAGCCG	GTTGCTGCT
TCTCTCTTT	CGGCAGCGA	GTTGCTGTT
TCTCTTTCT	CGGCAGCGC	GTTGGTTGG
TCTGCTGCT	CGGCAGCGG	GTTGTTGCT
TCTGTGTGT	CGGCAGCTC	GTTTGCTTT
TCTTCTTTT	CGGCAGCTG	GTTTGTGCG
TCTTTCTCT	CGGCAGGCA	GTTTGTGTG
TCTTTCTTT	CGGCAGGCG	GTTTGTTTG
TCTTTTTCT	CGGCAGTGG	GTTTTCTTT
TCTTTTTTC	CGGCATCGG	GTTTTGCTT
TCTTTTTTT	CGGCCAAAA	GTTTTTCTT
TGAAAAAAA	CGGCCACCA	GTTTTTGTT
TGAAAAATG	CGGCCACGC	GTTTTTTTT
TGAAACAAA	CGGCCAGCA	TAAAAAAAA
TGAAATGAA	CGGCCAGCC	TACACACAC
TGAAGAAAA	CGGCCAGCG	TACATACAT
TGAGTGTGT	CGGCCAGCT	TACATATAT
TGATGATGG	CGGCCAGGA	TACGCACAC
TGATGCTGC	CGGCCAGGC	TAGACGGAC
TGATGGTGG	CGGCCCGGC	TAGAGAGAG
TGATTTTTT	CGGCCGCAG	TAGGCGTGG
TGCAAAAAA	CGGCCGCCG	TATATACAT
TGCAAAACA	CGGCCGCTG	TATATATGT
TGCAAACAA	CGGCCGGCG	TATATGTAT
TGCACACAC	CGGCCTGGC	TATGCATGC
TGCACCACC	CGGCGACGA	TATGTATAT
TGCAGCAAA	CGGCGACGG	TATGTATGT
TGCAGCAGC	CGGCGACTG	TATGTGTGC
TGCAGCTGC	CGGCGAGGA	TATGTGTGT
TGCATTTTT	CGGCGAGGG	TATTTTTTT
TGCCACCGG	CGGCGATGG	TCAGCAGCA
TGCCGCCGC	CGGCGCAGC	TCCATCTGT
TGCCGCTGC	CGGCGCCAG	TCCCCCCCC
TGCCGGTGC	CGGCGCCCA	TCCCTCTCT
TGCCGGTGG	CGGCGCCGC	TCCGCCCGT
TGCGCGCGC	CGGCGCCGG	TCCGCCGCC
TGCGTGCGT	CGGCGCTGC	TCCGCCTGC
TGCGTGTGC	CGGCGCTGG	TCCGCCTGT
TGCGTGTGT	CGGCGGAGC	TCCGTCCAT
TGCTGCAGC	CGGCGGAGG	TCCGTCCGC
TGCTGCCGC	CGGCGGCAA	TCCGTCCGT
TGCTGCCGG	CGGCGGCAC	TCCGTCTGC
TGCTGCCGT	CGGCGGCAG	TCCGTCTGT
TGCTGCTAC	CGGCGGCAT	TCCTGGCCG
TGCTGCTCC	CGGCGGCCA	TCCTTCTGG
TGCTGCTCG	CGGCGGCCC	TCCTTTTTT
TGCTGCTGA	CGGCGGCCG	TCGCTCTCT
TGCTGCTGG	CGGCGGCGA	TCGGCCACG
TGCTGCTGT	CGGCGGCGC	TCGGTCGGT
TGCTGCTTC	CGGCGGCGT	TCGTCCGTC
TGCTGCTTG	CGGCGGCTC	TCGTCTGTC
TGCTGCTTT	CGGCGGCTG	TCTCCCTCT
TGCTGGCGG	CGGCGGGCA	TCTCGCTCT
TGCTGGTGC	CGGCGGGCG	TCTCTCCCT
TGCTGGTGG	CGGCGGGGC	TCTCTCGCT
TGCTGTGTG	CGGCGGGGG	TCTCTCTGC
TGCTGTTGC	CGGCGGTGC	TCTCTCTGT
TGCTGTTGT	CGGCGGTGG	TCTCTCTTC
TGCTGTTTG	CGGCGTCGC	TCTCTCTTT
TGCTGTTTT	CGGCTCCGG	TCTCTTTCT
TGCTTTTGC	CGGCTGCAG	TCTGCCCGC
TGCTTTTTT	CGGCTGCCA	TCTGCCCGT
TGGAAAAAA	CGGCTGCCC	TCTGCCTGC
TGGAAAATG	CGGCTGCCG	TCTGTCCAT
TGGAAGGAA	CGGCTGCCT	TCTGTCCGC
TGGCAGCAG	CGGCTGCGC	TCTGTCCGT
TGGCCACCG	CGGCTGCGG	TCTGTCTGC
TGGCGGCGG	CGGCTGCTC	TCTGTCTGT
TGGCGGTGG	CGGCTGCTG	TCTTCTTTT
TGGCTGCTG	CGGCTGGCA	TCTTTCTCT
TGGCTGGCT	CGGCTGGCC	TCTTTCTTT
TGGGGGGGG	CGGCTGGCG	TCTTTTCTT
TGGGTGTGT	CGGCTGGCT	TCTTTTTCT
TGGTGATGG	CGGCTGGGC	TCTTTTTTT
TGGTGCTGC	CGGCTGTGG	TGAAAAAAA
TGGTGCTGG	CGGGAGCAG	TGAAAATGG
TGGTGGAAA	CGGGCAGCA	TGCAAGCAA
TGGTGGAGG	CGGGCAGCC	TGCACACAC
TGGTGGCGG	CGGGCAGCG	TGCACACAT
TGGTGGTGA	CGGGCCGGG	TGCACGCAC
TGGTGGTGC	CGGGCGGCA	TGCACGCAG
TGGTGGTGT	CGGGCGGCG	TGCAGCAGC
TGGTGGTTG	CGGGCGGGC	TGCAGCCGC
TGGTGTGTG	CGGGGCAGC	TGCAGCTGC
TGGTGTTGG	CGGGGCAGG	TGCAGGCAG
TGGTTGGTG	CGGGGCGGG	TGCATACAT
TGGTTGGTT	CGGGGGCAG	TGCATGCAA
TGGTTTGTT	CGGGGGCGG	TGCATGCAC
TGGTTTTGT	CGGGGGGCG	TGCATGCAT
TGGTTTTTT	CGGTGGCAG	TGCATGCGT
TGTATGTGT	CGGTGGCCA	TGCATGTGC
TGTCTGTGT	CGGTGGCCG	TGCATGTGT
TGTGAGTGT	CGGTGGCGG	TGCCACGCC
TGTGCGCGC	CGGTGGCTG	TGCCAGCCA
TGTGCGTGC	CGGTGGGCG	TGCCCGCCC
TGTGCGTGT	CGGTGGTGC	TGCCCGCCT
TGTGCGTTT	CGGTGGTGG	TGCCCGTCT
TGTGCTGCT	CGTCCGTCC	TGCCGCAGC
TGTGCTGTG	CGTCGCCGC	TGCCGCCAC
TGTGGTGGT	CGTCGCCGT	TGCCGCCGC
TGTGGTGTG	CGTCGCTGC	TGCCGCTGC
TGTGTATGT	CGTCGGCGG	TGCCGTTGC
TGTGTCTGT	CGTCGTCGC	TGCCTGCCT
TGTGTGAGT	CGTCTGTCC	TGCGCACAC
TGTGTGCGA	CGTCTGTCT	TGCGCGCGC
TGTGTGCGC	CGTGGCAGC	TGCGCGCGT
TGTGTGCGG	CGTGGCCAA	TGCGGCAGC
TGTGTGCGT	CGTGGCCAG	TGCGGCCAA
TGTGTGCTG	CGTGGCTGC	TGCGGCCAC
TGTGTGCTT	CGTGGGCGG	TGCGGCCAG
TGTGTGGGT	CGTGGGCGT	TGCGGCCGC
TGTGTGGTG	CGTGTGTGC	TGCGGCCGG
TGTGTGTAT	CGTGTGTGT	TGCGGCGGC
TGTGTGTCT	CGTTGCTGC	TGCGGCTGC
TGTGTGTTG	CGTTGGCCA	TGCGTGCAA
TGTGTGTTT	CTCACACAC	TGCGTGCAT
TGTGTTGTG	CTCACTCTC	TGCGTGCGC
TGTGTTGTT	CTCAGCTGC	TGCGTGCGT
TGTGTTTGC	CTCCACCAC	TGCGTGTGC
TGTGTTTGT	CTCCACCGC	TGCGTGTGT
TGTGTTTTG	CTCCACCTC	TGCGTTTGC
TGTGTTTTT	CTCCACTCC	TGCTGCAGC
TGTTGCTGC	CTCCAGCAG	TGCTGCCGC
TGTTGCTGT	CTCCAGCTC	TGCTGCGGC
TGTTGCTTT	CTCCAGCTG	TGCTGCTGA
TGTTGGTGG	CTCCATCTC	TGCTGCTGG
TGTTGGTGT	CTCCCACTC	TGCTGCTGT
TGTTGTGTG	CTCCCCCCC	TGCTGGTGC
TGTTGTGTT	CTCCCCCCT	TGCTGTTGC
TGTTGTTGC	CTCCCCCTC	TGCTGTTGT
TGTTGTTTG	CTCCCCTCC	TGCTTCTGC
TGTTGTTTT	CTCCCGCTC	TGCTTGCTT
TGTTTATTT	CTCCCTCCC	TGCTTTGCT
TGTTTCGTT	CTCCCTCTC	TGCTTTTGC
TGTTTCTTT	CTCCGCCAC	TGGACAGAC
TGTTTGCTG	CTCCGCCAG	TGGACGGAC
TGTTTGCTT	CTCCGCCCA	TGGCAGCAG
TGTTTGGTG	CTCCGCCCC	TGGCCGCAA
TGTTTGGTT	CTCCGCCGC	TGGCCGCAG
TGTTTGTGC	CTCCGCCGG	TGGCCGCCA
TGTTTGTGT	CTCCGCCTC	TGGCCGGCC
TGTTTGTTG	CTCCGCCTG	TGGCGGCAA
TGTTTGTTT	CTCCGCTCC	TGGCGGCAG
TGTTTTATT	CTCCGCTGC	TGGCGGCCA
TGTTTTCTT	CTCCGGCGG	TGGCGGCCG
TGTTTTGCA	CTCCGGCTC	TGGCGGCGA
TGTTTTGCT	CTCCGGCTG	TGGCGGCGG
TGTTTTGTG	CTCCTCCAC	TGGCGGGCG
TGTTTTGTT	CTCCTCCAG	TGGCGGTGG
TGTTTTTCC	CTCCTCCCC	TGGCTGCCG
TGTTTTTCT	CTCCTCCGC	TGGCTGCGG
TGTTTTTGC	CTCCTCCGG	TGGCTGCTG
TGTTTTTGT	CTCCTCCTG	TGGCTGGCA
TGTTTTTTG	CTCCTCCTT	TGGCTGGCG
TGTTTTTTT	CTCCTCGCC	TGGCTGGCT
TTAAAAAAA	CTCCTCGGC	TGGCTTGGC
TTAATTTTT	CTCCTCGTC	TGGGCAGAC
TTATGTTTT	CTCCTGCAG	TGGGCATGG
TTATTATTT	CTCCTGCCC	TGGGCCAAA
TTATTTATT	CTCCTGCTC	TGGGCGCGG
TTATTTTAT	CTCCTGCTG	TGGGCGTGG
TTATTTTTA	CTCCTGGCC	TGGGCGTGT
TTATTTTTC	CTCCTTCTC	TGGGGGGGG
TTATTTTTT	CTCCTTGGC	TGGGTGGGC
TTCAATTTT	CTCGCACAC	TGGGTGTGG
TTCATTTCA	CTCGCACTC	TGGTCGGCC
TTCATTTTC	CTCGCCCAC	TGGTGGCGG
TTCATTTTT	CTCGCCCAG	TGGTGGGCG
TTCCACCAC	CTCGCCCTC	TGGTGGGTA
TTCCACCGG	CTCGCCGCC	TGGTGGGTG
TTCCATTCC	CTCGCCGGC	TGTAGGCGT
TTCCATTTC	CTCGCTCGC	TGTATATAT
TTCCATTTT	CTCGCTCTC	TGTATGCAT
TTCCCCCCC	CTCGCTGCC	TGTATGCGT
TTCCCTCCC	CTCGCTGCT	TGTATGTAT
TTCCCTTCC	CTCGCTGGC	TGTATGTGT
TTCCCTTTC	CTCGGCCAC	TGTCCATCT
TTCCCTTTT	CTCGGCCAG	TGTCCGCCC
TTCCGGTGC	CTCGGCGGC	TGTCCGCCT
TTCCGGTGG	CTCGGCTGC	TGTCCGTCC
TTCCGTTCC	CTCGTCCTC	TGTCCGTCT
TTCCGTTCG	CTCGTCGTC	TGTCTGCCC
TTCCGTTTC	CTCTCACTC	TGTCTGCCT
TTCCGTTTT	CTCTCCCCC	TGTCTGTCC
TTCCTCCTC	CTCTCCCTC	TGTCTGTCT
TTCCTTCCC	CTCTCGCTC	TGTGCATGC
TTCCTTCCG	CTCTCTCAC	TGTGCATGT
TTCCTTCCT	CTCTCTCCC	TGTGCGCGC
TTCCTTCGC	CTCTCTCGC	TGTGCGCGT
TTCCTTTCC	CTCTCTGCC	TGTGCGTGC
TTCCTTTCG	CTCTCTGTC	TGTGCGTGT
TTCCTTTTC	CTCTCTTTC	TGTGGCCGC
TTCCTTTTT	CTCTGCCCC	TGTGGCGGC
TTCGCTTCC	CTCTGCCGC	TGTGGGCGT
TTCGCTTTC	CTCTGCCTC	TGTGGGTGT
TTCGCTTTT	CTCTGCTCC	TGTGTATGC
TTCGGTGCG	CTCTGCTCT	TGTGTATGT
TTCGGTGGC	CTCTGCTGC	TGTGTGCAC
TTCGGTTCG	CTCTGGCCA	TGTGTGCAT
TTCGTTCGC	CTCTGGCTC	TGTGTGCGC
TTCGTTCGT	CTCTGGCTG	TGTGTGCGG
TTCGTTTCG	CTCTGTCTC	TGTGTGCGT
TTCGTTTGC	CTCTGTGTG	TGTGTGTAT
TTCGTTTTC	CTCTTCCTC	TGTGTGTTT
TTCGTTTTG	CTCTTGGCC	TGTGTTTGC
TTCGTTTTT	CTCTTTCTC	TGTGTTTGT
TTCTCTCTC	CTGAAGCTG	TGTTGCTGC
TTCTCTTTC	CTGACTGAC	TGTTGCTGT
TTCTGCTGC	CTGATCAAG	TGTTGTTGC
TTCTGTTTT	CTGATGCTG	TGTTGTTGG
TTCTTCTCC	CTGCAACTG	TGTTTGCTT
TTCTTCTTT	CTGCACTGC	TGTTTGTGT
TTCTTTCTC	CTGCACTTG	TGTTTGTTT
TTCTTTCTT	CTGCAGCAA	TGTTTTTGT
TTCTTTTCC	CTGCAGCAC	TGTTTTTTT
TTCTTTTCT	CTGCAGCAG	TTCCTTTTC
TTCTTTTTC	CTGCAGCCA	TTCCTTTTT
TTCTTTTTT	CTGCAGCCG	TTCTCTCTC
TTGAAAAAA	CTGCAGCGA	TTCTCTCTT
TTGATTTTT	CTGCAGCGC	TTCTCTTTC
TTGCATTTT	CTGCAGCGG	TTCTTCTTT
TTGCCACCG	CTGCAGCTC	TTCTTTCTC
TTGCTGCCG	CTGCAGCTG	TTCTTTCTT
TTGCTGCTG	CTGCAGCTT	TTCTTTTCT
TTGCTGGTG	CTGCAGGAG	TTCTTTTTC
TTGCTGTTG	CTGCAGGCC	TTCTTTTTT
TTGCTGTTT	CTGCAGGCG	TTGCAAGCA
TTGCTTTTC	CTGCAGGGC	TTGCACGCA
TTGCTTTTG	CTGCAGTTG	TTGCATGCA
TTGCTTTTT	CTGCATCTG	TTGCCGCCA
TTGGTGGTG	CTGCCACAC	TTGCCTGCC
TTGGTTTTG	CTGCCACAG	TTGCGGCCA
TTGGTTTTT	CTGCCACCC	TTGCGGCCG
TTGTGTGCG	CTGCCACCG	TTGCTGCCG
TTGTGTGTG	CTGCCACGC	TTGCTGCTG
TTGTGTGTT	CTGCCACTG	TTGCTGTTG
TTGTGTTGT	CTGCCAGCA	TTGCTTGCA
TTGTGTTTG	CTGCCAGCC	TTGCTTGCC
TTGTGTTTT	CTGCCAGCG	TTGCTTGCT
TTGTTGCTG	CTGCCAGCT	TTGCTTTCG
TTGTTGTGT	CTGCCAGGC	TTGCTTTGC
TTGTTGTTT	CTGCCAGTG	TTGCTTTTC
TTGTTTCTT	CTGCCCACC	TTGCTTTTG
TTGTTTGCA	CTGCCCAGC	TTGCTTTTT
TTGTTTGCC	CTGCCCCAC	TTGGCAGCA
TTGTTTGCT	CTGCCCCAG	TTGGCCGCA
TTGTTTGTG	CTGCCCCCC	TTGGCGGCG
TTGTTTGTT	CTGCCCCCG	TTGGCTGGC
TTGTTTTAT	CTGCCCCGC	TTGTCCGTC
TTGTTTTCC	CTGCCCCTC	TTGTCTGTC
TTGTTTTCG	CTGCCCCTG	TTGTGGGCG
TTGTTTTCT	CTGCCCGCC	TTGTGTGCG
TTGTTTTGC	CTGCCCGGC	TTGTGTGTG
TTGTTTTGG	CTGCCCTGC	TTGTTGCTG
TTGTTTTGT	CTGCCGCAG	TTGTTGTTT
TTGTTTTTA	CTGCCGCCA	TTGTTTGTT
TTGTTTTTC	CTGCCGCCC	TTGTTTTTG
TTGTTTTTG	CTGCCGCCG	TTGTTTTTT
TTGTTTTTT	CTGCCGCCT	TTTATTTTT
TTTAAAAAA	CTGCCGCTC	TTTCATTTC
TTTAAAAAT	CTGCCGCTG	TTTCATTTT
TTTAAATTT	CTGCCGCTT	TTTCCTTTC
TTTAATTTA	CTGCCGGCA	TTTCCTTTT
TTTAATTTT	CTGCCGGCC	TTTCGTTTT
TTTATGTTT	CTGCCGGCG	TTTCTCTCT
TTTATTATT	CTGCCGGGC	TTTCTCTTC
TTTATTTAT	CTGCCGTTG	TTTCTCTTT
TTTATTTTA	CTGCCTCTG	TTTCTTCTT
TTTATTTTC	CTGCCTGCA	TTTCTTTCC
TTTATTTTG	CTGCCTGCC	TTTCTTTCT
TTTATTTTT	CTGCCTGCG	TTTCTTTGC
TTTCAATTT	CTGCCTGCT	TTTCTTTTC
TTTCACTTT	CTGCCTGGC	TTTCTTTTT
TTTCATTTC	CTGCCTGTC	TTTGCAAAA
TTTCATTTT	CTGCGACTG	TTTGCCGCC
TTTCCACCA	CTGCGCAGC	TTTGCGGCC
TTTCCACCC	CTGCGCCAG	TTTGCTTGC
TTTCCACCG	CTGCGCCGC	TTTGCTTTC
TTTCCATCC	CTGCGCCTG	TTTGCTTTG
TTTCCATTC	CTGCGCTGC	TTTGCTTTT
TTTCCATTT	CTGCGGCAC	TTTGGCCCA
TTTCCCACC	CTGCGGCAG	TTTGTGTGT
TTTCCCCCC	CTGCGGCCA	TTTGTTGTT
TTTCCCTCC	CTGCGGCCG	TTTGTTTGC
TTTCCCTTC	CTGCGGCGC	TTTGTTTGT
TTTCCCTTT	CTGCGGCGG	TTTGTTTTC
TTTCCGTTC	CTGCGGCTC	TTTGTTTTG
TTTCCGTTT	CTGCGGCTG	TTTGTTTTT
TTTCCTCCC	CTGCTCCAC	TTTTATTTT
TTTCCTTCC	CTGCTCCAG	TTTTCATTT
TTTCCTTCG	CTGCTCCCG	TTTTCCTTT
TTTCCTTCT	CTGCTCCGC	TTTTCGTTT
TTTCCTTTC	CTGCTCCGG	TTTTCTCTC
TTTCCTTTT	CTGCTCCTC	TTTTCTCTT
TTTCGCTTC	CTGCTCCTG	TTTTCTTCT
[truncated: 3,082 more rows]
