# Supplementary material for: K-mer-Based Motif Analysis in Insect Species across Anopheles, Drosophila, and Glossina Genera and Its Application to Species Classification
Source: Comput Math Methods Med. 2019 Nov 15;2019:4259479. doi: 10.1155/2019/4259479 (PMC6881769; doi:10.1155/2019/4259479)
Supplement: Supplementary Materials — Supplemental Figure 1: genome size for all 58 studied species. The size of the genome of each species is given in Mbp. Anopheles species colored in blue, Drosophila species in red, and Glossina species in green. Supplemental Figure 2: ACGT% content for all 58 studied species. The ACGT% for all 58 species is given for all species, adding up to one in a stacked barplot. Supplemental Figure 3(a): heatmap depicting species relationships between the 63 species included in the analysis based on the whole-genome k-mer signature for heptamers. Supplemental Figure 3(b): heatmap depicting species relationships between the 63 species included in the analysis based on the whole-genome k-mer signature for nonamers. Supplemental Figure 4(a): Pearson correlation coefficient between species of Anopheles, Drosophila, and Glossina as well as the two control species, A. mellifera and C. briggsae for heptamers. Supplemental Figure 4(b): Pearson correlation coefficient between species of Anopheles, Drosophila, and Glossina as well as the two control species, A. mellifera and C. briggsae for nonamers. Supplemental Figure 5(a): common nonrepetitive (nondimer and nontrimer) heptamer content between 11 Anopheles, 15 Drosophila, and 5 Glossina species. Each included heptamer had a minimum score of 0.5. Supplemental Figure 5(b): common nonrepetitive (nondimer and nontrimer) nonamer content between 11 Anopheles, 15 Drosophila and 5 Glossina species. Each included nonamer had a minimum score of 0.5. Supplemental File 1: statistics of whole genome, 5′ and 3′ UTR, and intron sequences for the studied species. The species, file name, number of contigs, genome/subgenomic region size, and ACGT% are provided for each species. The pairwise sequence identity for all species pairs is included for the mitochondrial genome comparisons. Supplemental File 2: Pearson correlation matrix for whole-genome k-mer signatures. The Pearson correlation matrix between all pairs of the studied species is provided for k [file 4259479.f1.zip › 4259479.f1/S6_File.xlsx]

## Sheet: 5' UTR k=7
	Anopheles_gambiae	Drosophila_erecta	Drosophila_grimshawi	Drosophila_melanogaster	Drosophila_mojavensis	Drosophila_pseudoobscura	Drosophila_simulans	Drosophile_ananassae
Anopheles_gambiae	1	0.763106	0.725341	0.773939	0.701789	0.623142	0.735385	0.734278
Drosophila_erecta	0.763106	1	0.861825	0.972844	0.849932	0.703569	0.962041	0.922033
Drosophila_grimshawi	0.725341	0.861825	1	0.877961	0.939139	0.69883	0.866316	0.825854
Drosophila_melanogaster	0.773939	0.972844	0.877961	1	0.865572	0.714275	0.974596	0.931824
Drosophila_mojavensis	0.701789	0.849932	0.939139	0.865572	1	0.692053	0.854443	0.805075
Drosophila_pseudoobscura	0.623142	0.703569	0.69883	0.714275	0.692053	1	0.703437	0.703382
Drosophila_simulans	0.735385	0.962041	0.866316	0.974596	0.854443	0.703437	1	0.927036
Drosophile_ananassae	0.734278	0.922033	0.825854	0.931824	0.805075	0.703382	0.927036	1

## Sheet: 5' UTR k=8
	Anopheles_gambiae	Drosophila_erecta	Drosophila_grimshawi	Drosophila_melanogaster	Drosophila_mojavensis	Drosophila_pseudoobscura	Drosophila_simulans	Drosophile_ananassae
Anopheles_gambiae	1	0.671009	0.630301	0.694173	0.621567	0.422392	0.655678	0.643318
Drosophila_erecta	0.671009	1	0.772086	0.923708	0.775185	0.505864	0.909839	0.838217
Drosophila_grimshawi	0.630301	0.772086	1	0.80075	0.851333	0.50343	0.785643	0.736064
Drosophila_melanogaster	0.694173	0.923708	0.80075	1	0.804342	0.532002	0.939988	0.863477
Drosophila_mojavensis	0.621567	0.775185	0.851333	0.804342	1	0.506592	0.789442	0.731801
Drosophila_pseudoobscura	0.422392	0.505864	0.50343	0.532002	0.506592	1	0.519425	0.534741
Drosophila_simulans	0.655678	0.909839	0.785643	0.939988	0.789442	0.519425	1	0.854259
Drosophile_ananassae	0.643318	0.838217	0.736064	0.863477	0.731801	0.534741	0.854259	1

## Sheet: 5' UTR k=9
	Anopheles_gambiae	Drosophila_erecta	Drosophila_grimshawi	Drosophila_melanogaster	Drosophila_mojavensis	Drosophila_pseudoobscura	Drosophila_simulans	Drosophile_ananassae
Anopheles_gambiae	1	0.471488	0.449196	0.511826	0.449534	0.200552	0.4801	0.452524
Drosophila_erecta	0.471488	1	0.596121	0.802354	0.608434	0.280265	0.78578	0.660068
Drosophila_grimshawi	0.449196	0.596121	1	0.642409	0.680726	0.33603	0.625643	0.573342
Drosophila_melanogaster	0.511826	0.802354	0.642409	1	0.65848	0.309459	0.853691	0.703759
Drosophila_mojavensis	0.449534	0.608434	0.680726	0.65848	1	0.3182	0.642366	0.577942
Drosophila_pseudoobscura	0.200552	0.280265	0.33603	0.309459	0.3182	1	0.288492	0.320481
Drosophila_simulans	0.4801	0.78578	0.625643	0.853691	0.642366	0.288492	1	0.690467
Drosophile_ananassae	0.452524	0.660068	0.573342	0.703759	0.577942	0.320481	0.690467	1

## Sheet: common motifs
common heptamers	common octamers	common nonamers
AAACAAA	AAAAACAA	AAAAAAACA
AAAGTGC	AAAACAAA	AAAAAACAA
AACAAAA	AAAAGAAA	AAAAAAGAA
AAGTGCA	AAAAGCAA	AAAAAAGTG
AGCAACA	AAAAGTGC	AAAAAATAA
AGCCAGC	AAAAGTGT	AAAAACAAA
AGTGTGT	AAAATAAA	AAAAAGAAA
ATTTGTT	AAACAAAA	AAAAAGCAA
ATTTTGT	AAACAAAC	AAAAAGTGC
ATTTTTG	AAAGAAAA	AAAAAGTGT
ATTTTTT	AAAGCAAA	AAAAATAAA
CAACAGC	AAAGTGAA	AAAACAAAA
CAAGTGC	AAAGTGCA	AAAACAAAC
CAGCAAC	AAATAAAA	AAAACAACA
CAGCCAG	AAATAAAT	AAAACCAAA
CAGCCGC	AAATTGTT	AAAACGAAA
CAGCGGC	AAATTTGT	AAAAGAAAA
CAGCTGC	AACAAAAA	AAAAGCAAA
CCAGCAG	AACAAAAC	AAAAGCAAC
CCGCAGC	AACAAACA	AAAAGTGAA
CGAGTGC	AACAACAA	AAAAGTGCA
CGCCAGC	AACAGCAA	AAAAGTGTG
CGCGTGT	AACAGCAG	AAAAGTGTT
CGCTGCC	AACAGCTG	AAAATAAAA
CGGCAGC	AAGCAGCA	AAAATAAAT
CGTGTGC	AAGCGAAA	AAAATATAT
CGTGTGT	AAGTGAAA	AAAATTGTG
CTGCAGC	AAGTGCAA	AAAATTTGT
CTGCCGC	AAGTGTGT	AAACAAAAA
CTGTGTG	AAGTGTTT	AAACAAAAC
GAGCAGC	AATTGTGC	AAACAAAAG
GCAACAA	AATTGTTT	AAACAAACA
GCAGCCA	AATTTGTG	AAACAACAA
GCAGCCG	AATTTGTT	AAACACAAA
GCAGCGG	AATTTTTT	AAACACACA
GCAGCTG	ACAAAAAA	AAACAGAAA
GCCAGCA	ACAACAAA	AAACAGCAA
GCCAGCC	ACAACAAC	AAACAGCTG
GCCAGTG	ACAGCAAC	AAACCAAAA
GCCGCTG	ACAGCAGC	AAACGAAAA
GCGAGTG	ACAGCTGT	AAACGCAAA
GCGCAGC	ACATTTTT	AAACGCAGC
GCGCGTG	ACGCACAC	AAAGAAAAA
GCGCTGC	ACGGCAGC	AAAGAAAAG
GCGGCAG	ACTGTGTG	AAAGAGAGA
GCGTGCG	AGAAGAAG	AAAGCAAAA
GCGTGTG	AGAAGCAG	AAAGCAAAC
GCGTTTT	AGAGCAGC	AAAGCCAAA
GCTGCAG	AGCAACAA	AAAGCGAAA
GCTGCCG	AGCAACAG	AAAGGCAAA
GGCAGCA	AGCAGAAG	AAAGTGAAA
GGCAGCG	AGCAGAGC	AAAGTGCAA
GTCGCCG	AGCAGCAA	AAAGTGTGC
GTGCGCG	AGCAGCAC	AAAGTGTTT
GTGCGTG	AGCAGCAG	AAATAAAAA
GTGCTGC	AGCAGCCA	AAATAAATA
GTGTGCC	AGCAGCCG	AAATAATAA
GTGTGCG	AGCAGCGG	AAATATATA
GTGTTTG	AGCAGGAG	AAATATTTG
GTGTTTT	AGCCAGCA	AAATATTTT
GTTTGTG	AGCCAGCC	AAATTGAAA
GTTTGTT	AGCCGCAG	AAATTGCAA
GTTTTGT	AGCGAGAG	AAATTGTGT
GTTTTTC	AGCGCAGC	AAATTGTTG
GTTTTTG	AGCGCGCG	AAATTGTTT
GTTTTTT	AGCGGCAG	AAATTTGTG
TATTTTT	AGCTGCTG	AAATTTGTT
TCGCCGC	AGCTGTTT	AACAAAAAA
TCTGTGT	AGGAGCAG	AACAAAAAC
TGCATTT	AGGAGGAG	AACAAAAAG
TGCGTGC	AGTGAAAA	AACAAAACA
TGCGTGT	AGTGCAAA	AACAAAAGC
TGTGCGC	AGTGCAAT	AACAAACAA
TGTGCGT	AGTGCAGT	AACAACAAA
TGTGTTT	AGTGCGCG	AACAACAAG
TGTTTGT	AGTGCGTG	AACAACAAT
TGTTTTC	AGTGTGCG	AACAACAGC
TGTTTTG	AGTGTGTG	AACAACTGC
TGTTTTT	AGTGTTTT	AACACACAC
TTATTTT	AGTTTTTG	AACAGCAGC
TTCGTTT	AGTTTTTT	AACAGCTGA
TTGTGCG	ATATATTT	AACAGCTGC
TTGTGTG	ATATTTTT	AACAGCTGT
TTGTGTT	ATGTGTGT	AACATTTTT
TTGTTTA	ATTGTTTT	AACGCCAGC
TTGTTTG	ATTTATTT	AACGCGCGC
TTGTTTT	ATTTGTGC	AACTGCAGC
TTTATTT	ATTTGTGT	AAGAAAAAA
TTTCGTT	ATTTGTTT	AAGAAGCAG
TTTCTTT	ATTTTGTG	AAGAGAGAG
TTTGTGC	ATTTTGTT	AAGCAAAAA
TTTGTGT	ATTTTTGC	AAGCAAAGC
TTTGTTG	ATTTTTGT	AAGCAACAA
TTTGTTT	ATTTTTTG	AAGCAGCAA
TTTTATT	ATTTTTTT	AAGCAGCAG
TTTTCGT	CAAAACAA	AAGCAGCCA
TTTTGGC	CAAACAAA	AAGTGAAAA
TTTTGTG	CAAAGTGC	AAGTGAAGT
TTTTGTT	CAACAAAA	AAGTGAATT
TTTTTCG	CAACAACA	AAGTGCAAA
TTTTTCT	CAACAGCA	AAGTGCAAT
TTTTTGC	CAACTGCA	AAGTGCAGT
TTTTTGG	CAAGTGCA	AAGTGCATT
TTTTTGT	CACCAGCA	AAGTGCGTG
	CAGCAACA	AAGTGTGTG
	CAGCAGAA	AAGTGTTTG
	CAGCAGCA	AAGTGTTTT
	CAGCAGCC	AAGTTTTTG
	CAGCAGCG	AAGTTTTTT
	CAGCAGCT	AATAAATAA
	CAGCAGGA	AATATTTTT
	CAGCCAGC	AATTGAATT
	CAGCCGCA	AATTGCAAA
	CAGCCGCC	AATTGCATT
	CAGCGACG	AATTGTGTG
	CAGCGAGC	AATTGTGTT
	CAGCGCAG	AATTGTTGT
	CAGCGGCA	AATTGTTTA
	CAGCGGCG	AATTGTTTG
	CAGCTGTT	AATTGTTTT
	CAGGAGCA	AATTTAATT
	CAGTGCAG	AATTTGCAT
	CAGTGTGT	AATTTGTGT
	CATTTGTT	AATTTGTTT
	CATTTTTG	AATTTTGTT
	CATTTTTT	AATTTTTGT
	CCAACAAC	ACAAAAACA
	CCAAGTGC	ACAAAACAA
	CCACCACC	ACAAACAAA
	CCAGCAGC	ACAACAAAA
	CCAGCCAG	ACAACAGCA
	CCCCCGCC	ACACACAAA
	CCCGCCCC	ACACACATA
	CCGCAGCA	ACACACGCA
	CCGCCAGC	ACACATACA
	CCGCCCGC	ACACCAACA
	CCGCCGCC	ACACGCACA
	CCGCCGCT	ACAGCAACA
	CCGCCGTC	ACAGCAGCA
	CCGCTGCC	ACAGCAGCC
	CCGCTGGC	ACAGCCAGC
	CCTGTGTG	ACAGCGGCA
	CGACGACG	ACAGCTGAT
	CGAGCGAG	ACAGCTGTT
	CGAGTGCA	ACATACATA
	CGAGTGCG	ACATTTTTT
	CGAGTGTG	ACCAACAAC
	CGCACACA	ACCACCCAC
	CGCAGCAG	ACCAGCAAC
	CGCAGCCG	ACCAGCAGC
	CGCCAGCA	ACCCACACA
	CGCCCGCC	ACCGCCGCC
	CGCCGACG	ACGCACACA
	CGCCGCCA	ACGCAGCAG
	CGCCGCCG	ACGCCGCCG
	CGCCGCGC	ACGCGAGTG
	CGCCGCGT	ACGCGCGCG
	CGCCGCTG	ACGCGCGTG
	CGCCGTCG	ACGCGTGTG
	CGCGAGTG	ACGGCAGCA
	CGCGCGTG	ACGTCGCCG
	CGCGCGTT	ACGTCGTCG
	CGCGCTGC	ACGTGCTGC
	CGCGTCGC	ACGTGTGTG
	CGCGTGCG	ACGTGTTTT
	CGCGTGTG	ACTGGCAGC
	CGCGTTTT	ACTGTGTGC
	CGCTGCCA	ACTGTGTGT
	CGCTGCCG	AGAAAAGTG
	CGCTGCGC	AGAAGAAGC
	CGCTGCTG	AGAAGCAGA
	CGGCAGCA	AGAAGCAGC
	CGGCAGCG	AGAGAGCAG
	CGGCGGCG	AGAGAGCGA
	CGGCGTCG	AGAGAGCGC
	CGTCGCCG	AGAGCAGAG
	CGTCGCGT	AGAGCAGCA
	CGTCGCTG	AGAGCGAGA
	CGTCGTCG	AGAGGCAGC
	CGTGCCGC	AGAGTGTGT
	CGTGCGCG	AGCAAAAGC
	CGTGCGTG	AGCAACAAA
	CGTGCTGC	AGCAACAAC
	CGTGTGCG	AGCAACAGC
	CGTGTGTG	AGCACACAC
	CGTGTGTT	AGCAGAAGC
	CGTGTTTT	AGCAGAGCA
	CGTTGTTG	AGCAGCAAA
	CGTTTCGT	AGCAGCAAC
	CGTTTGTT	AGCAGCAAG
	CGTTTTGT	AGCAGCAAT
	CGTTTTTG	AGCAGCACA
	CGTTTTTT	AGCAGCACC
	CTCTCTTT	AGCAGCAGA
	CTGCAGCA	AGCAGCAGG
	CTGCCAGC	AGCAGCAGT
	CTGCCGCC	AGCAGCATC
	CTGCCGCT	AGCAGCCAA
	CTGCTGCA	AGCAGCCAC
	CTGCTGCC	AGCAGCCAG
	CTGCTGCG	AGCAGCCGC
	CTGCTGCT	AGCAGCCGG
	CTGGCAGC	AGCAGCGAC
	CTGTGTGC	AGCAGCGCA
	CTGTGTGT	AGCAGCGGA
	CTGTTGTT	AGCAGCGGC
	CTGTTTTG	AGCAGCTGA
	CTTGTGTG	AGCAGCTGC
	CTTTTGTT	AGCAGGAGC
	CTTTTTGT	AGCAGGAGG
	CTTTTTTT	AGCAGGCAG
	GAAAAGTG	AGCAGTAGC
	GAAGCAGC	AGCCACAGC
	GACGACGA	AGCCAGAGC
	GAGAGCAG	AGCCAGCAG
	GAGCAGCA	AGCCAGCCA
	GAGCGAGA	AGCCAGCCG
	GAGGAGGA	AGCCAGCGG
	GAGGCAGC	AGCCGCAGC
	GAGTGTGT	AGCCGCCGC
	GCAACAAA	AGCCGGAGC
	GCAACAAC	AGCGACAGC
	GCAACAGC	AGCGACGCC
	GCAAGTGC	AGCGAGAGA
	GCACACAC	AGCGAGCAG
	GCAGAGCA	AGCGAGTGC
	GCAGCAAC	AGCGCAGCA
	GCAGCAGA	AGCGCAGCG
	GCAGCAGC	AGCGCCAGC
	GCAGCAGG	AGCGCGCGC
	GCAGCAGT	AGCGCGCGT
	GCAGCATC	AGCGGAGCA
	GCAGCCAC	AGCGGCAGC
	GCAGCCAG	AGCGGCGGC
	GCAGCCGC	AGCGTGTGT
	GCAGCGAC	AGCTCCAGC
	GCAGCGCA	AGCTGCAGC
	GCAGCGGA	AGCTGCCAG
	GCAGCGGC	AGCTGCGGC
	GCAGCGGG	AGCTGCTGC
	GCAGCTGC	AGCTGGAGC
	GCAGGAGC	AGGAGCAGC
	GCAGGCAG	AGGAGCAGG
	GCATTTTT	AGGAGGCGG
	GCCAAGTG	AGGCAGCAG
	GCCACGCC	AGGCGGCGG
	GCCAGCAG	AGTAGCAGC
	GCCAGCCA	AGTCGCAGC
	GCCAGCGG	AGTCGCCGC
	GCCAGTGC	AGTGAAAAG
	GCCGCAGC	AGTGAAGTG
	GCCGCCAA	AGTGAGTGC
	GCCGCCAG	AGTGCAAAA
	GCCGCCGA	AGTGCAAAT
	GCCGCCGC	AGTGCAACA
	GCCGCCGT	AGTGCAATA
	GCCGCTGC	AGTGCAATT
	GCCGCTGG	AGTGCAGCA
	GCGAGTGC	AGTGCAGTG
	GCGAGTGT	AGTGCAGTT
	GCGCAGCA	AGTGCATTT
	GCGCAGCG	AGTGCGCGT
	GCGCCGCC	AGTGCGTGC
	GCGCGCGT	AGTGGCAGC
	GCGCGTCG	AGTGTGCGA
	GCGCGTGC	AGTGTGCGT
	GCGCGTGT	AGTGTGTGA
	GCGCGTTT	AGTGTGTGC
	GCGCTGCC	AGTGTGTGT
	GCGCTGCG	AGTGTTTGT
	GCGGCAGC	AGTGTTTTG
	GCGGCGCG	AGTGTTTTT
	GCGGCGGC	AGTTGCCGC
	GCGTGCGC	AGTTGTTGT
	GCGTGCGG	AGTTTGTTG
	GCGTGCGT	AGTTTGTTT
	GCGTGTGC	AGTTTTTGT
	GCGTGTGT	AGTTTTTTG
	GCGTGTTT	AGTTTTTTT
	GCGTTTTT	ATAAATAAA
	GCTCTCTC	ATACACACA
	GCTGCAGC	ATACATACA
	GCTGCCGC	ATACATATA
	GCTGCCTG	ATATATTTT
	GCTGCGCG	ATATTTATT
	GCTGCTGC	ATATTTGTT
	GCTGCTGG	ATATTTTTG
	GCTGGCAG	ATATTTTTT
	GCTGTGCG	ATCAGCAGC
	GCTGTTGC	ATCAGCTGT
	GGAGCAGG	ATCGCATCG
	GGAGGAGG	ATGTGTGCG
	GGCAGCAG	ATGTGTGTG
	GGCAGCGG	ATTATTTTT
	GGCAGTGC	ATTCGTGTG
	GGCGGCAG	ATTGATTTT
	GGCGGCGG	ATTGCATTT
	GGCGGGCG	ATTGTGCAA
	GGTGGTGG	ATTGTGTGT
	GGTGTGTG	ATTGTGTTT
	GTCGCCGC	ATTGTTATT
	GTCGCCGT	ATTGTTTAT
	GTCGCGTG	ATTGTTTGT
	GTCGCTGC	ATTGTTTTC
	GTCGTCGG	ATTGTTTTG
	GTCGTCGT	ATTGTTTTT
	GTCGTGTG	ATTTAATTT
	GTCTGTGT	ATTTATTTA
	GTGAGTGT	ATTTATTTT
	GTGCAGTG	ATTTCAATT
	GTGCATTT	ATTTCATTT
	GTGCCAGT	ATTTCGCTG
	GTGCGAGT	ATTTCGTTT
	GTGCGCGA	ATTTGCATT
	GTGCGCGC	ATTTGGCCA
	GTGCGGCG	ATTTGTATT
	GTGCGTGA	ATTTGTGCA
	GTGCGTGC	ATTTGTGCG
	GTGCGTGT	ATTTGTGTG
	GTGCGTTG	ATTTGTGTT
	GTGCGTTT	ATTTGTTGT
	GTGCTGCC	ATTTGTTTA
	GTGCTGCT	ATTTGTTTG
	GTGCTGTG	ATTTGTTTT
	GTGTCGCG	ATTTTATTT
	GTGTCTGT	ATTTTCATT
	GTGTGAGT	ATTTTCGTT
	GTGTGCCA	ATTTTGTGC
	GTGTGCCG	ATTTTGTTT
	GTGTGCGA	ATTTTTATT
	GTGTGCGC	ATTTTTCGT
	GTGTGCGT	ATTTTTGGC
	GTGTGCTG	ATTTTTGTA
	GTGTGCTT	ATTTTTGTG
	GTGTGTAT	ATTTTTGTT
	GTGTGTCG	ATTTTTTAT
	GTGTGTCT	ATTTTTTGC
	GTGTGTGA	ATTTTTTGG
	GTGTGTGC	ATTTTTTGT
	GTGTGTGG	ATTTTTTTG
	GTGTGTTC	ATTTTTTTT
	GTGTGTTG	CAAAAAAAA
	GTGTGTTT	CAAAAACAA
	GTGTTGGT	CAAAAAGTG
	GTGTTGTG	CAAAACAAA
	GTGTTTGC	CAAAACAAC
	GTGTTTGT	CAAAAGAAA
	GTGTTTTC	CAAAAGCAA
	GTGTTTTG	CAAAAGTGC
	GTGTTTTT	CAAACAAAA
	GTTCGGTT	CAAACACAC
	GTTCGTGT	CAAAGCAAA
	GTTCGTTT	CAAAGTGCA
	GTTGCTGC	CAAATCAAA
	GTTGTGCG	CAAATTGAA
	GTTGTGTG	CAAATTGTT
	GTTGTGTT	CAACAAAAA
	GTTGTTGC	CAACAAAAG
	GTTGTTGT	CAACAAACA
	GTTGTTTG	CAACAACAC
	GTTGTTTT	CAACAACAG
	GTTTATTT	CAACAAGTG
	GTTTGTGC	CAACAATAA
	GTTTGTGT	CAACAGCAA
	GTTTGTTG	CAACAGCAG
	GTTTGTTT	CAACAGCTG
	GTTTTCGT	CAACCACAA
	GTTTTGGC	CAACGGCAA
	GTTTTGGT	CAACGGCAG
	GTTTTGTG	CAACTGCAA
	GTTTTGTT	CAACTGCAG
	GTTTTTCG	CAAGCAGCA
	GTTTTTCT	CAAGTGAAA
	GTTTTTGC	CAAGTGCAA
	GTTTTTGG	CAAGTGTGT
	GTTTTTGT	CAAGTGTTT
	GTTTTTTG	CAAGTTTTT
	GTTTTTTT	CAATTGTGC
	TATGTGTG	CAATTTGTT
	TATTTATT	CAATTTTTT
	TATTTGTT	CACACAAAA
	TATTTTGT	CACACACCC
	TATTTTTG	CACACACGC
	TATTTTTT	CACACACTC
	TCAGCAGC	CACACATAC
	TCGAGTGC	CACACGCAC
	TCGCCAGC	CACACTCAC
	TCGCCGCC	CACACTCGC
	TCGCGTCG	CACAGCAGC
	TCGCGTGT	CACATACAC
	TCGCGTTT	CACCAGCAA
	TCGCTCGC	CACCAGCAG
	TCGCTGCC	CACCCACCC
	TCGCTTTT	CACGCACAC
	TCGGTTCG	CACGCACGC
	TCGTCGCC	CACTCACAC
	TCGTCGCG	CACTGCTGC
	TCGTCGTC	CAGAAGCAG
	TCGTGTGT	CAGAGCAGC
	TCGTTTCG	CAGAGGCAG
	TCGTTTTG	CAGCAACAA
	TCGTTTTT	CAGCAACAG
	TCTGCTGC	CAGCACACA
	TCTGTGTG	CAGCACCAC
	TCTGTTTT	CAGCAGAAG
	TCTTTTTT	CAGCAGCAA
	TGCAAGTG	CAGCAGCAC
	TGCAGCAG	CAGCAGCAT
	TGCAGCTG	CAGCAGCCA
	TGCAGTGC	CAGCAGCCG
	TGCATTTG	CAGCAGCGA
	TGCATTTT	CAGCAGCGC
	TGCCAGCG	CAGCAGCGG
	TGCCAGTG	CAGCAGCTA
	TGCCGCCG	CAGCAGCTC
	TGCCGCTG	CAGCAGGAG
	TGCCTGTG	CAGCAGGCG
	TGCGAGTG	CAGCAGTAG
	TGCGCGCG	CAGCCAGCA
	TGCGCTGC	CAGCCAGCC
	TGCGTGCG	CAGCCAGCG
	TGCGTGTG	CAGCCCTGG
	TGCGTTTT	CAGCCGCAA
	TGCTGCAG	CAGCCGCAG
	TGCTGCCA	CAGCCGCCG
	TGCTGCCG	CAGCCGTCG
	TGCTGCTG	CAGCGACAG
	TGCTGGCG	CAGCGACGC
	TGCTGTGT	CAGCGAGCA
	TGCTTGTG	CAGCGCAGC
	TGGCAGCA	CAGCGCCAC
	TGGCAGTG	CAGCGCCAG
	TGGTGGTG	CAGCGCTGC
	TGGTTTTT	CAGCGGCAG
	TGTATGTG	CAGCGGCCA
	TGTCTGTG	CAGCGGCGC
	TGTGAGTG	CAGCGGCGG
	TGTGCAAA	CAGCGGCTG
	TGTGCCGC	CAGCTGATT
	TGTGCCTG	CAGCTGCAA
	TGTGCGAG	CAGCTGCCA
	TGTGCGCC	CAGCTGCTG
	TGTGCGCG	CAGCTGTTG
	TGTGCGGC	CAGCTGTTT
	TGTGCGGT	CAGGAGCAG
	TGTGCGTG	CAGGCAGCA
	TGTGCGTT	CAGTAGCAG
	TGTGCTGC	CAGTCGCCG
	TGTGGGTG	CAGTCGCTG
	TGTGTCTG	CAGTGCAGT
	TGTGTGAA	CAGTGCCAG
	TGTGTGAG	CAGTGCGTG
	TGTGTGCA	CAGTGCTGC
	TGTGTGCC	CAGTGGCAG
	TGTGTGCG	CAGTGTGTG
	TGTGTGCT	CAGTGTTTT
	TGTGTGGG	CAGTTGCAG
	TGTGTGTA	CAGTTGCCG
	TGTGTGTC	CAGTTGCTG
	TGTGTGTT	CAGTTGGCC
	TGTGTTGG	CAGTTGTGC
	TGTGTTGT	CATACACAC
	TGTGTTTG	CATACATAC
	TGTGTTTT	CATACATAT
	TGTTGCTG	CATATATAT
	TGTTGGTG	CATCAGCAG
	TGTTGTGC	CATCAGCTG
	TGTTGTGT	CATGTGTGT
	TGTTGTTG	CATTGTTTT
	TGTTGTTT	CATTTATTT
	TGTTTATT	CATTTGCCG
	TGTTTGCG	CATTTGTTG
	TGTTTGTG	CATTTGTTT
	TGTTTGTT	CATTTTGCA
	TGTTTTGC	CATTTTTCT
	TGTTTTGG	CATTTTTGT
	TGTTTTGT	CATTTTTTG
	TGTTTTTA	CATTTTTTT
	TGTTTTTC	CCAAAACAA
	TGTTTTTG	CCAAACAAA
	TGTTTTTT	CCAACAACA
	TTATTTGT	CCAAGTGCA
	TTATTTTT	CCAATTGGA
	TTCGCTGC	CCACACACA
	TTCGGTTT	CCACAGCCA
	TTCGTGTG	CCACCAGCA
	TTCGTTTC	CCACCCACA
	TTCGTTTT	CCACCCACC
	TTCTGTTT	CCACCGCCA
	TTGATTTT	CCAGCAACA
	TTGCAGTT	CCAGCAGCA
	TTGCATTT	CCAGCAGCC
	TTGCCAGC	CCAGCCAGC
	TTGCCGCC	CCAGCGCCA
	TTGCTGGC	CCAGCGGCA
	TTGCTGTT	CCAGTGCCA
	TTGCTTTT	CCAGTGTGT
	TTGGCCAG	CCCACACAC
	TTGGTTTT	CCCACCACC
	TTGTGCAA	CCCACCCAC
	TTGTGCGC	CCCACCCCC
	TTGTGCGT	CCCACGCCC
	TTGTGCTG	CCCAGCAGC
	TTGTGTGC	CCCCACCCC
	TTGTGTGT	CCCCCGCCC
	TTGTGTTT	CCCCGCCCC
	TTGTTATT	CCCGCCCCC
	TTGTTGCC	CCCGCTGCC
	TTGTTGCT	CCCTCTCTC
	TTGTTGTC	CCGAGCAGC
	TTGTTGTG	CCGCAGCAA
	TTGTTGTT	CCGCAGCAG
	TTGTTTAC	CCGCAGCCG
	TTGTTTAT	CCGCAGCTG
	TTGTTTGC	CCGCCACCG
	TTGTTTGG	CCGCCAGCA
	TTGTTTGT	CCGCCCACC
	TTGTTTTC	CCGCCCGCC
	TTGTTTTG	CCGCCGACG
	TTGTTTTT	CCGCCGCCA
	TTTAATTT	CCGCCGCCC
	TTTAGTTT	CCGCCGCTG
	TTTATTTA	CCGCCGTCG
	TTTATTTG	CCGCGTGTG
	TTTATTTT	CCGCTGCAG
	TTTCAATT	CCGCTGCCA
	TTTCATTT	CCGCTGCCG
	TTTCGGTT	CCGCTGCTG
	TTTCGTGT	CCGCTGGCA
	TTTCGTTT	CCGTCGCCG
	TTTCTGTG	CCGTCGTCG
	TTTCTGTT	CCGTGTGTG
	TTTCTTTT	CCGTTCCGT
	TTTGCATT	CCGTTTGTT
	TTTGCCGC	CCTCTCTCT
	TTTGCGGC	CCTGTGTGC
	TTTGCTGC	CCTGTGTGT
	TTTGCTTT	CGAAAAGTG
	TTTGGCCA	CGACAACAA
	TTTGGCGC	CGACGCCGC
	TTTGGCTG	CGAGAGAGA
	TTTGGTTT	CGAGAGCGA
	TTTGTGCA	CGAGCAGCA
	TTTGTGCG	CGAGCGAGA
	TTTGTGCT	CGAGCGGTT
	TTTGTGTG	CGAGTCGCG
	TTTGTGTT	CGAGTGCAA
	TTTGTTGC	CGAGTGCAG
	TTTGTTGG	CGAGTGCGC
	TTTGTTGT	CGAGTGCGT
	TTTGTTTA	CGAGTGTGC
	TTTGTTTC	CGAGTGTGT
	TTTGTTTG	CGATCGCCG
	TTTGTTTT	CGATTTGTG
	TTTTAATT	CGATTTGTT
	TTTTATTT	CGATTTTTT
	TTTTCATT	CGCACACAC
	TTTTCGGT	CGCACACGC
	TTTTCGTG	CGCACGCAC
	TTTTCGTT	CGCAGCAGC
	TTTTCTGC	CGCAGCAGG
	TTTTCTGT	CGCAGCCGC
	TTTTCTTT	CGCAGCGAG
	TTTTGCAT	CGCAGCGCA
	TTTTGCCG	CGCAGCGGC
	TTTTGCGC	CGCAGTGCG
	TTTTGCTG	CGCAGTTCG
	TTTTGCTT	CGCATTTTT
	TTTTGGCC	CGCCAAGTG
	TTTTGGCG	CGCCACCGC
	TTTTGGGC	CGCCAGCAG
	TTTTGGTT	CGCCAGCCG
	TTTTGTGC	CGCCATCGC
	TTTTGTGT	CGCCCACGC
	TTTTGTTC	CGCCCCCGC
	TTTTGTTG	CGCCCGCCC
	TTTTGTTT	CGCCCGCCG
	TTTTTATT	CGCCGCAGC
	TTTTTCGC	CGCCGCCAC
	TTTTTCGT	CGCCGCCAG
	TTTTTCTC	CGCCGCCGA
	TTTTTCTG	CGCCGCCGT
	TTTTTCTT	CGCCGCGCG
	TTTTTGCA	CGCCGCTGC
	TTTTTGCG	CGCCGTCGC
	TTTTTGCT	CGCCGTCGT
	TTTTTGGC	CGCCGTTTT
	TTTTTGGG	CGCCTTTTT
	TTTTTGGT	CGCGACGCG
	TTTTTGTG	CGCGAGTGC
	TTTTTGTT	CGCGAGTGT
	TTTTTTAA	CGCGCGCAA
	TTTTTTAT	CGCGCGTCG
	TTTTTTCC	CGCGCGTGC
	TTTTTTCG	CGCGCGTGT
	TTTTTTCT	CGCGCGTTT
	TTTTTTGC	CGCGCTGCC
	TTTTTTGG	CGCGCTGCG
	TTTTTTGT	CGCGCTTCG
	TTTTTTTA	CGCGTCGCA
	TTTTTTTC	CGCGTCGCC
	TTTTTTTG	CGCGTCGCG
		CGCGTCGTG
		CGCGTGCGC
		CGCGTGTGA
		CGCGTGTGC
		CGCGTGTGT
		CGCGTGTTT
		CGCGTTGTT
		CGCGTTTTC
		CGCGTTTTG
		CGCGTTTTT
		CGCTCGCTC
		CGCTCTCGC
		CGCTCTCTC
		CGCTCTCTT
		CGCTGCAGC
		CGCTGCCAC
		CGCTGCCAG
		CGCTGCCGC
		CGCTGCCTG
		CGCTGCTGC
		CGCTGCTGT
		CGCTGGCCA
		CGCTTGTGT
		CGCTTTGTT
		CGCTTTTTT
		CGGAAGCGG
		CGGACGTGT
		CGGAGGCGG
		CGGCAACGG
		CGGCAGCAA
		CGGCAGCAG
		CGGCAGCCG
		CGGCAGCGG
		CGGCCAGCG
		CGGCGGCCA
		CGGCGGCGA
		CGGCGGCGT
		CGGTGGCGG
		CGGTGGTGG
		CGGTGTGTG
		CGGTTCGGT
		CGGTTCGTT
		CGGTTGTGT
		CGGTTTTTG
		CGTCGAGTG
		CGTCGCAGT
		CGTCGCCGC
		CGTCGCCGT
		CGTCGCGTC
		CGTCGCGTG
		CGTCGCGTT
		CGTCGCTGC
		CGTCGCTGT
		CGTCGTCGA
		CGTCGTCGG
		CGTCGTGTT
		CGTCGTTGT
		CGTCGTTTT
		CGTGAGTGT
		CGTGCGCGC
		CGTGCGCGT
		CGTGCGGTT
		CGTGCGTGT
		CGTGCTGCC
		CGTGCTGCT
		CGTGTCGCG
		CGTGTGAAA
		CGTGTGCCG
		CGTGTGCGC
		CGTGTGCGT
		CGTGTGCTT
		CGTGTGTGA
		CGTGTGTGC
		CGTGTGTGT
		CGTGTGTTG
		CGTGTGTTT
		CGTGTTTCG
		CGTGTTTGT
		CGTGTTTTG
		CGTGTTTTT
		CGTTCCGTT
		CGTTCGGTT
		CGTTGTCGT
		CGTTGTTGT
		CGTTGTTTT
		CGTTTGTGT
		CGTTTGTTT
		CGTTTTCGT
		CGTTTTGTG
		CGTTTTGTT
		CGTTTTTCG
		CGTTTTTGT
		CGTTTTTTT
		CTCACACAC
		CTCCTGCTC
		CTCGCTCGC
		CTCGCTCTC
		CTCGGCTCG
		CTCGTCGTC
		CTCTCGCTC
		CTCTCTCGC
		CTCTCTGTC
		CTCTGTGTG
		CTCTTTCTC
		CTGCAACTG
		CTGCAGCAG
		CTGCAGCCA
		CTGCAGCTG
		CTGCAGTGC
		CTGCAGTTG
		CTGCCAGCG
		CTGCCAGTG
		CTGCCGCCG
		CTGCCGCTC
		CTGCCTGCC
		CTGCCTGTG
		CTGCGCCGC
		CTGCGCTGC
		CTGCTCCTG
		CTGCTCTGC
		CTGCTGCAG
		CTGCTGCCA
		CTGCTGCCT
		CTGCTGCGG
		CTGCTGCTC
		CTGCTGCTT
		CTGCTGGCG
		CTGCTGGTG
		CTGCTGTTG
		CTGCTGTTT
		CTGCTTCTG
		CTGGAGCTG
		CTGGCAGCG
		CTGGGCAGC
		CTGGTGGTG
		CTGTCGTCG
		CTGTGCCTG
		CTGTGCGTG
		CTGTGCTCT
		CTGTGTCTG
		CTGTGTGCG
		CTGTGTGTC
		CTGTGTGTG
		CTGTGTGTT
		CTGTGTTTG
		CTGTTGCTG
		CTGTTGTTG
		CTGTTTTGT
		CTTGGCCAG
		CTTGTGTGT
		CTTGTGTTT
		CTTGTTGTT
		CTTGTTTGT
		CTTGTTTTT
		CTTTGTGTG
		CTTTGTTGT
		CTTTGTTTT
		CTTTTCGCT
		CTTTTGGCC
		CTTTTGTGT
		CTTTTGTTG
		CTTTTGTTT
		CTTTTTGTG
		CTTTTTGTT
		CTTTTTTGT
		CTTTTTTTG
		CTTTTTTTT
		GAAAAAAAA
		GAAAACAAA
		GAAAAGAAA
		GAAAAGTGA
		GAAAAGTGC
		GAAAGAAAA
		GAAAGAGAG
		GAAAGTGTG
		GAACAACAA
		GAAGAAGCA
		GAAGAGGAA
		GAAGCAGCA
		GACACACAC
		GACAGCAGC
		GACTGTGTG
		GAGAGAGCG
		GAGAGCAGC
		GAGAGCGAG
		GAGAGCGCG
		GAGAGGGAG
		GAGAGTGTG
		GAGCAGAGC
		GAGCAGCAG
		GAGCAGCCA
		GAGCAGCGG
		GAGCAGCTG
		GAGCAGGAG
		GAGCCGCAG
		GAGCGAGAG
		GAGCGAGCG
		GAGCGCGCG
		GAGCGGAGC
		GAGCGGGAG
		GAGCGTGCG
		GAGCGTGTG
		GAGGCAGCC
		GAGGCAGCG
		GAGGCGGAG
		GAGTGAGAG
		GAGTGCAGC
		GAGTGCGCG
		GAGTGCGTG
		GAGTGTGCG
		GAGTGTGTG
		GAGTGTGTT
		GAGTGTTTG
		GATTTGTGT
		GATTTTGTG
		GATTTTGTT
		GATTTTTTT
		GCAAAAGCA
		GCAAAAGTG
		GCAACAAAA
		GCAACAACA
		GCAACAACG
		GCAACAACT
		GCAACAGCA
		GCAACGCCA
		GCAACGGCA
		GCAACTGCA
		GCAAGTGCA
		GCAAGTGTG
		GCACACACA
		GCACCACCA
		GCACCAGCA
		GCAGAAGCA
		GCAGAGCAG
		GCAGAGGCA
		GCAGCAACA
		GCAGCAACG
		GCAGCACCA
		GCAGCAGAC
		GCAGCAGAG
		GCAGCAGCC
		GCAGCAGCG
		GCAGCAGCT
		GCAGCAGGA
		GCAGCAGGC
		GCAGCAGTA
		GCAGCAGTG
		GCAGCATCA
		GCAGCATCC
		GCAGCCAAA
		GCAGCCAAC
		GCAGCCACA
		GCAGCCAGC
		GCAGCCAGT
		GCAGCCGAA
		GCAGCCGCA
		GCAGCCGCG
		GCAGCCGCT
		GCAGCCGGA
		GCAGCGACG
		GCAGCGAGC
		GCAGCGCAG
		GCAGCGGAA
		GCAGCGGCA
		GCAGCGGCC
		GCAGCGGCG
		GCAGCTGAA
		GCAGCTGCA
		GCAGCTGCT
		GCAGCTGTG
		GCAGCTGTT
		GCAGGAGCA
		GCAGGCAGC
		GCAGTAGCA
		GCAGTGCAG
		GCAGTGCGG
		GCAGTGTGT
		GCAGTTGCT
		GCATGTGTG
		GCATTTGTG
		GCATTTGTT
		GCATTTTTG
		GCATTTTTT
		GCCAAGTGC
		GCCACAGCA
		GCCACAGCC
		GCCACCAGC
		GCCACCGCC
		GCCAGCAAC
		GCCAGCAGA
		GCCAGCAGC
		GCCAGCCAA
		GCCAGCCAG
		GCCAGCCGA
		GCCAGCCGC
		GCCAGCGAC
		GCCAGCGAG
		GCCAGCGCA
		GCCAGCGCC
		GCCAGCGGC
		GCCAGTGCC
		GCCAGTGGC
		GCCAGTGTG
		GCCATCAGC
		GCCCCCGCC
		GCCCGCTGC
		GCCGCAGCA
		GCCGCAGCC
		GCCGCAGCT
		GCCGCATTT
		GCCGCCAAA
		GCCGCCACC
		GCCGCCAGC
		GCCGCCGCG
		GCCGCCGCT
		GCCGCCGTC
		GCCGCTGCA
		GCCGCTGCC
		GCCGCTGCT
		GCCGCTTGC
		GCCGTCGCC
		GCCGTCGTC
		GCCGTGTGT
		GCCTGCCTG
		GCCTGCTGC
		GCCTGTGTG
		GCGAACGCG
		GCGACGCCG
		GCGACGGCG
		GCGACGTCG
		GCGAGAGAG
		GCGAGAGTG
		GCGAGCGAG
		GCGAGCGCG
		GCGAGTGCG
		GCGAGTGTG
		GCGAGTGTT
		GCGCACACA
		GCGCAGCAG
		GCGCAGCGC
		GCGCAGGCG
		GCGCCTGTG
		GCGCGCGTC
		GCGCGCGTG
		GCGCGCGTT
		GCGCGTCGC
		GCGCGTGCG
		GCGCGTGTG
		GCGCGTGTT
		GCGCGTTTT
		GCGCTCTCT
		GCGCTCTTT
		GCGCTGCCA
		GCGCTGCCG
		GCGCTGCGC
		GCGCTGCTC
		GCGCTGCTG
		GCGGAAGCG
		GCGGACGCG
		GCGGACGTG
		GCGGCAGAG
		GCGGCAGCA
		GCGGCAGCG
		GCGGCAGCT
		GCGGCAGTG
		GCGGCCAGC
		GCGGCGGCA
		GCGGCGGCC
		GCGGGTGTG
		GCGGTGGCA
		GCGGTGGCG
		GCGGTTGTG
		GCGTCGCGC
		GCGTCGCTG
		GCGTCGCTT
		GCGTCGTCG
		GCGTCGTGT
		GCGTGCGAG
		GCGTGCGCG
		GCGTGCGGC
		GCGTGCGGT
		GCGTGCGTG
		GCGTGTGAG
		GCGTGTGCC
		GCGTGTGCG
		GCGTGTGTA
		GCGTGTGTC
		GCGTGTGTG
		GCGTGTGTT
		GCGTGTTTG
		GCGTGTTTT
		GCGTTCGTG
		GCGTTGTGC
		GCGTTGTTG
		GCGTTTGTG
		GCGTTTTGT
		GCGTTTTTC
		GCGTTTTTG
		GCGTTTTTT
		GCTCGCTCG
		GCTCTCTCC
		GCTCTCTCT
		GCTGACTGC
		GCTGCAGCA
		GCTGCAGCC
		GCTGCAGCG
		GCTGCAGCT
		GCTGCAGTG
		GCTGCAGTT
		GCTGCATTT
		GCTGCCAAA
		GCTGCCAGC
		GCTGCCGCC
		GCTGCCGCT
		GCTGCCTGC
		GCTGCCTGT
		GCTGCGCAG
		GCTGCGCGC
		GCTGCGCGT
		GCTGCGCTG
		GCTGCGGCG
		GCTGCGGCT
		GCTGCGTTT
		GCTGCTCCA
		GCTGCTCTC
		GCTGCTCTG
		GCTGCTGCA
		GCTGCTGCC
		GCTGCTGCG
		GCTGCTGGA
		GCTGCTGGC
		GCTGCTGGT
		GCTGCTGTG
		GCTGCTGTT
		GCTGGAGCT
		GCTGGCAGC
		GCTGGCCAC
		GCTGGCCGC
		GCTGGCGCT
		GCTGTCGTC
		GCTGTGCGG
		GCTGTGCGT
		GCTGTGCTG
		GCTGTGTGT
		GCTGTTGCG
		GCTGTTGTT
		GCTGTTTGT
		GCTGTTTTG
		GCTTGTGTG
		GCTTGTGTT
		GCTTTTGGC
		GCTTTTGTT
		GCTTTTTTT
		GGACGTGTG
		GGAGCAGCA
		GGAGCAGGA
		GGAGCTGGA
		GGCAACGCC
		GGCAGCAAC
		GGCAGCAGC
		GGCAGCAGG
		GGCAGCCAA
		GGCAGCCAG
		GGCAGCGAC
		GGCAGCGCA
		GGCAGCGGC
		GGCAGCTGC
		GGCCAGCAG
		GGCCAGCGG
		GGCGAGCGA
		GGCGCCAGC
		GGCGCCGCC
		GGCGGCAGC
		GGCGGCGAC
		GGCGGCGGT
		GGCGGCGTC
		GGCGGGCGG
		GGCTGCTGC
		GGGCAGCAG
		GGGTGTGTG
		GGTCACACT
		GGTGCGTGT
		GGTGCTGCT
		GGTGGCGGC
		GGTGTGCGT
		GGTGTGTGC
		GGTGTGTGT
		GGTGTTTGT
		GGTGTTTTT
		GGTTCGGTT
		GGTTTTTTT
		GTAGCAGCA
		GTATCTGTG
		GTATTTGTG
		GTATTTGTT
		GTATTTTGT
		GTATTTTTT
		GTCACACTG
		GTCAGCTGT
		GTCCGTGTG
		GTCGACGTC
		GTCGCCAGC
		GTCGCCGCC
		GTCGCGCTC
		GTCGCGTCG
		GTCGCGTGT
		GTCGCGTTC
		GTCGCGTTG
		GTCGCTGCC
		GTCGCTGCT
		GTCGGTTGT
		GTCGTCGTT
		GTCGTGTGT
		GTCGTGTTT
		GTCGTTGTC
		GTCGTTGTT
		GTCGTTTGT
		GTCTCTCTC
		GTCTGTCTG
		GTCTGTGTG
		GTGAAAATT
		GTGAAAGTG
		GTGAAATTT
		GTGAAGTGA
		GTGAATTTT
		GTGAGAGAG
		GTGAGAGTG
		GTGAGTGTG
		GTGATTGTG
		GTGATTTGT
		GTGCAAAAA
		GTGCAAAGT
		GTGCAAGTG
		GTGCAATAA
		GTGCAATTT
		GTGCAGTGA
		GTGCAGTGC
		GTGCAGTGT
		GTGCAGTTG
		GTGCATGTG
		GTGCATTTG
		GTGCATTTT
		GTGCCAGCG
		GTGCCAGTG
		GTGCCAGTT
		GTGCCGCCG
		GTGCCGCTG
		GTGCCGTGC
		GTGCCTGTG
		GTGCGAAAA
		GTGCGAGTG
		GTGCGCCTG
		GTGCGCGAG
		GTGCGCGCA
		GTGCGCGCG
		GTGCGCGGC
		GTGCGCGTC
		GTGCGGCGG
		GTGCGGCTG
		GTGCGGGTG
		GTGCGGTGC
		GTGCGGTTC
		GTGCGTGAA
		GTGCGTGAG
		GTGCGTGCC
		GTGCGTGCG
		GTGCGTGTA
		GTGCGTGTC
		GTGCGTGTG
		GTGCGTGTT
		GTGCGTTGT
		GTGCGTTTG
		GTGCGTTTT
		GTGCTGCAG
		GTGCTGCCT
		GTGCTGCTG
		GTGCTGGTG
		GTGCTGTGC
		GTGCTGTGT
		GTGCTTGTG
		GTGCTTTTT
		GTGGAAGTG
		GTGGAGCGC
		GTGGAGTGC
		GTGGATGTG
		GTGGCAGCA
		GTGGCAGTG
		GTGGCGGTG
		GTGGCTGTG
		GTGGGAGTG
		GTGGTGCTG
		GTGGTGTGC
		GTGGTGTGT
		GTGTACGTG
		GTGTATGTG
		GTGTATTTT
		GTGTCCGTG
		GTGTCGCGC
		GTGTCTGTG
		GTGTGAAAA
		GTGTGAGCG
		GTGTGAGTG
		GTGTGCATT
		GTGTGCCAG
		GTGTGCCGC
		GTGTGCCGT
		GTGTGCCTG
		GTGTGCGAG
		GTGTGCGCA
		GTGTGCGCC
		GTGTGCGCG
		GTGTGCGGC
		GTGTGCGGT
		GTGTGCGTA
		GTGTGCGTC
		GTGTGCGTG
		GTGTGCGTT
		GTGTGCTGC
		GTGTGCTTG
		GTGTGCTTT
		GTGTGGGTG
		GTGTGGTGT
		GTGTGTATG
		GTGTGTATT
		GTGTGTCCG
		GTGTGTCTG
		GTGTGTGAA
		GTGTGTGAC
		GTGTGTGAG
		GTGTGTGCA
		GTGTGTGCC
		GTGTGTGCG
		GTGTGTGCT
		GTGTGTGGG
		GTGTGTGGT
		GTGTGTTCG
		GTGTGTTCT
		GTGTGTTGC
		GTGTGTTGG
		GTGTGTTGT
		GTGTGTTTA
		GTGTGTTTC
		GTGTGTTTG
		GTGTGTTTT
		GTGTTAGTG
		GTGTTGGCC
		GTGTTGGTG
		GTGTTGTGC
		GTGTTGTGT
		GTGTTGTTG
		GTGTTTCGT
		GTGTTTCTG
		GTGTTTGCC
		GTGTTTGCG
		GTGTTTGTG
		GTGTTTGTT
		GTGTTTTCG
		GTGTTTTGC
		GTGTTTTGG
		GTGTTTTGT
		GTGTTTTTC
		GTGTTTTTG
		GTGTTTTTT
		GTTATTGTT
		GTTATTTTT
		GTTCCGTTC
		GTTCCGTTT
		GTTCGCTGC
		GTTCGGTTC
		GTTCGTGTG
		GTTCGTTCG
		GTTCGTTTC
		GTTCGTTTT
		GTTCTGTTT
		GTTGCAGCT
		GTTGCAGTT
		GTTGCCAGC
		GTTGCCGCC
		GTTGCCGCT
		GTTGCCGTT
		GTTGCGCGC
		GTTGCTGCC
		GTTGCTGCT
		GTTGCTTTT
		GTTGGCAGC
		GTTGGCAGT
		GTTGGTGTG
		GTTGTCGTC
		GTTGTCGTT
		GTTGTGCGC
		GTTGTGCGG
		GTTGTGCGT
		GTTGTGCTG
		GTTGTGTGC
		GTTGTGTGT
		GTTGTGTTG
		GTTGTGTTT
		GTTGTTGCC
		GTTGTTGCG
		GTTGTTGCT
		GTTGTTGGC
		GTTGTTGTC
		GTTGTTGTG
		GTTGTTTGC
		GTTGTTTGT
		GTTGTTTTG
		GTTGTTTTT
		GTTTAGTTT
		GTTTATTTG
		GTTTATTTT
		GTTTCATTT
		GTTTCGCTT
		GTTTCGGTT
		GTTTCGTGT
		GTTTCGTTC
		GTTTCGTTT
		GTTTCTGTG
		GTTTCTGTT
		GTTTGCTTT
		GTTTGGTTT
		GTTTGTGCG
		GTTTGTGTG
		GTTTGTGTT
		GTTTGTTGT
		GTTTGTTTA
		GTTTGTTTG
		GTTTGTTTT
		GTTTTATTT
		GTTTTCCGC
		GTTTTCGTT
		GTTTTCTGT
		GTTTTCTTT
		GTTTTGATT
		GTTTTGCGT
		GTTTTGCTG
		GTTTTGGCC
		GTTTTGGCG
		GTTTTGGGC
		GTTTTGGTT
		GTTTTGTGC
		GTTTTGTGT
		GTTTTGTTG
		GTTTTGTTT
		GTTTTTATT
		GTTTTTCGC
		GTTTTTCGG
		GTTTTTCGT
		GTTTTTCTG
		GTTTTTCTT
		GTTTTTGCG
		GTTTTTGCT
		GTTTTTGGC
		GTTTTTGGG
		GTTTTTGTG
		GTTTTTGTT
		GTTTTTTCT
		GTTTTTTGC
		GTTTTTTGT
		GTTTTTTTC
		GTTTTTTTG
		GTTTTTTTT
		TAAAAAAAA
		TAAATAAAT
		TAAATATTT
		TAACAACAA
		TAATTGTTT
		TAATTTGTT
		TAATTTTTT
		TACACACAC
		TACATACAT
		TACATATAT
		TACATTTTT
		TACGTGTGT
		TAGCAGCAG
		TAGTTTGTT
		TATATGTAT
		TATATTTTG
		TATATTTTT
		TATCTGTGT
		TATGTATAT
		TATGTGTGC
		TATGTGTGT
		TATTGATTT
		TATTGTTTT
		TATTTATTT
		TATTTGTGT
		TATTTGTTT
		TATTTTATT
		TATTTTGTA
		TATTTTGTT
		TATTTTTAA
		TATTTTTGT
		TATTTTTTA
		TATTTTTTG
		TATTTTTTT
		TCAAGTGCA
		TCACACACA
		TCAGCAGCA
		TCAGCAGCC
		TCAGCTGCC
		TCAGCTGTT
		TCAGTTGGC
		TCAGTTTTC
		TCATTTTTG
		TCCAATTGG
		TCCGTCTCC
		TCGACGTCG
		TCGAGCGTG
		TCGAGTGCG
		TCGAGTGTG
		TCGCAGCAG
		TCGCATCGC
		TCGCCAGCA
		TCGCCAGCC
		TCGCCATCG
		TCGCCGCCA
		TCGCCGCCG
		TCGCCGCGC
		TCGCCGCTG
		TCGCCGTCG
		TCGCGAGTG
		TCGCGCGTG
		TCGCGCTCG
		TCGCGTGCG
		TCGCGTGTG
		TCGCGTTCG
		TCGCGTTTT
		TCGCTCGCG
		TCGCTCGCT
		TCGCTCTCT
		TCGCTGCCG
		TCGCTGCCT
		TCGCTGCTG
		TCGCTGTCG
		TCGCTGTTG
		TCGCTTTTC
		TCGCTTTTG
		TCGCTTTTT
		TCGGCAGCG
		TCGGCGGCG
		TCGGCGTCG
		TCGGTGCTG
		TCGGTTCGC
		TCGGTTCGG
		TCGGTTGTT
		TCGGTTTTT
		TCGTCGCCG
		TCGTCGCTC
		TCGTCGCTT
		TCGTCGTTG
		TCGTGTGCG
		TCGTGTGTG
		TCGTGTGTT
		TCGTGTTCG
		TCGTGTTTT
		TCGTTCGTG
		TCGTTGTCG
		TCGTTGTTG
		TCGTTTCGT
		TCGTTTGTG
		TCGTTTTCG
		TCGTTTTGG
		TCGTTTTGT
		TCGTTTTTT
		TCTCGCTCT
		TCTCTCGCT
		TCTCTCTGT
		TCTCTGTGT
		TCTGCTGCT
		TCTGTGTGC
		TCTGTGTGT
		TCTGTTTTG
		TCTTGTTTT
		TCTTTCTTT
		TCTTTGTTT
		TCTTTTGGC
		TCTTTTTGT
		TCTTTTTTT
		TGAAAATTG
		TGAAAGTGC
		TGAAGTGAA
		TGAGAGTGT
		TGAGTGCGT
		TGAGTGTGT
		TGATTTGTG
		TGATTTGTT
		TGATTTTTG
		TGATTTTTT
		TGCAAATTG
		TGCAAATTT
		TGCAACAAC
		TGCAACAGC
		TGCAACTGC
		TGCAAGTGA
		TGCAAGTGC
		TGCAATTTT
		TGCAGCAGC
		TGCAGCCGC
		TGCAGCGGC
		TGCAGCTGC
		TGCAGCTGT
		TGCAGTCGC
		TGCAGTGCA
		TGCAGTGCG
		TGCAGTTGC
		TGCATTTCG
		TGCATTTGT
		TGCATTTTC
		TGCATTTTT
		TGCCAAGTG
		TGCCACGCC
		TGCCAGCGC
		TGCCAGTGC
		TGCCAGTGT
		TGCCGCCAA
		TGCCGCCGC
		TGCCGCTGC
		TGCCGTGTG
		TGCCTGTGT
		TGCCTTTTG
		TGCCTTTTT
		TGCGCCTGC
		TGCGCGCGC
		TGCGCGCGT
		TGCGCGTGT
		TGCGCTGCC
		TGCGCTGCG
		TGCGCTGCT
		TGCGGCGGC
		TGCGGTGCG
		TGCGTGAGT
		TGCGTGCCA
		TGCGTGCGC
		TGCGTGCGG
		TGCGTGCGT
		TGCGTGTGA
		TGCGTGTGC
		TGCGTGTGT
		TGCGTGTTT
		TGCGTTTGC
		TGCGTTTGT
		TGCGTTTTC
		TGCGTTTTG
		TGCGTTTTT
		TGCTGCAGC
		TGCTGCCAA
		TGCTGCCGC
		TGCTGCCTG
		TGCTGCGCG
		TGCTGCTCC
		TGCTGCTCT
		TGCTGCTGG
		TGCTGCTGT
		TGCTGCTTT
		TGCTGGCCA
		TGCTGGCCG
		TGCTGGCTG
		TGCTGTGCG
		TGCTGTGCT
		TGCTGTGTG
		TGCTGTTTG
		TGCTTGTGT
		TGCTTTTGT
		TGCTTTTTT
		TGGCAGCAG
		TGGCAGCCA
		TGGCAGCGC
		TGGCAGCTG
		TGGCAGTGC
		TGGCAGTGG
		TGGCCAACA
		TGGCCAGCG
		TGGCGTTGC
		TGGCTGGCG
		TGGCTGTGT
		TGGGTGTGT
		TGGTCACAC
		TGGTGCTGC
		TGGTGTGCG
		TGGTGTGTG
		TGGTGTTTT
		TGGTTGTGT
		TGGTTTTTG
		TGGTTTTTT
		TGTACGTGT
		TGTATCTGT
		TGTATGTGT
		TGTATTTGT
		TGTCGTCGT
		TGTCGTTGT
		TGTCTCTCT
		TGTCTGTGT
		TGTGAAAAT
		TGTGAGTGA
		TGTGAGTGT
		TGTGATTGT
		TGTGCAAAA
		TGTGCAAAT
		TGTGCAATT
		TGTGCAGTG
		TGTGCATTT
		TGTGCCAGT
		TGTGCCGCC
		TGTGCCGCG
		TGTGCCGTG
		TGTGCCTGT
		TGTGCGAAA
		TGTGCGAGC
		TGTGCGAGT
		TGTGCGCGC
		TGTGCGCGG
		TGTGCGCTG
		TGTGCGGCG
		TGTGCGGTG
		TGTGCGTGA
		TGTGCGTGC
		TGTGCGTGT
		TGTGCGTTG
		TGTGCGTTT
		TGTGCTGCT
		TGTGCTGTG
		TGTGCTTGT
		TGTGCTTTT
		TGTGGAAAA
		TGTGGGTGT
		TGTGGTGCG
		TGTGGTGTG
		TGTGTATAT
		TGTGTATGT
		TGTGTATTT
		TGTGTCTGC
		TGTGTCTGT
		TGTGTGAAA
		TGTGTGAGC
		TGTGTGAGT
		TGTGTGATT
		TGTGTGCAA
		TGTGTGCAT
		TGTGTGCCA
		TGTGTGCCC
		TGTGTGCCG
		TGTGTGCCT
		TGTGTGCGA
		TGTGTGCGC
		TGTGTGCGG
		TGTGTGCGT
		TGTGTGCTG
		TGTGTGCTT
		TGTGTGGGT
		TGTGTGGTG
		TGTGTGTAA
		TGTGTGTAC
		TGTGTGTAT
		TGTGTGTCC
		TGTGTGTCG
		TGTGTGTCT
		TGTGTGTTC
		TGTGTGTTG
		TGTGTGTTT
		TGTGTTCGT
		TGTGTTGGT
		TGTGTTGTG
		TGTGTTGTT
		TGTGTTTAT
		TGTGTTTCT
		TGTGTTTGC
		TGTGTTTGG
		TGTGTTTGT
		TGTGTTTTC
		TGTGTTTTG
		TGTGTTTTT
		TGTTAATTG
		TGTTATTGT
		TGTTCGTGT
		TGTTCGTTG
		TGTTCGTTT
		TGTTCTTGT
		TGTTGCCGC
		TGTTGCTGC
		TGTTGGCCA
		TGTTGGTGG
		TGTTGGTGT
		TGTTGTCGT
		TGTTGTGCG
		TGTTGTGTG
		TGTTGTGTT
		TGTTGTTAT
		TGTTGTTGC
		TGTTGTTTG
		TGTTGTTTT
		TGTTTATTT
		TGTTTCTGT
		TGTTTCTTT
		TGTTTGCGT
		TGTTTGCTG
		TGTTTGCTT
		TGTTTGTGC
		TGTTTGTGG
		TGTTTGTGT
		TGTTTGTTG
		TGTTTGTTT
		TGTTTTATT
		TGTTTTCGT
		TGTTTTCTG
		TGTTTTGAT
		TGTTTTGCC
		TGTTTTGCT
		TGTTTTGGC
		TGTTTTGGT
		TGTTTTGTG
		TGTTTTGTT
		TGTTTTTAA
		TGTTTTTAT
		TGTTTTTCG
		TGTTTTTCT
		TGTTTTTGC
		TGTTTTTGG
		TGTTTTTGT
		TGTTTTTTA
		TGTTTTTTG
		TGTTTTTTT
		TTAATTGTT
		TTAATTTTT
		TTAGTTTTT
		TTATATTTT
		TTATTGTTT
		TTATTTATT
		TTATTTGTG
		TTATTTGTT
		TTATTTTGT
		TTATTTTTA
		TTATTTTTG
		TTATTTTTT
		TTCAAGTGC
		TTCAATTTT
		TTCAGTTTC
		TTCAGTTTT
		TTCATTTTT
		TTCCAATTG
		TTCCGCTGC
		TTCCGTTCC
		TTCCTTTTT
		TTCGAGCGC
		TTCGATTTT
		TTCGCATTT
		TTCGCGTTT
		TTCGCTGCC
		TTCGCTTCG
		TTCGCTTTG
		TTCGCTTTT
		TTCGGTTCG
		TTCGGTTTT
		TTCGTCGCG
		TTCGTGCTG
		TTCGTGTGC
		TTCGTGTGT
		TTCGTTCGT
		TTCGTTTCG
		TTCGTTTGC
		TTCGTTTTC
		TTCGTTTTG
		TTCGTTTTT
		TTCTGCTGC
		TTCTGTGTG
		TTCTGTTTC
		TTCTGTTTG
		TTCTGTTTT
		TTCTTTTCG
		TTCTTTTTT
		TTGAAAGTG
		TTGAGTGCG
		TTGAGTTTT
		TTGATTTTG
		TTGATTTTT
		TTGCAACAA
		TTGCAATTT
		TTGCAGCAG
		TTGCAGCTG
		TTGCATTGC
		TTGCATTTA
		TTGCATTTG
		TTGCATTTT
		TTGCCGCCA
		TTGCCGCTG
		TTGCCGGCT
		TTGCCGTTG
		TTGCCTTTG
		TTGCGCGCG
		TTGCGTGTG
		TTGCGTTTG
		TTGCGTTTT
		TTGCTGCCG
		TTGCTGCTG
		TTGCTGGCG
		TTGCTGTCG
		TTGCTGTTT
		TTGCTTGTG
		TTGCTTTTT
		TTGGATTTG
		TTGGATTTT
		TTGGCAGCC
		TTGGCAGCG
		TTGGCATTT
		TTGGCCAAC
		TTGGCCAGC
		TTGGCCAGT
		TTGGCGTCG
		TTGGCGTTG
		TTGGCTGCG
		TTGGCTGGC
		TTGGTGTTT
		TTGGTTTGG
		TTGGTTTTG
		TTGGTTTTT
		TTGTATTTT
		TTGTCGTCG
		TTGTCGTTG
		TTGTGCAAA
		TTGTGCAAT
		TTGTGCATT
		TTGTGCGCG
		TTGTGCGGC
		TTGTGCGGT
		TTGTGCGTG
		TTGTGCTGC
		TTGTGCTGT
		TTGTGTGCA
		TTGTGTGCC
		TTGTGTGCG
		TTGTGTGTA
		TTGTGTGTG
		TTGTGTGTT
		TTGTGTTTA
		TTGTGTTTC
		TTGTGTTTG
		TTGTGTTTT
		TTGTTATTG
		TTGTTATTT
		TTGTTCTTG
		TTGTTGCCG
		TTGTTGCTC
		TTGTTGCTG
		TTGTTGGCC
		TTGTTGTCG
		TTGTTGTCT
		TTGTTGTGC
		TTGTTGTGG
		TTGTTGTGT
		TTGTTGTTA
		TTGTTGTTT
		TTGTTTACA
		TTGTTTATA
		TTGTTTATT
		TTGTTTGCC
		TTGTTTGCG
		TTGTTTGCT
		TTGTTTGGC
		TTGTTTGGT
		TTGTTTGTC
		TTGTTTGTG
		TTGTTTGTT
		TTGTTTTAA
		TTGTTTTCA
		TTGTTTTCC
		TTGTTTTCG
		TTGTTTTCT
		TTGTTTTGA
		TTGTTTTGC
		TTGTTTTGG
		TTGTTTTGT
		TTGTTTTTA
		TTGTTTTTC
		TTGTTTTTG
		TTGTTTTTT
		TTTAATTGC
		TTTAATTTG
		TTTAATTTT
		TTTACATTT
		TTTAGTTTG
		TTTAGTTTT
		TTTATATTT
		TTTATGTTT
		TTTATTATT
		TTTATTGTT
		TTTATTTAT
		TTTATTTGC
		TTTATTTGT
		TTTATTTTA
		TTTATTTTC
		TTTATTTTG
		TTTATTTTT
		TTTCAAGTG
		TTTCAATTG
		TTTCAATTT
		TTTCAGTCG
		TTTCATTTC
		TTTCATTTG
		TTTCCAGTT
		TTTCCATTT
		TTTCCTTTT
		TTTCGAGCG
		TTTCGCATT
		TTTCGCTGC
		TTTCGCTGG
		TTTCGCTTG
		TTTCGGCTG
		TTTCGGCTT
		TTTCGGTTC
		TTTCGGTTT
		TTTCGTCGC
		TTTCGTGCG
		TTTCGTGCT
		TTTCGTGTG
		TTTCGTGTT
		TTTCGTTCG
		TTTCGTTTC
		TTTCGTTTT
		TTTCTATTT
		TTTCTGCTG
		TTTCTGTGC
		TTTCTGTGT
		TTTCTGTTT
		TTTCTTGTT
		TTTCTTTCT
		TTTCTTTTC
		TTTCTTTTG
		TTTCTTTTT
		TTTGAAATT
		TTTGAATTT
		TTTGATTTG
		TTTGATTTT
		TTTGCAATT
		TTTGCAGTT
		TTTGCATTT
		TTTGCCAGC
		TTTGCCGCC
		TTTGCCGCT
		TTTGCCGGC
		TTTGCGCGC
		TTTGCGTTT
		TTTGCTGCC
		TTTGCTGGC
		TTTGCTGTG
		TTTGCTGTT
		TTTGCTTTT
		TTTGGATTT
		TTTGGCCAG
		TTTGGCGCC
		TTTGGCGCG
		TTTGGCTGC
		TTTGGTGTT
		TTTGGTTGT
		TTTGGTTTG
		TTTGGTTTT
		TTTGTATTT
		TTTGTGAAA
		TTTGTGCAA
		TTTGTGCAT
		TTTGTGCGC
		TTTGTGCGG
		TTTGTGCGT
		TTTGTGCTG
		TTTGTGGCG
		TTTGTGTAT
		TTTGTGTCG
		TTTGTGTGA
		TTTGTGTGC
		TTTGTGTGG
		TTTGTGTGT
		TTTGTGTTT
		TTTGTTATT
		TTTGTTCGC
		TTTGTTCGT
		TTTGTTGCA
		TTTGTTGCC
		TTTGTTGGC
		TTTGTTGTC
		TTTGTTGTG
		TTTGTTGTT
		TTTGTTTAA
		TTTGTTTAC
		TTTGTTTAT
		TTTGTTTCG
		TTTGTTTGA
		TTTGTTTGC
		TTTGTTTGG
		TTTGTTTGT
		TTTGTTTTA
		TTTGTTTTC
		TTTGTTTTG
		TTTGTTTTT
		TTTTAAGTT
		TTTTAATTG
		TTTTAATTT
		TTTTACTTT
		TTTTAGTTT
		TTTTATTGT
[truncated: 129 more rows]
