# Supplementary material for: K-mer-Based Motif Analysis in Insect Species across Anopheles, Drosophila, and Glossina Genera and Its Application to Species Classification
Source: Comput Math Methods Med. 2019 Nov 15;2019:4259479. doi: 10.1155/2019/4259479 (PMC6881769; doi:10.1155/2019/4259479)
Supplement: Supplementary Materials — Supplemental Figure 1: genome size for all 58 studied species. The size of the genome of each species is given in Mbp. Anopheles species colored in blue, Drosophila species in red, and Glossina species in green. Supplemental Figure 2: ACGT% content for all 58 studied species. The ACGT% for all 58 species is given for all species, adding up to one in a stacked barplot. Supplemental Figure 3(a): heatmap depicting species relationships between the 63 species included in the analysis based on the whole-genome k-mer signature for heptamers. Supplemental Figure 3(b): heatmap depicting species relationships between the 63 species included in the analysis based on the whole-genome k-mer signature for nonamers. Supplemental Figure 4(a): Pearson correlation coefficient between species of Anopheles, Drosophila, and Glossina as well as the two control species, A. mellifera and C. briggsae for heptamers. Supplemental Figure 4(b): Pearson correlation coefficient between species of Anopheles, Drosophila, and Glossina as well as the two control species, A. mellifera and C. briggsae for nonamers. Supplemental Figure 5(a): common nonrepetitive (nondimer and nontrimer) heptamer content between 11 Anopheles, 15 Drosophila, and 5 Glossina species. Each included heptamer had a minimum score of 0.5. Supplemental Figure 5(b): common nonrepetitive (nondimer and nontrimer) nonamer content between 11 Anopheles, 15 Drosophila and 5 Glossina species. Each included nonamer had a minimum score of 0.5. Supplemental File 1: statistics of whole genome, 5′ and 3′ UTR, and intron sequences for the studied species. The species, file name, number of contigs, genome/subgenomic region size, and ACGT% are provided for each species. The pairwise sequence identity for all species pairs is included for the mitochondrial genome comparisons. Supplemental File 2: Pearson correlation matrix for whole-genome k-mer signatures. The Pearson correlation matrix between all pairs of the studied species is provided for k [file 4259479.f1.zip › 4259479.f1/S7_File.xlsx]

## Sheet: 3' UTR k=7
	Anopheles_gambiae	Drosophila_erecta	Drosophila_grimshawi	Drosophila_melanogaster	Drosophila_mojavensis	Drosophila_pseudoobscura	Drosophila_simulans	Drosophile_ananassae
Anopheles_gambiae	1	0.620122	0.619554	0.643998	0.578843	0.523814	0.635232	0.572811
Drosophila_erecta	0.620122	1	0.82823	0.939627	0.805466	0.681145	0.938893	0.877588
Drosophila_grimshawi	0.619554	0.82823	1	0.85876	0.903306	0.660358	0.847561	0.778803
Drosophila_melanogaster	0.643998	0.939627	0.85876	1	0.829114	0.698706	0.963122	0.898883
Drosophila_mojavensis	0.578843	0.805466	0.903306	0.829114	1	0.651076	0.823425	0.753532
Drosophila_pseudoobscura	0.523814	0.681145	0.660358	0.698706	0.651076	1	0.686998	0.675032
Drosophila_simulans	0.635232	0.938893	0.847561	0.963122	0.823425	0.686998	1	0.889473
Drosophile_ananassae	0.572811	0.877588	0.778803	0.898883	0.753532	0.675032	0.889473	1

## Sheet: 3' UTR k=8
	Anopheles_gambiae	Drosophila_erecta	Drosophila_grimshawi	Drosophila_melanogaster	Drosophila_mojavensis	Drosophila_pseudoobscura	Drosophila_simulans	Drosophile_ananassae
Anopheles_gambiae	1	0.513088	0.516528	0.562472	0.482975	0.39214	0.538425	0.479242
Drosophila_erecta	0.513088	1	0.692326	0.855483	0.67316	0.511671	0.844276	0.748747
Drosophila_grimshawi	0.516528	0.692326	1	0.760018	0.768057	0.504193	0.727036	0.660377
Drosophila_melanogaster	0.562472	0.855483	0.760018	1	0.732389	0.571301	0.908383	0.806287
Drosophila_mojavensis	0.482975	0.67316	0.768057	0.732389	1	0.486815	0.705373	0.639624
Drosophila_pseudoobscura	0.39214	0.511671	0.504193	0.571301	0.486815	1	0.536228	0.527768
Drosophila_simulans	0.538425	0.844276	0.727036	0.908383	0.705373	0.536228	10.7783
Drosophile_ananassae	0.479242	0.748747	0.660377	0.806287	0.639624	0.527768	0.778278	1

## Sheet: 3' UTR k=9
	Anopheles_gambiae	Drosophila_erecta	Drosophila_grimshawi	Drosophila_melanogaster	Drosophila_mojavensis	Drosophila_pseudoobscura	Drosophila_simulans	Drosophile_ananassae
Anopheles_gambiae	1	0.360018	0.38465	0.421997	0.354959	0.242411	0.38413	0.346714
Drosophila_erecta	0.360018	1	0.510896	0.703161	0.48852	0.334495	0.679851	0.543961
Drosophila_grimshawi	0.38465	0.510896	1	0.608222	0.592775	0.405624	0.549687	0.49905
Drosophila_melanogaster	0.421997	0.703161	0.608222	1	0.578246	0.421889	0.794537	0.623312
Drosophila_mojavensis	0.354959	0.48852	0.592775	0.578246	1	0.366254	0.526104	0.474438
Drosophila_pseudoobscura	0.242411	0.334495	0.405624	0.421889	0.366254	1	0.360359	0.365715
Drosophila_simulans	0.38413	0.679851	0.549687	0.794537	0.526104	0.360359	10.5775
Drosophile_ananassae	0.346714	0.543961	0.49905	0.623312	0.474438	0.365715	0.577465	1

## Sheet: common motifs
common heptamers	common octamers	common nonamers
AAACAAA	AAAAACAA	AAAAAACAA
AGCCAGC	AAAACAAA	AAAAACAAA
CAACAGC	AAACAAAA	AAAAAGAAA
CACACCC	AAACAAAC	AAAACAAAA
CACCCAC	AAACACAC	AAAACAAAC
CAGCAAC	AAAGCAAA	AAAACCAAA
CAGCCAC	AACAAAAA	AAAACGAAA
CAGCCAG	AACAAAAC	AAAAGAAAA
CAGCCGC	AACAAACA	AAAAGCAAA
CAGCGGC	AACAACAA	AAACAAAAA
CAGCTGC	AACACACA	AAACAAAAC
CCACACA	AACAGCAA	AAACAAAAG
CCACGCC	AACAGCAG	AAACAAACA
CCCACAC	AAGCAGCA	AAACAACAA
CCCACCC	ACAAAACA	AAACACAAA
CCCCGCC	ACAAACAA	AAACACACA
CCCCTCC	ACAACAAC	AAACCAAAA
CCCGCCC	ACACACAA	AAAGAAAAC
CCGCCCC	ACACACAG	AAAGCAAAA
CGCCAGC	ACACACAT	AAAGCAAAC
CGCCCAC	ACACACCC	AAATATATA
CGCCCCC	ACACACGC	AACAAAAAA
CGCCCGC	ACACACTC	AACAAAAAC
CGCCGGC	ACACCCAC	AACAAAACA
CGGCAGC	ACACTCAC	AACAAACAA
GAGCAGC	ACAGCAAC	AACAACAAA
GCAGCCA	ACAGCAGC	AACAACAGC
GCAGCCG	ACATACAT	AACACACAA
GCAGCGG	ACATATAT	AACACACAC
GCAGCTG	ACCACCAC	AACACCAAC
GCAGGAG	ACCCACAC	AACACCCAC
GCAGGCG	ACGGCGGC	AACAGCAAC
GCCAGCA	AGCAACAA	AACAGCAGC
GCCAGCC	AGCAACAG	AACCAACAA
GCCAGCG	AGCAGCAA	AACCAACCA
GCCAGGC	AGCAGCAG	AACCACAAC
GCCCAGC	AGCAGCCA	AACGGCAGC
GCCCCCC	AGCAGCCG	AAGCAAAAA
GCCCGCC	AGCAGCGC	AAGCAAACA
GCCGCAG	AGCAGCGG	AAGCAACAA
GCCGGCG	AGCAGCTG	AAGCACACA
GCGCCGC	AGCAGGAG	AAGCAGCAG
GCGGCAG	AGCCAGCA	AAGCGGCGG
GCGGGCG	AGCCAGCC	AAGGAGGAG
GCGTGGC	AGCCGCAG	AAGGCGGCG
GCTGCCC	AGCCGCCG	AATATATAT
GGAGCAG	AGCCGGCG	ACAAAAAAA
GGCAGCA	AGCGAGCG	ACAAAAACA
GGCAGCC	AGCGGCAG	ACAAAACAA
GGCAGCG	AGCGGCGG	ACAAACAAA
GGCAGGC	AGCTGCAG	ACAAACACA
GGCCGCC	AGGAGCAG	ACAACAAAA
GGCGGGG	AGGAGGAG	ACAACAAAC
GGCGTGG	AGTGTGTG	ACAACAACC
GGGCAGC	ATACACAC	ACAACACAC
GGGCGGG	ATACATAC	ACAACAGCA
GGGGCGG	ATACATAT	ACAACCAAC
GGGGGCG	ATATACAT	ACAACCACA
GTGTGCG	ATATATAC	ACACAAACA
TGCCGCC	ATATGTAT	ACACAACAC
TGGCAGC	ATGTATGT	ACACACAAA
TGTATGT	ATGTATTT	ACACACAAC
TGTATTT	ATGTGTGT	ACACACAAG
TTGTGTG	ATTTGTAT	ACACACAGA
TTGTTTT	ATTTGTTT	ACACACATA
TTTGTAT	ATTTTGTT	ACACACCAC
TTTGTGT	ATTTTTGT	ACACACCCA
TTTGTTT	CAAAACAA	ACACACGCA
TTTTGTT	CAAACAAA	ACACACTCA
TTTTTGT	CAACAACA	ACACAGACA
	CAACACAC	ACACATACA
	CAACAGCA	ACACCAACA
	CAACCAAC	ACACCACAC
	CAACTGCA	ACACCCACA
	CACACAAA	ACACGCACA
	CACACAAC	ACACTCACA
	CACACACC	ACAGACACA
	CACACACG	ACAGCAACA
	CACACACT	ACAGCAGCA
	CACACAGA	ACAGCAGCC
	CACACCCA	ACAGCAGCG
	CACACGCA	ACAGCCACA
	CACACTCA	ACAGCGGCA
	CACAGACA	ACATACACA
	CACCACCA	ACATACATA
	CACCAGCA	ACATATATA
	CACCCACA	ACATATGTA
	CACGCCCA	ACATTTTGT
	CACTCACA	ACCAACAAC
	CAGCAACA	ACCAACACC
	CAGCACCA	ACCAACCAA
	CAGCAGCA	ACCACACAC
	CAGCAGCC	ACCACCGCC
	CAGCAGCG	ACCACGCCC
	CAGCAGCT	ACCAGCACC
	CAGCAGGA	ACCAGCAGC
	CAGCCACA	ACCCACACA
	CAGCCAGC	ACCCACACC
	CAGCCCCC	ACCCACCCA
	CAGCCGCA	ACCCCCCAC
	CAGCCGCC	ACCCCCGCC
	CAGCCGGC	ACCGCCACC
	CAGCGGCA	ACGCACACA
	CAGCGGCG	ACGCCCACA
	CAGCTGCA	ACGGCGGCA
	CAGGAGCA	ACTCACACA
	CATACATA	ACTCACTCA
	CATATATA	ACTGCCGCC
	CCACACAC	AGAAGCAGC
	CCACACCC	AGACACACA
	CCACAGCC	AGAGCAGAG
	CCACATCC	AGAGCAGCA
	CCACCACC	AGAGCGAGC
	CCACCAGC	AGAGGAGCA
	CCACCCAC	AGCAAAAGC
	CCACCCCC	AGCAAACAA
	CCACCGCC	AGCAAAGCA
	CCACGCCC	AGCAACAAA
	CCAGCAGC	AGCAACAAC
	CCAGCCAC	AGCAACAGC
	CCAGCCAG	AGCAAGCAA
	CCAGCCCC	AGCACACAC
	CCCACACA	AGCACCAGC
	CCCACACC	AGCAGAAGC
	CCCACCCC	AGCAGAGCA
	CCCACGCC	AGCAGCAAC
	CCCAGCCA	AGCAGCAAG
	CCCAGCCC	AGCAGCACC
	CCCATCCC	AGCAGCAGA
	CCCCACAC	AGCAGCAGG
	CCCCACCC	AGCAGCAGT
	CCCCAGCC	AGCAGCATC
	CCCCATCC	AGCAGCCAA
	CCCCCACA	AGCAGCCAC
	CCCCCACC	AGCAGCCGA
	CCCCCCAC	AGCAGCCGC
	CCCCCCGC	AGCAGCGCC
	CCCCCCTC	AGCAGCGCG
	CCCCCGCC	AGCAGCGGA
	CCCCCTCC	AGCAGCGGC
	CCCCGCCC	AGCAGCTCC
	CCCCTCCC	AGCAGCTGC
	CCCGCCCA	AGCAGCTGG
	CCCGCCCC	AGCAGGAGC
	CCCGCCCT	AGCAGGAGG
	CCCGCTCC	AGCAGGCAG
	CCCGCTGC	AGCAGGCGG
	CCGCAGCC	AGCAGTAGC
	CCGCCAGC	AGCATCAGC
	CCGCCCAC	AGCCACACA
	CCGCCCCA	AGCCACACC
	CCGCCCCC	AGCCACAGC
	CCGCCCGC	AGCCAGCAC
	CCGCCGCC	AGCCAGCAG
	CCGCCTCC	AGCCAGCCA
	CCGCCTGC	AGCCAGCGC
	CCGCTGGC	AGCCCAGCC
	CCGGCGGC	AGCCGCAGC
	CCTCCCCC	AGCCGCCGC
	CCTCCTCC	AGCCGCCGG
	CCTCGCCC	AGCCGCCGT
	CGCACACA	AGCCGCTGC
	CGCAGCAG	AGCCGGAGG
	CGCAGCCG	AGCGAGCGC
	CGCCAGCA	AGCGCAGCG
	CGCCAGCC	AGCGGAAGC
	CGCCAGCG	AGCGGAGCG
	CGCCCACC	AGCGGCAGC
	CGCCCAGC	AGCGGCAGG
	CGCCCCCA	AGCGGCGGC
	CGCCCCCC	AGCGGCTGC
	CGCCCGCC	AGCTCCAGC
	CGCCGCAG	AGCTGCAGC
	CGCCGCCA	AGCTGCCGC
	CGCCGCCC	AGCTGCGGC
	CGCCGCCG	AGCTGCTGC
	CGCCGGCG	AGCTGGAGC
	CGCCGTCG	AGCTGGCGG
	CGCCTGCC	AGCTGGCTG
	CGCTGCTG	AGGAGCAGC
	CGCTGGCG	AGGAGCAGG
	CGGAGCGG	AGGAGCTGC
	CGGCAGCA	AGGAGGAGA
	CGGCAGCC	AGGAGGAGC
	CGGCAGCG	AGGCAGCAG
	CGGCCAGC	AGGCAGGCA
	CGGCGCCG	AGGCGGCAG
	CGGCGGCA	AGGCGGCGG
	CGGCGGCC	AGGCGGGCG
	CGGCGGCG	AGGGGCAGC
	CGGGGGCG	AGGGGCGGG
	CGTCGTCG	AGGTGGAGG
	CGTGTGTG	AGTAGCAGC
	CTCCCCCC	AGTGTGTGC
	CTGCAGCA	AGTGTGTGT
	CTGCAGCC	AGTTTTGTT
	CTGCCAGC	ATACACACA
	CTGCCGCC	ATACATACA
	CTGCCTGC	ATACATATA
	CTGCTGCA	ATACATATG
	CTGCTGCC	ATATACACA
	CTGCTGCT	ATATACATA
	CTGCTGGC	ATATATACA
	CTGGCAGC	ATATATGTA
	CTGGCGGC	ATATATTTA
	CTGTGTGT	ATATGCATA
	GAAGCAGC	ATATGTATA
	GAGAGCAG	ATATGTATG
	GAGCAGCA	ATATGTGTG
	GAGCAGCG	ATATTTGTA
	GAGCAGGA	ATCAGCAGC
	GAGCGAGC	ATGCGTGTG
	GAGGAGCA	ATGTATATG
	GAGGAGGA	ATGTATGTA
	GAGGCGGC	ATGTATGTG
	GATGATGA	ATGTATTTT
	GCAACAAC	ATGTGTATG
	GCAACAGC	ATGTGTGTA
	GCAACTGC	ATGTGTGTG
	GCACACAC	ATTGCATTT
	GCACCAGC	ATTGTATTT
	GCACCCAC	ATTGTGTGT
	GCAGAGCA	ATTGTTGTT
	GCAGCAAC	ATTGTTTTT
	GCAGCACC	ATTTATGTA
	GCAGCAGA	ATTTGTATG
	GCAGCAGC	ATTTGTATT
	GCAGCAGG	ATTTGTTGT
	GCAGCAGT	ATTTGTTTT
	GCAGCATC	ATTTTGTAT
	GCAGCCAC	ATTTTGTTG
	GCAGCCAG	ATTTTGTTT
	GCAGCCGA	ATTTTTGTA
	GCAGCCGC	ATTTTTGTT
	GCAGCGCC	ATTTTTTGT
	GCAGCGCG	ATTTTTTTT
	GCAGCGGA	CAAAAAAAA
	GCAGCGGC	CAAAAACAA
	GCAGCGGG	CAAAACAAA
	GCAGCTCC	CAAAACACA
	GCAGCTGC	CAAAACCAA
	GCAGCTGG	CAAAAGCAA
	GCAGGAGC	CAAACAAAA
	GCAGGAGG	CAAACAAAC
	GCAGGCAG	CAAACACAC
	GCAGGCGC	CAAAGCAAA
	GCAGGCGG	CAACAAAAA
	GCAGTGGC	CAACAAACA
	GCCACAGC	CAACAACAC
	GCCACCGC	CAACAACAG
	GCCACGCC	CAACAACCA
	GCCACTGC	CAACACACA
	GCCAGCAG	CAACACCAA
	GCCAGCCA	CAACAGCAA
	GCCAGCCC	CAACAGCAG
	GCCAGCCG	CAACAGCCA
	GCCAGCGC	CAACCAACA
	GCCAGCGG	CAACCAACC
	GCCAGGCC	CAACCACAC
	GCCAGGCG	CAACTGCAA
	GCCCACAC	CAACTGCAG
	GCCCAGCC	CAAGCAGCA
	GCCCCCGC	CACAAACAC
	GCCCCGCC	CACAACAAC
	GCCCGCCC	CACAACACA
	GCCGCAGC	CACAACCAC
	GCCGCCAC	CACACAAAA
	GCCGCCAG	CACACAAAC
	GCCGCCCA	CACACAACA
	GCCGCCGC	CACACACCA
	GCCGCCGG	CACACACCC
	GCCGCCGT	CACACACCG
	GCCGCCTC	CACACACGA
	GCCGCTGC	CACACACGC
	GCCGGCGG	CACACACTC
	GCCTGGCC	CACACACTT
	GCGAGCAG	CACACAGAC
	GCGAGCGA	CACACATAC
	GCGCAGGC	CACACATAT
	GCGCCAGC	CACACATCC
	GCGCCGCC	CACACCACA
	GCGGAGCG	CACACCCAA
	GCGGCAGC	CACACCCAC
	GCGGCAGG	CACACCCAT
	GCGGCGAG	CACACCCCC
	GCGGCGCC	CACACGCAC
	GCGGCGGC	CACACGCCC
	GCGGCGGT	CACACTCAC
	GCGGCTGG	CACAGACAC
	GCGGGCGG	CACAGCAGC
	GCGGGGCG	CACAGCCAC
	GCGGTGGC	CACATACAC
	GCGTGGCA	CACATCCAC
	GCTGCAGC	CACCAACAC
	GCTGCCAC	CACCACACC
	GCTGCCAG	CACCAGCAC
	GCTGCCCC	CACCAGCAG
	GCTGCCGC	CACCCACAC
	GCTGCCGG	CACCCACCC
	GCTGCGGC	CACCCACGC
	GCTGCTCC	CACCCACTC
	GCTGCTGC	CACCCCCAC
	GCTGCTGG	CACCGCCAC
	GCTGCTGT	CACCGCCCC
	GCTGGAGC	CACGCACAC
	GCTGGCGG	CACGCCCAC
	GCTGGCTG	CACTCACAC
	GCTGGGCG	CACTCACTC
	GGAGCAGA	CACTCCCAC
	GGAGCAGC	CACTGCCGC
	GGAGCAGG	CAGAAGCAG
	GGAGCCGC	CAGACACAC
	GGAGCGGG	CAGACAGAC
	GGAGCTGC	CAGCAACAA
	GGAGCTGG	CAGCAACAG
	GGAGGAGC	CAGCAACAT
	GGAGGAGG	CAGCAACTG
	GGAGGCGG	CAGCACACA
	GGAGGGGG	CAGCACCAC
	GGCAGCAG	CAGCACCAG
	GGCAGCCA	CAGCACCCA
	GGCAGCGG	CAGCAGAAG
	GGCAGGCA	CAGCAGAGC
	GGCAGGCG	CAGCAGCAA
	GGCCAGGC	CAGCAGCAC
	GGCCGCCG	CAGCAGCAT
	GGCGCCGC	CAGCAGCCA
	GGCGCTGG	CAGCAGCCC
	GGCGGAGG	CAGCAGCCG
	GGCGGCAG	CAGCAGCGG
	GGCGGCCA	CAGCAGCTG
	GGCGGCCG	CAGCAGGAG
	GGCGGCGC	CAGCAGGCC
	GGCGGCGG	CAGCATCAG
	GGCGGCGT	CAGCCACAA
	GGCGGGCG	CAGCCACAC
	GGCGGGGC	CAGCCACAG
	GGCGGGGG	CAGCCACCC
	GGCGGTGC	CAGCCAGCA
	GGCGGTGG	CAGCCAGCC
	GGCGTGGC	CAGCCAGCG
	GGCTGCTG	CAGCCAGGC
	GGGAGCAG	CAGCCCAGC
	GGGAGCGG	CAGCCGCAG
	GGGATGGG	CAGCCGCCG
	GGGCAGGC	CAGCCGCTG
	GGGCGGCG	CAGCCGGAG
	GGGCGGGC	CAGCCGGCG
	GGGCGGGG	CAGCGGCAA
	GGGCGTGG	CAGCGGCAG
	GGGGCAGG	CAGCGGCGG
	GGGGCGGC	CAGCGGCTG
	GGGGCGGG	CAGCTCCAG
	GGGGGCAG	CAGCTGCAG
	GGGGGCGG	CAGCTGCCC
	GGTGGCGG	CAGCTGCCG
	GGTGGTGC	CAGCTGCTG
	GGTGGTGG	CAGCTGGAG
	GTATGTAT	CAGCTGGCC
	GTATGTGT	CAGCTGGCG
	GTGCGTGT	CAGGAGCAG
	GTGGCAGC	CAGGAGGAG
	GTGGCCAG	CAGGCGGGC
	GTGGGCGG	CAGGCTGGC
	GTGGGCGT	CAGTAGCAG
	GTGTATGT	CAGTCAGTC
	GTGTGCGT	CAGTGCAGC
	GTGTGTAT	CATACACAC
	GTGTGTGC	CATACATAC
	GTGTGTGG	CATACATAT
	GTGTGTTT	CATATATAC
	GTTGTTGT	CATATATAT
	GTTTGTTT	CATATATGT
	GTTTTGTT	CATATGTAT
	GTTTTTGT	CATCAGCAG
	TACACACA	CATTTTGTA
	TACATACA	CCAACAACA
	TACATATA	CCAACCAAC
	TATACATA	CCAAGCAGC
	TATATACA	CCAAGCCCC
	TATATGTA	CCACAACCA
	TATGTATA	CCACACACA
	TATGTATG	CCACACACC
	TATGTGTA	CCACACAGC
	TATGTGTG	CCACACCCA
	TATTTTGT	CCACACGCC
	TCAGCAGC	CCACAGCCA
	TCGCCCCC	CCACAGCCC
	TCGGCGGC	CCACATCCA
	TCTGTGTG	CCACCACCC
	TGCAGCAG	CCACCACCG
	TGCAGCCG	CCACCAGCA
	TGCAGCTG	CCACCCACA
	TGCGTGTG	CCACCCCCA
	TGCTGCTG	CCACCCCCC
	TGGAGCAG	CCACCGCCA
	TGGCAGCA	CCACGCCCA
	TGGCAGCC	CCACGCCCC
	TGGCCAGC	CCACTCCCC
	TGGCCAGG	CCAGCACCA
	TGGCCGCC	CCAGCACCC
	TGGCGGCC	CCAGCAGCA
	TGGCGGCG	CCAGCAGCC
	TGGCTGCC	CCAGCAGCG
	TGGGCGGG	CCAGCAGCT
	TGGGCGTG	CCAGCCAGC
	TGTACATA	CCAGCCCCA
	TGTATGTA	CCAGCCGCA
	TGTATGTG	CCAGCTCCA
	TGTATTTT	CCAGCTCCC
	TGTGCGTG	CCAGCTGCA
	TGTGGGCG	CCAGCTGGC
	TGTGTATG	CCATCCCCC
	TGTGTGCC	CCCAACCCA
	TGTGTGCG	CCCACACAC
	TGTGTGTA	CCCACACAT
	TGTGTGTT	CCCACACCC
	TGTGTTTG	CCCACACGC
	TGTGTTTT	CCCACATCC
	TGTTGTTG	CCCACCCAC
	TGTTTGTG	CCCACCCCC
	TGTTTGTT	CCCACGCCC
	TGTTTTGT	CCCAGCAGC
	TGTTTTTG	CCCAGCCAC
	TGTTTTTT	CCCAGCCAG
	TTGCATTT	CCCAGCCCA
	TTGGCAGC	CCCAGCCCC
	TTGTATGT	CCCAGCCCG
	TTGTATTT	CCCAGCTGC
	TTGTGTGC	CCCAGCTGG
	TTGTGTGT	CCCATCCCA
	TTGTGTTT	CCCATCCCC
	TTGTTGTT	CCCATTCCC
	TTGTTTTC	CCCCACACA
	TTGTTTTT	CCCCACCCA
	TTTAGTTT	CCCCACCCC
	TTTGTATT	CCCCAGCCA
	TTTGTGTG	CCCCAGCCC
	TTTGTGTT	CCCCAGCCG
	TTTGTTGT	CCCCAGCTG
	TTTGTTTG	CCCCATCCC
	TTTGTTTT	CCCCCAAAA
	TTTTGTAT	CCCCCACAC
	TTTTGTGT	CCCCCACCC
	TTTTGTTG	CCCCCACTC
	TTTTGTTT	CCCCCAGCC
	TTTTTGTA	CCCCCATCC
	TTTTTGTG	CCCCCCACA
	TTTTTGTT	CCCCCCACC
	TTTTTTGT	CCCCCCACT
	TTTTTTTG	CCCCCCCTC
		CCCCCCGCC
		CCCCCCTCC
		CCCCCGCCC
		CCCCCTCCC
		CCCCCTTCC
		CCCCGCCCA
		CCCCGCCCC
		CCCCGCCCT
		CCCCGTCCC
		CCCCTCCCC
		CCCCTGCCC
		CCCCTTCCC
		CCCGATCCC
		CCCGCCCAA
		CCCGCCCAC
		CCCGCCCCA
		CCCGCCCCC
		CCCGCCCCG
		CCCGCCCCT
		CCCGCCCTC
		CCCGCCCTG
		CCCGCCGCC
		CCCGCTCCC
		CCCGCTGCT
		CCCTCCCCC
		CCCTCCCCG
		CCCTCGCCC
		CCCTCTCCC
		CCCTGCCCC
		CCCTTCCCC
		CCCTTTCCC
		CCGAGCAGC
		CCGCAGCAG
		CCGCCACCC
		CCGCCACCG
		CCGCCACCT
		CCGCCAGCA
		CCGCCAGCC
		CCGCCAGCG
		CCGCCAGGC
		CCGCCCACA
		CCGCCCACC
		CCGCCCAGC
		CCGCCCCAC
		CCGCCCCCA
		CCGCCCCCC
		CCGCCCCTC
		CCGCCCGCC
		CCGCCGACG
		CCGCCGCCA
		CCGCCGCCC
		CCGCCGCCT
		CCGCTCCGC
		CCGCTGCCC
		CCGCTGCTG
		CCGGCGAGC
		CCGGCGCCC
		CCGGCGGCG
		CCGGTGGCG
		CCGTCGCCG
		CCGTCGTCG
		CCTCCCCTC
		CCTCCTCCA
		CCTCGCCCC
		CCTCTCCCC
		CCTGCCCCC
		CCTGCTCCT
		CCTGCTGCT
		CCTGGCCAC
		CCTGGCCAG
		CCTTCCCCC
		CGACGACGG
		CGACGGCGG
		CGACGGGAG
		CGAGCAGCA
		CGAGCAGCG
		CGAGGCGGC
		CGAGGGCAG
		CGCACACAC
		CGCACCCAC
		CGCAGCAGC
		CGCAGCCGC
		CGCAGCGCA
		CGCAGCGGG
		CGCAGCTGC
		CGCAGTCGC
		CGCCACCGC
		CGCCACGCC
		CGCCAGCAG
		CGCCAGCGC
		CGCCCACAC
		CGCCCACCA
		CGCCCACCC
		CGCCCACTC
		CGCCCAGCC
		CGCCCAGCG
		CGCCCAGTG
		CGCCCCAGC
		CGCCCCCAA
		CGCCCCCAC
		CGCCCCCAG
		CGCCCCCCC
		CGCCCCCCG
		CGCCCCCGC
		CGCCCCCTC
		CGCCCCGCC
		CGCCCCTCC
		CGCCCGCCC
		CGCCGCAGC
		CGCCGCCAC
		CGCCGCCAG
		CGCCGCCCA
		CGCCGCCCC
		CGCCGCCCG
		CGCCGCCGT
		CGCCTCCTC
		CGCCTGCTC
		CGCCTGGCG
		CGCGCACAC
		CGCTGCGCC
		CGCTGCTCC
		CGCTGCTGC
		CGCTGGCAG
		CGGACGGAC
		CGGAGCCGC
		CGGAGCGGA
		CGGAGGAGC
		CGGAGGAGG
		CGGATGCGG
		CGGCAGCAG
		CGGCAGCCA
		CGGCAGCCG
		CGGCAGCGA
		CGGCAGCGG
		CGGCAGGCG
		CGGCAGTGG
		CGGCCACGC
		CGGCCAGCC
		CGGCCAGCG
		CGGCCAGGC
		CGGCGCCGC
		CGGCGGCAG
		CGGCGGCCA
		CGGCGGCCG
		CGGCGGCGA
		CGGCGGCGC
		CGGCGGCGT
		CGGCGGTCG
		CGGCGGTGG
		CGGGCAGCT
		CGGGGCGGG
		CGGGGGCGG
		CGGTGGCGG
		CGTCGTCGC
		CGTGGCAGC
		CGTGGCCAG
		CGTGGGCGT
		CGTGTGTGC
		CGTGTGTGT
		CGTTGTTGT
		CTATATATA
		CTCACACAC
		CTCACTCAC
		CTCCAGCTC
		CTCCCACAC
		CTCCCCCAC
		CTCCCCCCA
		CTCCCCCCC
		CTCCGCCTC
		CTCCTGCTC
		CTCTCCCCC
		CTGCAACTG
		CTGCACCAC
		CTGCAGCAG
		CTGCAGCCA
		CTGCAGCCG
		CTGCAGCGC
		CTGCAGCTG
		CTGCCACCC
		CTGCCAGCC
		CTGCCAGCG
		CTGCCCAGC
		CTGCCCCAG
		CTGCCCCCC
		CTGCCCCGC
		CTGCCCGCC
		CTGCCCTGC
		CTGCCGCCA
		CTGCCGCCG
		CTGCCGCCT
		CTGCCTGCC
		CTGCGGCGG
		CTGCTCCTC
		CTGCTCCTG
		CTGCTCGAC
		CTGCTGCAG
		CTGCTGCCC
		CTGCTGCCG
		CTGCTGCGG
		CTGCTGCTC
		CTGCTGGCC
		CTGCTGTGC
		CTGGAGCAG
		CTGGAGCTG
		CTGGCCAAG
		CTGGCCAGC
		CTGGCCAGG
		CTGGCCGCC
		CTGGCGCCG
		CTGGCGGCC
		CTGGCGGCG
		CTGGCTGCC
		CTGGGCAGC
		CTGGGCGGC
		CTGGGCGGG
		CTGGGCTGG
		CTGTGTGTG
		CTTTGTTTT
		GAAAACAAA
		GAAACGAAA
		GAACACACA
		GAAGAGGAG
		GAAGCAGCA
		GACACACAC
		GACAGCAGC
		GACGCAGGC
		GACGGCAGC
		GACGGCGGC
		GAGAAGGAG
		GAGAGAGCA
		GAGAGGGAG
		GAGATGGAG
		GAGCAGAGC
		GAGCAGCAA
		GAGCAGCAG
		GAGCAGCCG
		GAGCAGCGA
		GAGCAGCGC
		GAGCAGCGG
		GAGCAGGAG
		GAGCCAGAG
		GAGCCGCAG
		GAGCGAGCG
		GAGCGGCAG
		GAGCTGCAG
		GAGCTGGAG
		GAGGACGAG
		GAGGAGCAG
		GAGGAGCCG
		GAGGAGCTG
		GAGGAGGCG
		GAGGCAGCC
		GAGGCAGCG
		GAGGCGGCG
		GAGGGGGAG
		GAGGTGGAG
		GAGTGTGTG
		GCAAAAGCA
		GCAAACAAA
		GCAAAGCAA
		GCAACAACA
		GCAACAGCA
		GCAACTGCA
		GCAAGCAAA
		GCAAGCAAC
		GCAAGCAGC
		GCAAGTGCA
		GCAATGGCA
		GCACACACA
		GCACACACG
		GCACCAGCA
		GCACCCACA
		GCAGAGCAG
		GCAGAGGCA
		GCAGATGCA
		GCAGCAACA
		GCAGCAACG
		GCAGCAAGC
		GCAGCACCA
		GCAGCAGAA
		GCAGCAGAG
		GCAGCAGCC
		GCAGCAGCG
		GCAGCAGCT
		GCAGCAGGA
		GCAGCAGGG
		GCAGCAGTC
		GCAGCATCA
		GCAGCATCC
		GCAGCCAAC
		GCAGCCAAG
		GCAGCCACA
		GCAGCCACC
		GCAGCCGAA
		GCAGCCGAG
		GCAGCCGCA
		GCAGCCGCC
		GCAGCCGCG
		GCAGCCGCT
		GCAGCCTCC
		GCAGCGACA
		GCAGCGCAG
		GCAGCGCCA
		GCAGCGCCT
		GCAGCGGCA
		GCAGCGGCG
		GCAGCGGGG
		GCAGCTCCA
		GCAGCTGCA
		GCAGCTGCC
		GCAGCTGCT
		GCAGCTGGA
		GCAGCTGGC
		GCAGGAGCA
		GCAGGAGCC
		GCAGGAGCG
		GCAGGAGGA
		GCAGGCAGC
		GCAGGCAGG
		GCAGGCGGA
		GCAGGCGGG
		GCAGTAGCA
		GCAGTCGCA
		GCAGTGCAG
		GCAGTGGAG
		GCAGTGGCA
		GCATACATA
		GCATCAGCA
		GCATCCGCA
		GCCAAGCAG
		GCCAAGCTG
		GCCACACAC
		GCCACAGCA
		GCCACAGCC
		GCCACCACC
		GCCACCGCC
		GCCACGCCC
		GCCAGAGCC
		GCCAGCAGC
		GCCAGCCAA
		GCCAGCCAC
		GCCAGCCAG
		GCCAGCCCC
		GCCAGCCGA
		GCCAGCCGC
		GCCAGCCGG
		GCCAGGAGC
		GCCAGGCCA
		GCCAGGCGC
		GCCCAGCCA
		GCCCAGCCC
		GCCCAGCCG
		GCCCAGCGG
		GCCCAGCTG
		GCCCCAAAA
		GCCCCACCC
		GCCCCAGCC
		GCCCCCAAA
		GCCCCCACA
		GCCCCCAGC
		GCCCCCATC
		GCCCCCCAC
		GCCCCCCGC
		GCCCCCGCC
		GCCCCCTCC
		GCCCCGCCC
		GCCCCTCCC
		GCCCCTGCC
		GCCCGCCCA
		GCCCGCCCC
		GCCCGCCCG
		GCCCGCTCC
		GCCCGCTGG
		GCCCTCGCC
		GCCCTGCCC
		GCCCTGGCC
		GCCCTGGGC
		GCCGCAGCA
		GCCGCAGCC
		GCCGCAGCT
		GCCGCAGGC
		GCCGCCACC
		GCCGCCAGC
		GCCGCCCAG
		GCCGCCCCC
		GCCGCCCGC
		GCCGCCGAC
		GCCGCCGCA
		GCCGCCGGC
		GCCGCCGTC
		GCCGCCGTT
		GCCGCGTGC
		GCCGCTGCC
		GCCGCTGCT
		GCCGGCGCC
		GCCGGCGGC
		GCCGGCGGG
		GCCGTCGCC
		GCCGTCGTC
		GCCTCGCCC
		GCCTGCCTG
		GCGAAGCGA
		GCGACTGGC
		GCGAGCAGC
		GCGAGCGAG
		GCGAGGCGA
		GCGATTGCG
		GCGCACACA
		GCGCAGCAG
		GCGCAGCGC
		GCGCAGGCG
		GCGCCAGCG
		GCGCCCAGC
		GCGCCGCCA
		GCGCCGCCC
		GCGCCTGCC
		GCGCGCAGC
		GCGGAAGTG
		GCGGAGCGG
		GCGGAGGAG
		GCGGATCGG
		GCGGCAACA
		GCGGCAGCA
		GCGGCAGCC
		GCGGCAGCG
		GCGGCAGCT
		GCGGCAGGC
		GCGGCAGTG
		GCGGCCAGC
		GCGGCGCCA
		GCGGCGGCA
		GCGGCGGCC
		GCGGCGGTC
		GCGGCGGTG
		GCGGCGTCG
		GCGGCTGCT
		GCGGCTGGC
		GCGGGGCGG
		GCGGGGGAG
		GCGGTGGCG
		GCGGTGGGC
		GCGGTGGTG
		GCGTGCGTG
		GCGTGGCAG
		GCGTGGCCA
		GCGTGGCCG
		GCGTGGCTG
		GCGTGTGCG
		GCGTGTGTG
		GCTCCAGCC
		GCTCCTCCC
		GCTCCTGCT
		GCTGAAGCT
		GCTGCAGCA
		GCTGCAGCC
		GCTGCAGCT
		GCTGCAGGA
		GCTGCATTT
		GCTGCCAGC
		GCTGCCCAC
		GCTGCCCCA
		GCTGCCCGC
		GCTGCCGCC
		GCTGCCGCT
		GCTGCCTGC
		GCTGCGCCC
		GCTGCGCTG
		GCTGCGGCT
		GCTGCTCCG
		GCTGCTCCT
		GCTGCTCTG
		GCTGCTGCA
		GCTGCTGCC
		GCTGCTGCG
		GCTGCTGGA
		GCTGCTGGC
		GCTGCTGGG
		GCTGCTGTG
		GCTGCTTGG
		GCTGGAGCG
		GCTGGCCAG
		GCTGGCCGC
		GCTGGCGGC
		GCTGGGCCA
		GCTGGGCGG
		GCTGTTGCT
		GCTTGGCGC
		GCTTTGTGT
		GGAAACGGA
		GGAGAAGGA
		GGAGAGGAG
		GGAGCAGAG
		GGAGCAGCA
		GGAGCAGCG
		GGAGCAGGA
		GGAGCAGGC
		GGAGCCGCC
		GGAGCGGCA
		GGAGCTGCG
		GGAGCTGCT
		GGAGCTGGA
		GGAGGAGCA
		GGAGGAGCG
		GGAGGAGCT
		GGAGGAGGC
		GGAGGAGGG
		GGAGGCAGC
		GGAGGCGCC
		GGAGGCGGC
		GGAGGGGAG
		GGAGGGGGC
		GGCAACAGC
		GGCACACAC
		GGCAGAGGC
		GGCAGCAAC
		GGCAGCAGC
		GGCAGCCAC
		GGCAGCCAG
		GGCAGCCGC
		GGCAGCGAG
		GGCAGCGCC
		GGCAGCGGC
		GGCAGCTCC
		GGCAGCTGT
		GGCAGGCAG
		GGCAGGCCA
		GGCAGGCGG
		GGCAGTGGC
		GGCATCGGC
		GGCCACGGC
		GGCCAGCCA
		GGCCAGGCC
		GGCCATGGC
		GGCCCTGGC
		GGCCGCCGC
		GGCCGGCGG
		GGCCTGGCC
		GGCGAGGCG
		GGCGATGGC
		GGCGCAGCA
		GGCGCAGGC
		GGCGCCCAG
		GGCGCCGCC
		GGCGCTGCT
		GGCGCTGGC
		GGCGGAGGA
		GGCGGCAAC
		GGCGGCAGC
		GGCGGCAGT
		GGCGGCCGC
		GGCGGCGAG
		GGCGGCGCA
		GGCGGCGCC
		GGCGGCGGG
		GGCGGCGGT
		GGCGGCTGG
		GGCGGGCGG
		GGCGGGCGT
		GGCGGGGCG
		GGCGGGGGC
		GGCGGTGGC
		GGCGGTGGG
		GGCGTGGCA
		GGCGTGGCC
		GGCGTGGCT
		GGCTCTGGC
		GGCTGCAGC
		GGCTGCCCA
		GGCTGCCGC
		GGCTGCTGC
		GGCTGGCCA
		GGCTGGCTG
		GGCTTGGCT
		GGGACGGGG
		GGGAGCAGC
		GGGAGGAGG
		GGGAGTGGG
		GGGATGGGG
		GGGCAGCAG
		GGGCAGCTC
		GGGCGCTGG
		GGGCGGCGG
		GGGCGGGGA
		GGGCGGGGC
		GGGCGTGGC
		GGGCGTGGG
		GGGGAGGGG
		GGGGATGGG
		GGGGCAGAG
		GGGGCGGCG
		GGGGCGGGA
		GGGGCGGGG
		GGGGGCGGC
		GGGGGCGGG
		GGGTGGGGG
		GGTGGGGGC
		GGTGTGTGT
		GTACATACA
		GTAGCAGCA
		GTATATGTA
		GTATGTATG
		GTATGTATT
		GTATGTGTA
		GTATGTGTG
		GTATTTGTA
		GTATTTTGT
		GTCAGTCAG
		GTCTGTGTG
		GTGAGTGTG
		GTGCAGCAA
		GTGCAGCAG
		GTGCATGTG
		GTGCCAGCG
		GTGCGTGTG
		GTGCTGCTG
		GTGGAGCTG
		GTGGAGGAG
		GTGGCAGCA
		GTGGCAGCG
		GTGGCCAGC
		GTGGCCAGG
		GTGGCGGCG
		GTGGCTGCC
		GTGGCTGTG
		GTGGGCGGG
		GTGGGCGTG
		GTGGGGGCG
		GTGGGTGTG
		GTGTATGTA
		GTGTATGTG
		GTGTCTGTG
		GTGTGAGTG
		GTGTGCATG
		GTGTGCATT
		GTGTGCGAG
		GTGTGCGTG
		GTGTGGGCG
		GTGTGTATG
		GTGTGTGCA
		GTGTGTGCC
		GTGTGTGCG
		GTGTGTGCT
		GTGTGTGGA
		GTGTGTGGC
		GTGTGTTTG
		GTGTGTTTT
		GTGTTGTGT
		GTGTTTGTT
		GTGTTTTGT
		GTGTTTTTT
		GTTGCATTT
		GTTGCTGCT
		GTTGGCCAG
		GTTGTGTGC
		GTTGTTGTG
		GTTTAGTTT
		GTTTATTTT
		GTTTCTGTT
		GTTTGTTGT
		GTTTGTTTG
		GTTTGTTTT
		GTTTTCGTT
		GTTTTGTTG
		GTTTTGTTT
		GTTTTTAGT
		GTTTTTGTA
		GTTTTTGTT
		GTTTTTTGT
		GTTTTTTTT
		TACACACAC
		TACATACAT
		TACATATAT
		TACATATGT
		TAGCAGCAG
		TAGTTTTTA
		TATAAATAT
		TATACACAC
		TATACATAC
		TATACATAT
		TATATACAC
		TATATACAT
		TATATATGT
		TATATATTT
		TATATGTAT
		TATATGTGT
		TATATTTAT
		TATATTTTT
		TATGCATAT
		TATGTACAT
		TATGTATAT
		TATGTATGT
		TATGTATTT
		TATGTGTAC
		TATGTGTAT
		TATGTGTGT
		TATTTATAT
		TATTTATGT
		TATTTATTT
		TATTTGTAT
		TATTTGTGT
		TATTTTGTA
		TATTTTTGT
		TCACACACA
		TCAGCAGCA
		TCCACACAC
		TCCAGCAGC
		TCCAGCTCC
		TCCAGCTGC
		TCCCCCCAC
		TCCCCCCCC
		TCCCCCGCC
		TCCCCCTCC
		TCCCCTCCC
		TCCTGCTCC
		TCCTGCTGC
		TCGATCGAT
		TCGCCGCCG
		TCGCCGTCG
		TCGCTGCTG
		TCGGCGGCG
		TCGTTGTTG
		TCTATATAT
		TCTGTGTGC
		TCTGTGTGT
		TCTGTTTGT
		TGCAACTGC
		TGCAAGTGC
		TGCACACAC
		TGCAGATGC
		TGCAGCAGC
		TGCAGCCGC
		TGCAGCGGC
		TGCAGCTGC
		TGCATGTGT
		TGCCACCGC
		TGCCAGCAG
		TGCCAGCGC
		TGCCAGCGG
		TGCCCAGCC
		TGCCCCGCC
		TGCCCTGCC
		TGCCGCCCA
		TGCCGCCGC
		TGCCGCCTC
		TGCCGCTGC
		TGCGCCAGC
		TGCGCCGCC
		TGCGCCTGC
		TGCGGCAGC
		TGCGGCTGG
		TGCGTGTGC
		TGCGTGTGT
		TGCTCCTGC
		TGCTGCAGC
		TGCTGCCCC
		TGCTGCCGC
		TGCTGCGGC
		TGCTGCTGG
		TGCTGCTGT
		TGCTGTTGC
		TGCTTTTGT
		TGGAGCAGC
		TGGAGCTGC
		TGGAGCTGG
		TGGAGGAGG
		TGGAGGCGG
		TGGCAGCAG
		TGGCAGCGG
		TGGCAGCTG
		TGGCCAAGC
		TGGCCAGCA
		TGGCCAGGA
		TGGCGCCGC
		TGGCGGAGG
		TGGCGGCCA
		TGGCGGCGG
		TGGCGGTGG
		TGGCTGCCG
		TGGGCGCTG
		TGGGCGGAG
		TGGGCGGCA
		TGGGCGGGG
		TGGGCGTGG
		TGGGCTGGG
		TGGGGCGGG
		TGGGGGCGG
		TGGGTGGGG
		TGGGTGTGC
		TGTAATTGT
		TGTACATAC
		TGTACATAT
		TGTACATTT
		TGTACGTGT
		TGTATATGT
		TGTATATTT
		TGTATCTGT
		TGTATGTAA
		TGTATGTAC
		TGTATGTAT
		TGTATGTGT
		TGTATTGTA
		TGTATTTAT
		TGTATTTGT
		TGTATTTTG
		TGTATTTTT
		TGTGCAGCA
		TGTGCGTGC
		TGTGCGTGT
		TGTGGCAGC
		TGTGGCCAG
		TGTGGGCGT
		TGTGTACAT
		TGTGTATAT
		TGTGTATGT
		TGTGTATTT
		TGTGTCTGT
		TGTGTGCAT
		TGTGTGCCA
		TGTGTGCCC
		TGTGTGCGA
		TGTGTGCGC
		TGTGTGCGT
		TGTGTGCTC
		TGTGTGCTT
		TGTGTGGGC
		TGTGTGTAA
		TGTGTGTAG
		TGTGTGTAT
		TGTGTGTTC
		TGTGTGTTG
		TGTGTGTTT
		TGTGTTTGT
		TGTGTTTTT
		TGTTGCTGC
		TGTTTAGTT
		TGTTTATTT
		TGTTTGTGT
		TGTTTGTTG
		TGTTTGTTT
		TGTTTTGTA
		TGTTTTGTG
		TGTTTTGTT
		TGTTTTTGC
		TGTTTTTGT
		TGTTTTTTG
		TGTTTTTTT
		TTAGTTTTT
		TTATATATA
		TTATTGTTT
		TTATTTATT
		TTATTTGTT
		TTATTTTGT
		TTATTTTTG
		TTCAGCAGC
		TTGCAGCAG
		TTGCATTTA
		TTGCATTTG
		TTGCATTTT
		TTGCCCAGC
		TTGCCTGCC
		TTGCTGCTG
		TTGTAATTG
		TTGTACATA
		TTGTATGTA
		TTGTATTGT
		TTGTATTTA
		TTGTATTTG
		TTGTATTTT
		TTGTGTGCC
		TTGTGTGTG
		TTGTGTGTT
		TTGTGTTTG
		TTGTGTTTT
		TTGTTGTTT
		TTGTTTGCC
		TTGTTTGTT
		TTGTTTTGT
		TTGTTTTTA
		TTGTTTTTC
		TTGTTTTTG
		TTGTTTTTT
		TTTAGTTTT
		TTTATATAT
		TTTATGTTT
		TTTATTGTT
		TTTATTTAT
		TTTATTTGT
		TTTATTTTT
		TTTCATTTT
		TTTCGTTTG
		TTTCGTTTT
		TTTCTGTTG
		TTTCTGTTT
		TTTCTTTTT
		TTTGATTTG
		TTTGCATTT
		TTTGCCAGC
		TTTGCTTGC
		TTTGTAAAT
		TTTGTAAGC
		TTTGTAATT
		TTTGTATAT
		TTTGTATGT
		TTTGTATTT
		TTTGTGTAT
		TTTGTGTGC
		TTTGTGTGT
		TTTGTGTTT
		TTTGTTGTT
		TTTGTTTGC
		TTTGTTTGT
		TTTGTTTTC
		TTTGTTTTG
		TTTGTTTTT
		TTTTAGTTT
		TTTTATTTT
		TTTTCTGTT
		TTTTCTTTT
		TTTTGATTT
		TTTTGGTTT
		TTTTGTAAA
		TTTTGTAAT
		TTTTGTATA
		TTTTGTATG
		TTTTGTATT
		TTTTGTGTA
		TTTTGTGTG
		TTTTGTGTT
		TTTTGTTGT
		TTTTGTTTA
		TTTTGTTTG
		TTTTGTTTT
		TTTTTAGTT
		TTTTTATTT
		TTTTTGTAA
		TTTTTGTAC
		TTTTTGTAT
		TTTTTGTGC
		TTTTTGTGT
		TTTTTGTTG
		TTTTTGTTT
		TTTTTTGTA
		TTTTTTGTG
		TTTTTTGTT
		TTTTTTTGT
