# Supplementary material for: K-mer-Based Motif Analysis in Insect Species across Anopheles, Drosophila, and Glossina Genera and Its Application to Species Classification
Source: Comput Math Methods Med. 2019 Nov 15;2019:4259479. doi: 10.1155/2019/4259479 (PMC6881769; doi:10.1155/2019/4259479)
Supplement: Supplementary Materials — Supplemental Figure 1: genome size for all 58 studied species. The size of the genome of each species is given in Mbp. Anopheles species colored in blue, Drosophila species in red, and Glossina species in green. Supplemental Figure 2: ACGT% content for all 58 studied species. The ACGT% for all 58 species is given for all species, adding up to one in a stacked barplot. Supplemental Figure 3(a): heatmap depicting species relationships between the 63 species included in the analysis based on the whole-genome k-mer signature for heptamers. Supplemental Figure 3(b): heatmap depicting species relationships between the 63 species included in the analysis based on the whole-genome k-mer signature for nonamers. Supplemental Figure 4(a): Pearson correlation coefficient between species of Anopheles, Drosophila, and Glossina as well as the two control species, A. mellifera and C. briggsae for heptamers. Supplemental Figure 4(b): Pearson correlation coefficient between species of Anopheles, Drosophila, and Glossina as well as the two control species, A. mellifera and C. briggsae for nonamers. Supplemental Figure 5(a): common nonrepetitive (nondimer and nontrimer) heptamer content between 11 Anopheles, 15 Drosophila, and 5 Glossina species. Each included heptamer had a minimum score of 0.5. Supplemental Figure 5(b): common nonrepetitive (nondimer and nontrimer) nonamer content between 11 Anopheles, 15 Drosophila and 5 Glossina species. Each included nonamer had a minimum score of 0.5. Supplemental File 1: statistics of whole genome, 5′ and 3′ UTR, and intron sequences for the studied species. The species, file name, number of contigs, genome/subgenomic region size, and ACGT% are provided for each species. The pairwise sequence identity for all species pairs is included for the mitochondrial genome comparisons. Supplemental File 2: Pearson correlation matrix for whole-genome k-mer signatures. The Pearson correlation matrix between all pairs of the studied species is provided for k [file 4259479.f1.zip › 4259479.f1/S8_File.xlsx]

## Sheet: introns corr matrix k=7
	Drosophila_erecta	Drosophila_grimshawi	Drosophila_melanogaster	Drosophila_mojavensis	Drosophila_persimilis	Drosophila_pseudoobscura	Drosophila_sechellia	Drosophila_simulans	Drosophila_virilis	Drosophila_willistoni	Drosophila_yakuba	Drosophile_ananassae
Drosophila_erecta	1	0.897223	0.98978	0.841136	0.896332	0.895606	0.991608	0.993079	0.87932	0.878586	0.987723	0.913293
Drosophila_grimshawi	0.897223	1	0.905278	0.950281	0.828861	0.832028	0.888625	0.89738	0.957229	0.884531	0.893125	0.796613
Drosophila_melanogaster	0.98978	0.905278	1	0.847701	0.897437	0.896628	0.991952	0.995286	0.884872	0.897413	0.984809	0.918253
Drosophila_mojavensis	0.841136	0.950281	0.847701	1	0.794422	0.795756	0.831717	0.842128	0.953343	0.841877	0.837957	0.759354
Drosophila_persimilis	0.896332	0.828861	0.897437	0.794422	1	0.996485	0.895296	0.894689	0.802099	0.889239	0.896655	0.897314
Drosophila_pseudoobscura	0.895606	0.832028	0.896628	0.795756	0.996485	1	0.89433	0.894059	0.802996	0.890272	0.895536	0.893385
Drosophila_sechellia	0.991608	0.888625	0.991952	0.831717	0.895296	0.89433	1	0.996023	0.872472	0.88234	0.988479	0.922891
Drosophila_simulans	0.993079	0.89738	0.995286	0.842128	0.894689	0.894059	0.996023	1	0.880806	0.885254	0.987403	0.919511
Drosophila_virilis	0.87932	0.957229	0.884872	0.953343	0.802099	0.802996	0.872472	0.880806	1	0.85667	0.874134	0.79415
Drosophila_willistoni	0.878586	0.884531	0.897413	0.841877	0.889239	0.890272	0.88234	0.885254	0.85667	1	0.890089	0.877391
Drosophila_yakuba	0.987723	0.893125	0.984809	0.837957	0.896655	0.895536	0.988479	0.987403	0.874134	0.890089	1	0.914599
Drosophile_ananassae	0.913293	0.796613	0.918253	0.759354	0.897314	0.893385	0.922891	0.919511	0.79415	0.877391	0.914599	1

## Sheet: introns corr matrix k=8
	Anopheles_gambiae	Drosophila_erecta	Drosophila_grimshawi	Drosophila_melanogaster	Drosophila_mojavensis	Drosophila_persimilis	Drosophila_pseudoobscura	Drosophila_sechellia	Drosophila_simulans	Drosophila_virilis	Drosophila_willistoni	Drosophila_yakuba	Drosophile_ananassae
Anopheles_gambiae	1	0.513088	0.516528	0.562472	0.482975	0.508325	0.39214	0.51767	0.538425	0.487711	0.495322	0.516074	0.479242
Drosophila_erecta	0.513088	1	0.692326	0.855483	0.67316	0.640363	0.511671	0.712722	0.844276	0.657369	0.627447	0.702705	0.748747
Drosophila_grimshawi	0.516528	0.692326	1	0.760018	0.768057	0.658855	0.504193	0.717658	0.727036	0.773622	0.699635	0.716141	0.660377
Drosophila_melanogaster	0.562472	0.855483	0.760018	1	0.732389	0.72736	0.571301	0.814849	0.908383	0.744119	0.722565	0.801332	0.806287
Drosophila_mojavensis	0.482975	0.67316	0.768057	0.732389	1	0.643967	0.486815	0.68126	0.705373	0.775779	0.674933	0.680076	0.639624
Drosophila_persimilis	0.508325	0.640363	0.658855	0.72736	0.643967	1	0.487267	0.884564	0.688343	0.791405	0.86751	0.882224	0.686726
Drosophila_pseudoobscura	0.39214	0.511671	0.504193	0.571301	0.486815	0.487267	1	0.47781	0.536228	0.468783	0.473023	0.471694	0.527768
Drosophila_sechellia	0.51767	0.712722	0.717658	0.814849	0.68126	0.884564	0.47781	1	0.769801	0.859282	0.866061	0.981063	0.710916
Drosophila_simulans	0.538425	0.844276	0.727036	0.908383	0.705373	0.688343	0.536228	0.769801	1	0.707871	0.682155	0.758523	0.778278
Drosophila_virilis	0.487711	0.657369	0.773622	0.744119	0.775779	0.791405	0.468783	0.859282	0.707871	1	0.840871	0.857024	0.630639
Drosophila_willistoni	0.495322	0.627447	0.699635	0.722565	0.674933	0.86751	0.473023	0.866061	0.682155	0.840871	1	0.869074	0.662623
Drosophila_yakuba	0.516074	0.702705	0.716141	0.801332	0.680076	0.882224	0.471694	0.981063	0.758523	0.857024	0.869074	1	0.70008
Drosophile_ananassae	0.479242	0.748747	0.660377	0.806287	0.639624	0.686726	0.527768	0.710916	0.778278	0.630639	0.662623	0.70008	1

## Sheet: introns corr matrix k=9
	Drosophila_erecta	Drosophila_grimshawi	Drosophila_melanogaster	Drosophila_mojavensis	Drosophila_persimilis	Drosophila_pseudoobscura	Drosophila_sechellia	Drosophila_simulans	Drosophila_virilis	Drosophila_willitroni	Drosophila_willistoni	Drosophile_ananassae
Drosophila_erecta	1	0.862149	0.956812	0.806677	0.858266	0.857021	0.961734	0.968171	0.834544	0.823299	0.959471	0.859937
Drosophila_grimshawi	0.862149	1	0.866824	0.914245	0.797715	0.799681	0.856972	0.865565	0.918838	0.837172	0.858025	0.760057
Drosophila_melanogaster	0.956812	0.866824	1	0.810804	0.855205	0.853953	0.962526	0.970694	0.836941	0.838383	0.95104	0.861329
Drosophila_mojavensis	0.806677	0.914245	0.810804	1	0.760248	0.761507	0.80051	0.810573	0.908639	0.792582	0.800845	0.720623
Drosophila_persimilis	0.858266	0.797715	0.855205	0.760248	1	0.977601	0.85892	0.859739	0.767999	0.829445	0.85724	0.842609
Drosophila_pseudoobscura	0.857021	0.799681	0.853953	0.761507	0.977601	1	0.857328	0.858747	0.768065	0.829422	0.855835	0.839073
Drosophila_sechellia	0.961734	0.856972	0.962526	0.80051	0.85892	0.857328	1	0.974876	0.830767	0.829069	0.962432	0.868589
Drosophila_simulans	0.968171	0.865565	0.970694	0.810573	0.859739	0.858747	0.974876	1	0.838689	0.832974	0.960085	0.868574
Drosophila_virilis	0.834544	0.918838	0.836941	0.908639	0.767999	0.768065	0.830767	0.838689	1	0.805781	0.828579	0.744953
Drosophila_willistoni	0.823299	0.837172	0.838383	0.792582	0.829445	0.829422	0.829069	0.832974	0.805781	1	0.831859	0.806493
Drosophila_yakuba	0.959471	0.858025	0.95104	0.800845	0.85724	0.855835	0.962432	0.960085	0.828579	0.831859	1	0.859035
Drosophile_ananassae	0.859937	0.760057	0.861329	0.720623	0.842609	0.839073	0.868589	0.868574	0.744953	0.806493	0.859035	1

## Sheet: common motifs
common heptamers	common octamers	common nonamers
AAAACAA	AAAAAAAC	AAAAAAACA
AAACAAA	AAAAAAAG	AAAAAAAGA
AACAAAA	AAAAAAAT	AAAAAAATA
CAGCAAC	AAAAAACA	AAAAAAATG
CAGCCAG	AAAAACAA	AAAAAACAA
CAGCGGC	AAAAAGAA	AAAAAAGAA
CAGCTGC	AAAACAAA	AAAAAATAA
CCAGCCA	AAAAGAAA	AAAAACAAA
CCCACCC	AAAAGCAA	AAAAACAAC
CCCCGCC	AAACAAAA	AAAAACCAA
CCCGCCC	AAACAAAC	AAAAAGAAA
CCGCCCC	AAACACAC	AAAAAGCAA
CCGCTGC	AAAGAAAA	AAAAATAAA
CGCCCCC	AAAGCAAA	AAAACAAAA
CGGCAGC	AAAGCCAA	AAAACAAAC
CTGCCGC	AAATGAAA	AAAACAAAT
CTGGCTG	AAATGCAA	AAAACAACA
GCAGCCA	AACAAAAA	AAAACCAAA
GCAGCGG	AACAAACA	AAAACGAAA
GCAGCTG	AACAACAA	AAAAGAAAA
GCCAGCC	AACACACA	AAAAGCAAA
GCCGCTG	AACAGCAA	AAAAGCCAA
GCGGCAG	AAGAAAAA	AAAAGGAAA
GCTGCCA	AAGCCAAA	AAAAGGCAA
GCTGCCG	ACAAAAAA	AAAATAAAA
GGCAGCA	ACAAACAA	AAAATCAAA
GGCAGCG	ACAACAAC	AAAATGAAA
GGCGGGG	ACACACAT	AAAATGCAA
GGCTGGC	ACACCCAC	AAACAAAAA
GGGCGGG	ACAGCAGC	AAACAAAAC
GGGGCGG	ACCCACAC	AAACAAAAG
GGGGGCG	AGCAACAA	AAACAAAAT
GTGGCAG	AGCAACAG	AAACAAACA
TGGCAGC	AGCAGCAA	AAACAACAA
TGGCTGC	AGCAGCAG	AAACACAAA
TGGCTGG	AGCAGCCA	AAACACACA
TTTGTTT	AGCAGCGG	AAACAGAAA
	AGCAGCTG	AAACCAAAA
	AGCCAAAG	AAACGAAAA
	AGCCAGCA	AAACTGAAA
	AGCCAGCC	AAAGAAAAA
	AGCCGCAG	AAAGAAAAC
	AGCGGCAG	AAAGAAAAG
	AGCTGCTG	AAAGCAAAA
	AGTGTGTG	AAAGCAAAC
	ATGTGTGT	AAAGCAAAG
	CAAAAAAA	AAAGCCAAA
	CAAAAACA	AAAGCGAAA
	CAAAACAA	AAAGGCAAA
	CAAACAAA	AAAGGCAGC
	CAAAGCCA	AAAGTGAAA
	CAACAAAA	AAATAAAAA
	CAACAACA	AAATATATA
	CAACAGCA	AAATGAAAA
	CACACACC	AAATGAAAT
	CACACACG	AAATGCAAA
	CACACACT	AAATGCAAT
	CACACCCA	AAATGCCAA
	CACCCACA	AAATGGAAA
	CACCCACC	AAATGGCAA
	CACGCACA	AAATTGAAA
	CAGCAACA	AAATTGCAA
	CAGCAGCA	AACAAAAAA
	CAGCAGCC	AACAAAAAC
	CAGCAGCG	AACAAAAAT
	CAGCAGCT	AACAAAACA
	CAGCCACA	AACAAAAGC
	CAGCCAGC	AACAAACAA
	CAGCCGCA	AACAACAAA
	CAGCCGCC	AACAACAAT
	CAGCGGCA	AACAACAGC
	CAGCTGCA	AACACACAC
	CAGCTGCC	AACAGCAAC
	CAGCTGCT	AACAGCAGC
	CAGGCAGC	AACGGCAGC
	CAGGCGGC	AACTGCAAC
	CCACACAC	AACTGCAGC
	CCACCACC	AAGAAAAAA
	CCACCCAC	AAGAAAAAC
	CCACCCCC	AAGCAAAAA
	CCACCGCC	AAGCAAACA
	CCACGCCC	AAGCAGCAG
	CCAGCAGC	AAGCAGCCA
	CCAGCCAC	AAGCCAAAA
	CCAGCCAG	AAGCCAAAG
	CCAGCCCC	AAGTGCAGC
	CCCACACA	AAGTGTGTG
	CCCACCCA	AATAAAAAA
	CCCACCCC	AATATATAT
	CCCAGCCC	AATGCAAAA
	CCCCACCC	AATGCAAAT
	CCCCCACC	AATGCCAAA
	CCCCCCTC	AATGGCAAA
	CCCCCGCC	AATGGCAGC
	CCCCCTCC	AATGGCCAA
	CCCCGCCC	AATTGAAAA
	CCCCTCCC	AATTGAAAT
	CCCCTGCC	AATTGCATT
	CCCGCCCC	ACAAAAAAA
	CCCTCCCC	ACAAAAAAC
	CCCTGCCC	ACAAAAACA
	CCGCCCAC	ACAAAACAA
	CCGCCCCC	ACAAAAGCC
	CCGCCGCC	ACAAACAAA
	CCGCCTCC	ACAAACACA
	CCGCCTGC	ACAACAAAA
	CCGCTGCC	ACAACAGCA
	CCTCCCCC	ACACAAAAA
	CCTCCTCC	ACACAAACA
	CCTGCCAC	ACACACAAA
	CCTGCCCC	ACACACAGA
	CCTGCCGC	ACACACATA
	CCTGCTCC	ACACACATG
	CCTGCTGC	ACACACCCA
	CGCACACA	ACACACGCA
	CGCCCCCA	ACACACTCA
	CGCCCCCC	ACACACTCG
	CGCCGCCG	ACACAGACA
	CGCCTGCC	ACACATACA
	CGCTGCCG	ACACCCACA
	CGCTGCTG	ACACGCACA
	CGGCAGCA	ACACTCACA
	CGGCAGCG	ACAGCAACA
	CGGCGGCA	ACAGCAGCA
	CGGCGGCG	ACAGCAGCC
	CGGGGGCG	ACAGCCACA
	CGTGTGTG	ACAGCCAGC
	CTGCCAGC	ACAGCGGCA
	CTGCCCCA	ACATACATA
	CTGCCCCC	ACCACACAC
	CTGCCGCC	ACCACCCAC
	CTGCCGCT	ACCAGCAGC
	CTGCCTGC	ACCCACACA
	CTGCGGCT	ACCCACCCA
	CTGCTGCA	ACCCCACCC
	CTGCTGCC	ACCCCGCCC
	CTGCTGCT	ACCGCCCCC
	CTGCTGGC	ACCGCCGCC
	CTGGCAGC	ACGCACACA
	CTGGCTGC	ACGCCCACA
	CTGGCTGG	ACTCACACA
	CTGTGTGT	ACTGCTGCC
	CTTTTGGC	ACTGCTGCT
	GAAAAAAA	ACTTGGCCA
	GAGCAGCA	AGAAAAAAA
	GAGGGGGG	AGAAGCAGC
	GCAAACAA	AGAGCGAGA
	GCAACAAA	AGCAAAAAA
	GCAACAAC	AGCAAACAA
	GCAACAGC	AGCAACAAA
	GCACACAC	AGCAACAAC
	GCAGCAAC	AGCAACAGC
	GCAGCAGA	AGCACACAC
	GCAGCAGC	AGCACCAGC
	GCAGCAGG	AGCAGAAGC
	GCAGCCAC	AGCAGAGCA
	GCAGCCAG	AGCAGCAAC
	GCAGCCGC	AGCAGCACC
	GCAGCGGC	AGCAGCAGA
	GCAGCTGC	AGCAGCAGG
	GCAGGCAG	AGCAGCAGT
	GCAGGCGG	AGCAGCCAA
	GCAGGGGG	AGCAGCCAC
	GCAGTGGC	AGCAGCCAG
	GCCAAAAA	AGCAGCCGC
	GCCAAAAG	AGCAGCGCC
	GCCAAAGC	AGCAGCGGC
	GCCACAAA	AGCAGCTGC
	GCCACACA	AGCAGCTGG
	GCCACAGC	AGCAGGAGC
	GCCACCGC	AGCAGGCAG
	GCCACGCC	AGCCAAAAA
	GCCACTGC	AGCCAAAAG
	GCCAGCAG	AGCCAAAGC
	GCCAGCCA	AGCCAACAA
	GCCAGGCA	AGCCAAGCC
	GCCAGGCC	AGCCACAAA
	GCCATGGC	AGCCACAGC
	GCCCAGCC	AGCCAGCAG
	GCCCCAAA	AGCCAGCCA
	GCCCCCGC	AGCCAGGCA
	GCCCCGCC	AGCCGCAGC
	GCCGCAGC	AGCCGCCGC
	GCCGCCAC	AGCCGCTGC
	GCCGCCCC	AGCGACAGC
	GCCGCCGC	AGCGGCAAC
	GCCGCCTG	AGCGGCAGC
	GCCGCTGC	AGCGGCGGC
	GCCTGCCA	AGCTCCAGC
	GCCTGGCC	AGCTGCAGC
	GCGGCAGC	AGCTGCCAC
	GCGGCAGG	AGCTGCCGC
	GCGGCGGC	AGCTGCTGC
	GCGGCTGC	AGCTGCTGG
	GCGGGGGC	AGCTGGAGC
	GCTCCTGC	AGGAGCAGC
	GCTGCAGC	AGGAGCAGG
	GCTGCCAC	AGGAGGGGG
	GCTGCCAG	AGGCAAACA
	GCTGCCCC	AGGCAGCAG
	GCTGCCGC	AGGCAGCCA
	GCTGCCTG	AGGCAGCGG
	GCTGCGGC	AGGCAGGCA
	GCTGCTCC	AGGCGGCAG
	GCTGCTGC	AGGCGGCGG
	GCTGCTGG	AGGGAGGGG
	GCTGCTGT	AGGGGCAGG
	GCTGGCAG	AGGGGCGGG
	GCTGGCCA	AGGGGGAGG
	GCTGGCTG	AGGGGGCGG
	GCTGTGGC	AGGGGGGAG
	GCTGTTGC	AGGGGGGCG
	GCTTTGGC	AGGGGGTGG
	GGAGCAGC	AGTCAGTCA
	GGAGGAGG	AGTGGCAGC
	GGAGGGGG	AGTGGGTGG
	GGCAAACA	AGTGTGTGC
	GGCAACAA	AGTGTGTGT
	GGCAGCAA	ATAAAAAAA
	GGCAGCAG	ATACACACA
	GGCAGCCA	ATACATACA
	GGCAGCGG	ATACATATA
	GGCAGCTG	ATATACATA
	GGCAGGCA	ATATATGTA
	GGCAGGCG	ATCAGCAGC
	GGCAGGGG	ATGCAAATG
	GGCCAAAA	ATGCCAAAA
	GGCCAGGC	ATGGCTGCC
	GGCCTGGC	ATGGCTGGC
	GGCGGCAG	ATGTATGTA
	GGCGGCGG	ATGTGTGTG
	GGCGGCTG	ATTGCATTT
	GGCGGGGC	ATTGTTGTT
	GGCGGGGG	ATTTCATTT
	GGCGGTGG	ATTTGCATT
	GGCGTGGC	ATTTGTTTT
	GGCTGCCA	ATTTTGTTT
	GGCTGCTG	ATTTTTTTT
	GGCTGGCT	CAAAAAAAA
	GGCTGGGC	CAAAAACAA
	GGCTGGGG	CAAAACAAA
	GGGAGGGG	CAAAACCAA
	GGGCAGCA	CAAAAGAAA
	GGGCAGGG	CAAAAGCAA
	GGGCGGGG	CAAAAGCCA
	GGGCGTGG	CAAAATGCA
	GGGCTGGG	CAAACAAAA
	GGGGAGGG	CAAACAAAC
	GGGGCAGC	CAAACAAAT
	GGGGCAGG	CAAACACAA
	GGGGCGGC	CAAACACAC
	GGGGCGGG	CAAAGCAAA
	GGGGCTGG	CAAAGCCAA
	GGGGGAGG	CAAAGGCAA
	GGGGGCAG	CAAATGCAA
	GGGGGCGG	CAAATGCCA
	GGGGGGCG	CAAATGGCA
	GGGGGTGG	CAACAAAAA
	GGGGTGGG	CAACAAACA
	GGGTGGGG	CAACAACAG
	GGTGGGGG	CAACACACA
	GGTGTGTG	CAACAGCAA
	GTGGCAGC	CAACAGCAG
	GTGGCAGG	CAACAGCCA
	GTGGCGGC	CAACAGCTG
	GTGGCTGC	CAACGGCAA
	GTGGCTGG	CAACTGCAA
	GTGGGCGG	CAACTGCAG
	GTGGGGGG	CAAGTGGCA
	GTGGGTGG	CAATGCCAA
	GTGGGTGT	CAATGGCCA
	GTGTGCGT	CAATTTGCA
	GTGTGGGT	CACAAAAAA
	GTGTGTGC	CACAAACAC
	GTGTGTGG	CACACAAAA
	GTTGCTGC	CACACAAAC
	GTTGTTGC	CACACACCA
	GTTGTTGT	CACACACCC
	TCTGCTGC	CACACACGC
	TGCAGCAG	CACACACTC
	TGCAGCTG	CACACAGAC
	TGCCGCCG	CACACAGCC
	TGCCGCTG	CACACATAC
	TGCCTGCC	CACACATGC
	TGCCTGGC	CACACCCAC
	TGCGGCTG	CACACCCCC
	TGCGTGTG	CACACGCAC
	TGCTGCCA	CACACTCAC
	TGCTGCCG	CACACTCGC
	TGCTGCTC	CACAGACAC
	TGCTGCTG	CACAGCAGC
	TGCTGTTG	CACAGCCAC
	TGGCAGCA	CACATACAC
	TGGCAGCC	CACCAGCAG
	TGGCAGCG	CACCCACAA
	TGGCAGGC	CACCCACAC
	TGGCCAAA	CACCCACCC
	TGGCCAGC	CACCCACTC
	TGGCCTGG	CACCCCACC
	TGGCTGCC	CACCCCCAC
	TGGCTGCT	CACCCCCTC
	TGGCTGGC	CACCGCCCC
	TGGCTGGG	CACCGCCGC
	TGGGTGGG	CACGCACAC
	TGGGTGTG	CACGCCCAC
	TGTGCGTG	CACGCCCCC
	TGTGGCAG	CACTCACAC
	TGTGGCTG	CACTCACTC
	TGTGGGTG	CACTCCCCC
	TGTGTGCG	CACTCGCAC
	TGTGTGGC	CACTGCCAC
	TGTGTGGG	CAGAAGCAG
	TGTGTGTT	CAGACACAC
	TGTTGCTG	CAGACAGAC
	TGTTGTTG	CAGAGCAGC
	TGTTTGCC	CAGCAAAAA
	TGTTTGTT	CAGCAACAA
	TGTTTTTG	CAGCAACAG
	TTGCATTT	CAGCACCAG
	TTGCTGCC	CAGCAGAAA
	TTGCTGCT	CAGCAGAAG
	TTGGCCAA	CAGCAGAGC
	TTGGCTTT	CAGCAGCAA
	TTGTTGCT	CAGCAGCAC
	TTGTTGTT	CAGCAGCAT
	TTGTTTTT	CAGCAGCCA
	TTTCATTT	CAGCAGCCC
	TTTCTTTT	CAGCAGCCG
	TTTGCTTT	CAGCAGCGA
	TTTGGCCA	CAGCAGCGC
	TTTGGCTT	CAGCAGCGG
	TTTGGGGC	CAGCAGCTC
	TTTGTGGC	CAGCAGCTG
	TTTGTTGC	CAGCAGGAG
	TTTGTTTG	CAGCAGGCA
	TTTGTTTT	CAGCATCAG
	TTTTCTTT	CAGCCAAAG
	TTTTGGCC	CAGCCACAA
	TTTTGTTG	CAGCCACAG
	TTTTGTTT	CAGCCACCC
	TTTTTGGC	CAGCCAGAG
	TTTTTGTT	CAGCCAGCA
	TTTTTTGT	CAGCCAGCC
	TTTTTTTG	CAGCCAGCG
		CAGCCAGGC
		CAGCCCAGC
		CAGCCCCCC
		CAGCCGCAG
		CAGCCGCCA
		CAGCCGCCC
		CAGCCGCCG
		CAGCCGCTG
		CAGCGACAG
		CAGCGCAGC
		CAGCGCCAG
		CAGCGGCAA
		CAGCGGCAG
		CAGCGGCGG
		CAGCTCCAG
		CAGCTGCAA
		CAGCTGCAG
		CAGCTGCCA
		CAGCTGCCG
		CAGCTGCTC
		CAGCTGCTG
		CAGCTGTTG
		CAGGAGCAG
		CAGGCAGCA
		CAGGCAGCC
		CAGGCAGGC
		CAGGCGGCA
		CAGGCGGCG
		CAGGGGCAG
		CAGTCAGTC
		CAGTGGCAG
		CAGTTGCAG
		CATACACAC
		CATCAGCAG
		CATGCCACA
		CATGTGTGT
		CATTTGCAT
		CCAAAAAAA
		CCAAACAAA
		CCAAAGCCA
		CCAACAACA
		CCAACAGCA
		CCAACCAAC
		CCAACCCCC
		CCAAGCCAA
		CCAAGCCCA
		CCACAAAAA
		CCACAACAA
		CCACACACA
		CCACACACC
		CCACACCCA
		CCACACCCC
		CCACAGCCA
		CCACCACCC
		CCACCAGCC
		CCACCCACA
		CCACCCACC
		CCACCCCAC
		CCACCCCCA
		CCACCCCCC
		CCACCCCCT
		CCACCCGCC
		CCACCGCCA
		CCACCGCCC
		CCACCGCCG
		CCACCTGCC
		CCACGCCCA
		CCACGCCCC
		CCACTCCCC
		CCACTGCCA
		CCACTGCCC
		CCACTGTGC
		CCACTTGCC
		CCAGAGCCA
		CCAGCAACA
		CCAGCAGCA
		CCAGCAGCC
		CCAGCAGCG
		CCAGCAGCT
		CCAGCCACA
		CCAGCCACC
		CCAGCCAGA
		CCAGCCAGC
		CCAGCCAGG
		CCAGCCCAG
		CCAGCCCCA
		CCAGCCCCC
		CCAGCCGCA
		CCAGCCGCC
		CCAGCGCCA
		CCAGCGGCA
		CCAGCTCCA
		CCAGCTGCC
		CCAGGCAGC
		CCAGGCCAA
		CCAGGCCAG
		CCAGGCCCA
		CCAGGCGGC
		CCAGGGCCA
		CCAGTGCCA
		CCATGGCCA
		CCATTGCCA
		CCCAAAAAA
		CCCAACCCA
		CCCAACCCC
		CCCAAGCCC
		CCCACACAC
		CCCACACAG
		CCCACACCC
		CCCACAGCC
		CCCACCACC
		CCCACCCAC
		CCCACCCCA
		CCCACCCCC
		CCCACCCGC
		CCCACCGCC
		CCCACGCCC
		CCCACTCCC
		CCCACTGCC
		CCCAGCAGC
		CCCAGCCAG
		CCCAGCCCA
		CCCAGCCCC
		CCCAGTCCC
		CCCATGCCC
		CCCATTCCC
		CCCCAAAAA
		CCCCAACCC
		CCCCACACA
		CCCCACACC
		CCCCACCCA
		CCCCACCCC
		CCCCACTCC
		CCCCAGCCA
		CCCCAGCCC
		CCCCCAACC
		CCCCCACAC
		CCCCCACCC
		CCCCCACTC
		CCCCCAGCC
		CCCCCCACA
		CCCCCCACC
		CCCCCCGCC
		CCCCCCTCC
		CCCCCGCCA
		CCCCCGCCC
		CCCCCGCCG
		CCCCCGCTC
		CCCCCTCCA
		CCCCCTCCC
		CCCCCTCCT
		CCCCCTCGC
		CCCCCTCTC
		CCCCCTGCC
		CCCCCTTCC
		CCCCGCCAC
		CCCCGCCCA
		CCCCGCCCC
		CCCCGCCCG
		CCCCGCCGC
		CCCCGCCTC
		CCCCGCTCC
		CCCCTCCAC
		CCCCTCCCA
		CCCCTCCCC
		CCCCTCCGC
		CCCCTCCTC
		CCCCTCGCC
		CCCCTGCCA
		CCCCTGCCC
		CCCCTGGCC
		CCCCTTCCC
		CCCCTTGCC
		CCCGCACCC
		CCCGCCACC
		CCCGCCCAC
		CCCGCCCCA
		CCCGCCCCC
		CCCGCCCCG
		CCCGCCCCT
		CCCGCCCGC
		CCCGCCGCC
		CCCGCCTCC
		CCCGCCTGC
		CCCGCTCCC
		CCCGCTCTC
		CCCGCTGCC
		CCCTCCACC
		CCCTCCCCC
		CCCTCCCCT
		CCCTCCGCC
		CCCTCCTCC
		CCCTCGCCC
		CCCTCTCCC
		CCCTCTCTC
		CCCTGCCAC
		CCCTGCCCC
		CCCTGCCGC
		CCCTGCTCC
		CCCTGCTGC
		CCCTTCCCC
		CCCTTTCCC
		CCGCACACA
		CCGCAGCAG
		CCGCAGCCA
		CCGCAGCCG
		CCGCCACCC
		CCGCCACCG
		CCGCCAGCC
		CCGCCCACA
		CCGCCCACC
		CCGCCCACT
		CCGCCCCAC
		CCGCCCCCA
		CCGCCCCCC
		CCGCCCCCG
		CCGCCCCCT
		CCGCCCCGC
		CCGCCCCTC
		CCGCCCGCC
		CCGCCGCAG
		CCGCCGCCA
		CCGCCGCCC
		CCGCCGCCT
		CCGCCGCTG
		CCGCCTCCC
		CCGCCTCCG
		CCGCCTGCC
		CCGCCTGCT
		CCGCCTGGC
		CCGCTCCCC
		CCGCTGCCA
		CCGCTGCCC
		CCGCTGCCG
		CCGCTGCCT
		CCGCTGCTC
		CCGCTGCTG
		CCGCTGGCC
		CCGTCCGTC
		CCGTCTGTC
		CCTCCCCCA
		CCTCCCCCC
		CCTCCCCCT
		CCTCCGCCC
		CCTCCTCCC
		CCTCCTGCC
		CCTCTCTCT
		CCTGCCACA
		CCTGCCAGC
		CCTGCCCCA
		CCTGCCCCC
		CCTGCCCCT
		CCTGCCCGC
		CCTGCCGCC
		CCTGCCTGC
		CCTGCTCCC
		CCTGCTCCT
		CCTGCTGCC
		CCTGCTGCT
		CCTGCTGGC
		CCTGGCAGC
		CCTGGCCAA
		CCTGGCCAG
		CCTGGCTGC
		CCTGGCTGG
		CCTTTTGGC
		CGAAAAAAA
		CGAGTGTGT
		CGCACACAC
		CGCACGCAC
		CGCAGCAGC
		CGCAGCCGC
		CGCAGCTGC
		CGCAGTCGC
		CGCATACGC
		CGCCACCGC
		CGCCACGCC
		CGCCAGCAG
		CGCCCACAC
		CGCCCACGC
		CGCCCCACC
		CGCCCCCAC
		CGCCCCCCA
		CGCCCCCCG
		CGCCCCCCT
		CGCCCCCGC
		CGCCCCCTC
		CGCCCCGCC
		CGCCCCTCC
		CGCCCGCCC
		CGCCGCAGC
		CGCCGCCAC
		CGCCGCCCC
		CGCCGCCTC
		CGCCGCCTG
		CGCCGCTGC
		CGCCGTCGC
		CGCCTCCGC
		CGCCTCGCC
		CGCCTGCCC
		CGCGGCGGC
		CGCTCGCTC
		CGCTCTCTC
		CGCTGCAGC
		CGCTGCCAC
		CGCTGCCGC
		CGCTGCGGC
		CGCTGCTGC
		CGCTGCTGG
		CGCTGGCTG
		CGGACGGAC
		CGGAGGCGG
		CGGCAGCAA
		CGGCAGCAG
		CGGCAGCCA
		CGGCAGCCG
		CGGCAGCGG
		CGGCAGCTG
		CGGCAGGCG
		CGGCGACGG
		CGGCGGCAG
		CGGCGGCCA
		CGGCGGCTG
		CGGCGGGGG
		CGGCGGTGG
		CGGCTGCCA
		CGGCTGCCG
		CGGCTGCTG
		CGGGGCGGG
		CGGGGGCAG
		CGGGGGCGG
		CGGGGGGCG
		CGGTGGCGG
		CGTCCGTCC
		CGTCGTCGC
		CGTGTGTGC
		CGTGTGTGT
		CTCACACAC
		CTCACTCAC
		CTCCAGCTC
		CTCCCACTC
		CTCCCCCGC
		CTCCCCCTC
		CTCCCCGCC
		CTCCCTCCC
		CTCCCTCTC
		CTCCGCCCC
		CTCCGCCTC
		CTCCTCCCC
		CTCCTGCTC
		CTCCTGCTG
		CTCGCACAC
		CTCGCTCGC
		CTCGCTCTC
		CTCTCCCTC
		CTCTCGCTC
		CTCTCTCCC
		CTCTCTCGC
		CTCTCTTTC
		CTCTGCCGC
		CTCTGCTGC
		CTCTGGCCA
		CTCTGTCTC
		CTCTGTGTG
		CTCTTTCTC
		CTGACTGAC
		CTGCAACTG
		CTGCAGCAG
		CTGCAGCTG
		CTGCCACAC
		CTGCCACAG
		CTGCCACCC
		CTGCCACTG
		CTGCCAGCA
		CTGCCAGCC
		CTGCCCCAC
		CTGCCCCCC
		CTGCCCCGC
		CTGCCCCTC
		CTGCCCCTG
		CTGCCCGCC
		CTGCCGCAG
		CTGCCGCCA
		CTGCCGCCC
		CTGCCGCCG
		CTGCCGCCT
		CTGCCGCTG
		CTGCCTCTG
		CTGCCTGCC
		CTGCCTGCT
		CTGCCTGGC
		CTGCGCTGC
		CTGCGGCAG
		CTGCGGCGG
		CTGCGGCTG
		CTGCTCCTC
		CTGCTCCTG
		CTGCTCTGC
		CTGCTGCAC
		CTGCTGCAG
		CTGCTGCCA
		CTGCTGCCC
		CTGCTGCCG
		CTGCTGCCT
		CTGCTGCGG
		CTGCTGCTC
		CTGCTGCTT
		CTGCTGGCA
		CTGCTGGCC
		CTGCTGGCG
		CTGCTGGCT
		CTGCTGGTG
		CTGCTGTTG
		CTGGAGCTG
		CTGGCAGCA
		CTGGCAGCC
		CTGGCAGGC
		CTGGCCAAA
		CTGGCCAAG
		CTGGCCAGC
		CTGGCCTGG
		CTGGCTGCC
		CTGGCTGCT
		CTGGCTGGC
		CTGGCTGGG
		CTGGGCTGG
		CTGTCGCTG
		CTGTCTGCC
		CTGTCTGTC
		CTGTGGCTG
		CTGTGTGTG
		CTGTTGCTG
		CTGTTGTTG
		CTTGGCCAA
		CTTGGCCAG
		CTTTGCTTT
		CTTTGGCCA
		CTTTGGCTG
		CTTTGGCTT
		CTTTTGGCC
		CTTTTGTTT
		CTTTTTGGC
		CTTTTTTTT
		GAAAAAAAA
		GAAAAACAA
		GAAAACAAA
		GAAAAGAAA
		GAAAGAAAA
		GAAAGAGAG
		GAAATGAAA
		GAAATGCAA
		GAAGCAGCA
		GACACACAC
		GACAGACAG
		GACAGACGG
		GACAGCAGC
		GACAGCCAG
		GACGGACGG
		GACTGACTG
		GAGAGAGCG
		GAGAGAGGG
		GAGAGCGAG
		GAGAGGGAG
		GAGAGGGGG
		GAGCAGAGC
		GAGCAGCAA
		GAGCAGCAG
		GAGCAGCGG
		GAGCAGCTG
		GAGCAGGAG
		GAGCGAGAG
		GAGCGAGCG
		GAGCTGCTG
		GAGCTGGAG
		GAGGAGCAG
		GAGGAGGGG
		GAGGCGGCG
		GAGGCGGGG
		GAGGGAGGG
		GAGGGGCAG
		GAGGGGCGG
		GAGGGGGAG
		GAGGGGGCG
		GAGGGGGGA
		GAGGGGGGC
		GAGGGGGGG
		GAGGGGGTG
		GAGTGAGTG
		GAGTGGGAG
		GAGTGTGTG
		GCAAAAAAA
		GCAAACAAA
		GCAAATGCA
		GCAAATGGC
		GCAAATTGC
		GCAACAAAA
		GCAACAACA
		GCAACAGCA
		GCAACGGCA
		GCAACTGCA
		GCAAGTGGC
		GCAATGGCA
		GCACACAAA
		GCACACACA
		GCACACACG
		GCACACGCA
		GCACAGTGG
		GCACCAGCA
		GCACCCACA
		GCACGCACA
		GCACTGGCA
		GCAGAAGCA
		GCAGAGCAG
		GCAGAGGCA
		GCAGCAACA
		GCAGCACCA
		GCAGCAGAA
		GCAGCAGAG
		GCAGCAGCC
		GCAGCAGCG
		GCAGCAGCT
		GCAGCAGGA
		GCAGCAGGC
		GCAGCAGGG
		GCAGCAGTG
		GCAGCCAAA
		GCAGCCACA
		GCAGCCACC
		GCAGCCAGC
		GCAGCCAGG
		GCAGCCCCA
		GCAGCCGCA
		GCAGCCGCC
		GCAGCCGCT
		GCAGCCGGC
		GCAGCGACA
		GCAGCGACG
		GCAGCGCAG
		GCAGCGCCA
		GCAGCGGCA
		GCAGCGGCC
		GCAGCGGCG
		GCAGCGGCT
		GCAGCTCCA
		GCAGCTGCA
		GCAGCTGCC
		GCAGCTGCG
		GCAGCTGCT
		GCAGCTGGC
		GCAGCTGTG
		GCAGGAGCA
		GCAGGAGGC
		GCAGGCAGC
		GCAGGCAGG
		GCAGGCGGC
		GCAGGCGGG
		GCAGGGCAG
		GCAGGGGCA
		GCAGGGGGC
		GCAGTGGCA
		GCAGTTGCA
		GCATCAGCA
		GCATGCCAC
		GCATGTGGC
		GCATGTGTG
		GCATTTGGC
		GCCAAAAAA
		GCCAAAAAC
		GCCAAAAAG
		GCCAAAAAT
		GCCAAAAGC
		GCCAAAAGG
		GCCAAACAA
		GCCAAAGCC
		GCCAAAGGC
		GCCAAATGC
		GCCAACAAA
		GCCAACAGC
		GCCAACGCC
		GCCAAGAGC
		GCCAAGCCA
		GCCAAGTGG
		GCCAATGCC
		GCCACAAAA
		GCCACACAC
		GCCACACCC
		GCCACAGCA
		GCCACAGCC
		GCCACATGC
		GCCACCACC
		GCCACCAGC
		GCCACCCAC
		GCCACCCCC
		GCCACCGCC
		GCCACCTGC
		GCCACGCCC
		GCCACTGCC
		GCCACTGGC
		GCCAGCAAA
		GCCAGCAAC
		GCCAGCAGA
		GCCAGCAGC
		GCCAGCAGG
		GCCAGCCAA
		GCCAGCCAC
		GCCAGCCAG
		GCCAGCCAT
		GCCAGCCCA
		GCCAGCCCC
		GCCAGCCGC
		GCCAGCGCC
		GCCAGCGGC
		GCCAGCTGC
		GCCAGGCAG
		GCCAGGCCA
		GCCAGGCGG
		GCCAGGGCC
		GCCAGGGGC
		GCCAGTGCC
		GCCAGTGGC
		GCCATAAAA
		GCCATCGCC
		GCCATGCCA
		GCCATGGCA
		GCCATGGCC
		GCCATTGCC
		GCCATTTGC
		GCCCAAAAA
		GCCCACACA
		GCCCACGCC
		GCCCAGCAG
		GCCCAGCCA
		GCCCAGCCC
		GCCCCAAAA
		GCCCCAAAG
		GCCCCACCC
		GCCCCAGCC
		GCCCCCAAA
		GCCCCCACC
		GCCCCCAGC
		GCCCCCCGC
		GCCCCCCTC
		GCCCCCGCC
		GCCCCCTCC
		GCCCCCTGC
		GCCCCGCCC
		GCCCCTCCC
		GCCCCTGCC
		GCCCCTGGC
		GCCCGCCCC
		GCCCGCCCG
		GCCCTGCCC
		GCCCTGGCC
		GCCGCAGCA
		GCCGCAGCC
		GCCGCAGCG
		GCCGCAGCT
		GCCGCCACA
		GCCGCCACC
		GCCGCCAGC
		GCCGCCCCA
		GCCGCCCCC
		GCCGCCCGC
		GCCGCCGCA
		GCCGCCGCG
		GCCGCCGCT
		GCCGCCGGC
		GCCGCCGTC
		GCCGCCTCC
		GCCGCCTGC
		GCCGCCTGG
		GCCGCTGCA
		GCCGCTGCC
		GCCGCTGCT
		GCCGCTGGC
		GCCGCTGTC
		GCCGGCAGC
		GCCGGCGGC
		GCCGGCTGC
		GCCGGGCCA
		GCCGTCGCC
		GCCGTTGCC
		GCCTCCGCC
		GCCTCCTCC
		GCCTCTGCC
		GCCTGCCAC
		GCCTGCCAG
		GCCTGCCCC
		GCCTGCCGC
		GCCTGCCTG
		GCCTGCTCC
		GCCTGCTGC
		GCCTGGCCA
		GCCTGGCCC
		GCCTGGCTG
		GCCTTTGGC
		GCGACGGCG
		GCGAGAGAG
		GCGAGCGAG
		GCGAGGGGG
		GCGAGTGTG
		GCGCTGCTG
		GCGGAGGGG
		GCGGCAACA
		GCGGCAGAG
		GCGGCAGCA
		GCGGCAGCC
		GCGGCAGCG
		GCGGCAGCT
		GCGGCAGGC
		GCGGCGGCA
		GCGGCGGCC
		GCGGCGGCT
		GCGGCGGGG
		GCGGCGGTG
		GCGGCTGCA
		GCGGCTGCC
		GCGGCTGCG
		GCGGCTGCT
		GCGGCTGGC
		GCGGCTGGG
		GCGGGCAGG
		GCGGGCGGC
		GCGGGCGGG
		GCGGGGCAG
		GCGGGGCGG
		GCGGGGGAG
		GCGGGGGCG
		GCGGGGGGC
		GCGGTGGCA
		GCGGTGGCG
		GCGGTGGGG
		GCGTGGCAG
		GCGTGGGCG
		GCGTGTGTG
		GCTCCAGCT
		GCTCCTGCT
		GCTCTCTCT
		GCTCTGCTC
		GCTCTTGGC
		GCTGCAGCA
		GCTGCAGCC
		GCTGCAGCG
		GCTGCAGCT
		GCTGCAGGC
		GCTGCAGTT
		GCTGCCAAA
		GCTGCCACA
		GCTGCCACC
		GCTGCCACT
		GCTGCCAGC
		GCTGCCATT
		GCTGCCCCA
		GCTGCCCCC
		GCTGCCCCT
		GCTGCCGCA
		GCTGCCGCC
		GCTGCCGCT
		GCTGCCGGC
		GCTGCCGTT
		GCTGCCTGC
		GCTGCCTGG
		GCTGCCTTT
		GCTGCGCTG
		GCTGCGGCA
		GCTGCGGCG
		GCTGCGGCT
		GCTGCTCCA
		GCTGCTCCC
		GCTGCTCCT
		GCTGCTCTG
		GCTGCTGCA
		GCTGCTGCC
		GCTGCTGCG
		GCTGCTGGA
		GCTGCTGGC
		GCTGCTGGG
		GCTGCTGGT
		GCTGCTGTC
		GCTGCTGTG
		GCTGCTGTT
		GCTGGCAAA
		GCTGGCAGC
		GCTGGCAGG
		GCTGGCCAA
		GCTGGCCAG
		GCTGGCGGC
		GCTGGCTGC
		GCTGGCTGG
		GCTGGCTGT
		GCTGGGCTG
		GCTGGGGCA
		GCTGGGGGC
		GCTGGGTGG
		GCTGGTGGC
		GCTGTCGCT
		GCTGTGGCA
		GCTGTGGCC
		GCTGTTGCA
		GCTGTTGCC
		GCTGTTGCT
		GCTGTTGGC
		GCTGTTGTT
		GCTTCTGCT
		GCTTTGGCC
		GCTTTGGCT
		GCTTTTGGC
		GCTTTTGTT
		GGAAGGGGG
		GGAGAGGGG
		GGAGCAGCA
		GGAGCAGCC
		GGAGCAGGA
		GGAGCGGGG
		GGAGCTGGA
		GGAGCTGGG
		GGAGGAGGG
		GGAGGCAGC
		GGAGGCGGC
		GGAGGCGGG
		GGAGGGAGG
		GGAGGGGAG
		GGAGGGGCG
		GGAGGGGGA
		GGAGGGGGC
		GGAGGGGGG
		GGAGTGGGG
		GGCAAACAA
		GGCAACAAA
		GGCAACAAC
		GGCAACAGC
		GGCAACGGC
		GGCAAGGGG
		GGCAAGTGG
		GGCAATGGC
		GGCACACAC
		GGCACTGGC
		GGCAGAAGG
		GGCAGACAG
		GGCAGAGGC
		GGCAGAGGG
		GGCAGCAAA
		GGCAGCAAC
		GGCAGCAGA
		GGCAGCAGC
		GGCAGCAGG
		GGCAGCAGT
		GGCAGCCAA
		GGCAGCCAC
		GGCAGCCAG
		GGCAGCCAT
		GGCAGCCGC
		GGCAGCCGG
		GGCAGCGAC
		GGCAGCGCC
		GGCAGCGGC
		GGCAGCGGG
		GGCAGCTGC
		GGCAGCTGG
		GGCAGCTGT
		GGCAGGCAA
		GGCAGGCAG
		GGCAGGCGG
		GGCAGGGCA
		GGCAGGGGC
		GGCAGGGGG
		GGCAGGTGG
		GGCAGTGGC
		GGCAGTGGG
		GGCATTGGC
		GGCCAAAAA
		GGCCAAAAC
		GGCCAAAAG
		GGCCAAAGC
		GGCCAACAA
		GGCCAAGGC
		GGCCACAAA
		GGCCACGCC
		GGCCAGAGC
		GGCCAGCAA
		GGCCAGCAG
		GGCCAGCCA
		GGCCAGGCA
		GGCCAGGCC
		GGCCAGGGC
		GGCCATAAA
		GGCCATGGC
		GGCCCAGCC
		GGCCCGGCC
		GGCCGCAGC
		GGCCGCCGC
		GGCCGCTGC
		GGCCGGGCC
		GGCCTGGCC
		GGCCTGGCT
		GGCCTGGGC
		GGCGACGGC
		GGCGAGGGG
		GGCGATGGC
		GGCGCCGCC
		GGCGCTGCC
		GGCGCTGGC
		GGCGGAGGC
		GGCGGAGGG
		GGCGGCAGC
		GGCGGCAGG
		GGCGGCCAC
		GGCGGCCAG
		GGCGGCGAC
		GGCGGCGCC
		GGCGGCGGA
		GGCGGCGGG
		GGCGGCGGT
		GGCGGCTGC
		GGCGGCTGG
		GGCGGGCAG
		GGCGGGCGG
		GGCGGGGCA
		GGCGGGGCG
		GGCGGGGGA
		GGCGGGGGC
		GGCGGGGGG
		GGCGGGTGG
		GGCGGTGGC
		GGCGGTGGG
		GGCGTGGCA
		GGCGTGGCC
		GGCGTGGCG
		GGCGTGGGC
		GGCGTTGGC
		GGCTCTGGC
		GGCTGCAGC
		GGCTGCCAA
		GGCTGCCAC
		GGCTGCCAG
		GGCTGCCAT
		GGCTGCCCC
		GGCTGCCGC
		GGCTGCCGG
		GGCTGCCTG
		GGCTGCGGC
		GGCTGCTGC
		GGCTGCTGG
		GGCTGCTGT
		GGCTGGCAA
		GGCTGGCAG
		GGCTGGCCA
		GGCTGGCGG
		GGCTGGCTG
		GGCTGGGGC
		GGCTGGGGG
		GGCTGTGGC
		GGCTGTGGG
		GGCTGTGTG
		GGCTTTGGC
		GGCTTTTGG
		GGGAAAGGG
		GGGAAGGGG
		GGGAATGGG
		GGGACTGGG
		GGGAGAGGG
		GGGAGCAGC
		GGGAGCGGG
		GGGAGGCGG
		GGGAGGGAG
		GGGAGGGGA
		GGGAGGGGC
		GGGAGGGGG
		GGGAGTGGG
		GGGATGGGG
		GGGCAGCAG
		GGGCAGCCA
		GGGCAGCGG
		GGGCAGGCA
		GGGCAGGCG
		GGGCAGGGC
		GGGCAGGGG
		GGGCATGGG
		GGGCCAGGC
		GGGCCAGGG
		GGGCGAGGG
		GGGCGGAGG
		GGGCGGCAG
		GGGCGGCGG
		GGGCGGGCA
		GGGCGGGCG
		GGGCGGGGA
		GGGCGGGGC
		GGGCGGGGG
		GGGCGGTGG
		GGGCGTGGC
		GGGCGTGGG
		GGGCTGCTG
		GGGCTGGGC
		GGGCTGGGG
		GGGCTGTGG
		GGGCTTGGG
		GGGGAAGGG
		GGGGAGCGG
		GGGGAGGGG
		GGGGAGTGG
		GGGGATGGG
		GGGGCAGAG
		GGGGCAGCA
		GGGGCAGGC
		GGGGCAGGG
		GGGGCGGAG
		GGGGCGGCA
		GGGGCGGCG
		GGGGCGGGA
		GGGGCGGGC
		GGGGCGGGG
		GGGGCGGTG
		GGGGCGTGG
		GGGGCTGCC
		GGGGCTGGC
		GGGGCTGGG
		GGGGCTTGG
		GGGGGAAGG
		GGGGGAGGG
		GGGGGAGTG
		GGGGGCAGC
		GGGGGCAGG
		GGGGGCGGA
		GGGGGCGGC
		GGGGGCGGG
		GGGGGCGGT
		GGGGGCGTG
		GGGGGCTGC
		GGGGGCTGG
		GGGGGGAGG
		GGGGGGCAG
		GGGGGGCGG
		GGGGGGCTG
		GGGGGGTGG
		GGGGGTGGC
		GGGGGTGGG
		GGGGGTGTG
		GGGGTGGGC
		GGGGTGGGG
		GGGGTGTGG
		GGGGTTGGG
		GGGTGGCAG
		GGGTGGCGG
		GGGTGGCTG
		GGGTGGGCG
		GGGTGGGGC
		GGGTGGGGG
		GGGTGGGGT
		GGGTGGGTG
		GGGTGGTGG
		GGGTGTGGC
		GGGTGTGGG
		GGGTGTGTG
		GGGTTGGGG
		GGTGGCAGC
		GGTGGCAGG
		GGTGGCGGC
		GGTGGCGGG
		GGTGGCTGC
		GGTGGCTGG
		GGTGGGCGG
		GGTGGGGCA
		GGTGGGGCG
		GGTGGGGGC
		GGTGGGGGG
		GGTGGGTGG
		GGTGGTGGC
		GGTGGTGGG
		GGTGTGTGT
		GTATATATA
		GTATGTGTG
		GTCAGTCAG
		GTCCGTCCG
		GTCCGTCTG
		GTCGCCGCC
		GTCGCCGTC
		GTCGCTGCC
		GTCGCTGCT
		GTCGCTGGC
		GTCTGTCCG
		GTCTGTCTG
		GTCTGTGTG
		GTGAGTGAG
		GTGAGTGGG
		GTGAGTGTG
		GTGCAGCAG
		GTGCCTGCC
		GTGCCTGTG
		GTGCGAGTG
		GTGCGGGTG
		GTGCGTGCG
		GTGCGTGTG
		GTGCTGCTG
		GTGGAGGGG
		GTGGCAACA
		GTGGCAAGT
		GTGGCAGCA
		GTGGCAGCC
		GTGGCAGCG
		GTGGCAGCT
		GTGGCAGGC
		GTGGCAGGG
		GTGGCAGTG
		GTGGCGGCA
		GTGGCGGCG
		GTGGCGGGG
		GTGGCTGCC
		GTGGCTGCT
		GTGGCTGGC
		GTGGCTGGG
		GTGGCTGTG
		GTGGGAGGG
		GTGGGCGGC
		GTGGGCGGG
		GTGGGCGTG
		GTGGGGCAG
		GTGGGGCGG
		GTGGGGGAG
		GTGGGGGCG
		GTGGGGGTG
		GTGGGTGGC
		GTGGGTGGG
		GTGGGTGTG
		GTGGTGGGG
		GTGTATGTG
		GTGTCTGTG
		GTGTGAGTG
		GTGTGCCTG
		GTGTGCGAG
		GTGTGCGTG
		GTGTGGCAG
		GTGTGGCTG
		GTGTGGGCG
		GTGTGGGGG
		GTGTGGGTG
		GTGTGTATG
		GTGTGTCTG
		GTGTGTGAG
		GTGTGTGCA
		GTGTGTGCC
		GTGTGTGCG
		GTGTGTGCT
		GTGTGTGGA
		GTGTGTGGC
		GTGTGTGGG
		GTGTGTTTG
		GTGTGTTTT
		GTGTTTGTG
		GTTGCAGTT
		GTTGCTGCC
		GTTGCTGCT
		GTTGCTGTT
		GTTGGCCAA
		GTTGTTGCC
		GTTGTTGCT
		GTTGTTTTT
		GTTTGCTTT
		GTTTGTGTG
		GTTTGTTTG
		GTTTGTTTT
		GTTTTGGCC
		GTTTTGTTT
		GTTTTTGGC
		GTTTTTGTT
		GTTTTTTTT
		TAAAAAAAA
		TACACACAC
		TACATACAT
		TACATATAT
		TATATATTT
		TATATGTAT
		TATGTATGT
		TATGTGTGT
		TATTTTTTT
		TCACACACA
		TCAGCAGCA
		TCAGTCAGT
		TCCAGCAGC
		TCCAGCTCC
		TCCCCCACC
		TCCCCCTCC
		TCCCCGCCC
		TCCCCTCCC
		TCCCGCCCC
		TCCGCCCCC
		TCCTGCTCC
		TCCTGCTGC
		TCGCACACA
		TCGCTGCTG
		TCTCGCTCT
		TCTCTCTTT
		TCTCTTTCT
		TCTGCCGCC
		TCTGCTGCC
		TCTGCTGCT
		TCTGCTGGC
		TCTGTCTGT
		TCTGTGTGT
		TCTTGGCCA
		TCTTTTTTT
		TGAGTGTGT
		TGCAACAGC
		TGCAACTGC
		TGCACACAC
		TGCAGCAGC
		TGCAGCAGG
		TGCAGCCAG
		TGCAGCCGC
		TGCAGCGGC
		TGCAGCTGC
		TGCAGCTGG
		TGCAGTTGC
		TGCATGCCA
		TGCATTTTG
		TGCCAAAAA
		TGCCAAATG
		TGCCACAAA
		TGCCACACA
		TGCCACAGC
		TGCCACCGC
		TGCCACGCC
		TGCCACTGC
		TGCCACTTG
		TGCCAGCAG
		TGCCAGCCA
		TGCCAGGCA
		TGCCAGTGC
		TGCCATGGC
		TGCCATTTG
		TGCCCCAAA
		TGCCCCACC
		TGCCCCAGC
		TGCCCCGCC
		TGCCCCTGC
		TGCCCGCCC
		TGCCCTGCC
		TGCCGCAGC
		TGCCGCCAC
		TGCCGCCCC
		TGCCGCCGC
		TGCCGCCTG
		TGCCGCTGC
		TGCCGCTGG
		TGCCGTTGC
		TGCCTCTGC
		TGCCTGCCA
		TGCCTGCCC
		TGCCTGCCT
		TGCCTGCTG
		TGCCTGGCA
		TGCCTGGCC
		TGCCTTGGC
		TGCCTTTTG
		TGCGGCAGC
		TGCGGCGGC
		TGCGGCTGC
		TGCGTGTGC
		TGCGTGTGT
		TGCTCCTGC
		TGCTCTGCT
		TGCTGCAGC
		TGCTGCCAA
		TGCTGCCAC
		TGCTGCCAG
		TGCTGCCCC
		TGCTGCCGC
		TGCTGCCTG
		TGCTGCGGC
		TGCTGCTCC
		TGCTGCTGA
		TGCTGCTGG
		TGCTGCTGT
		TGCTGGCAG
		TGCTGGCCA
		TGCTGGCTG
		TGCTGTGGC
		TGCTGTTGC
		TGCTGTTGT
		TGGAGCAGC
		TGGAGCTGG
		TGGCAAAAA
		TGGCAAACA
		TGGCAACAA
		TGGCAACAG
		TGGCAAGTG
		TGGCACACA
		TGGCAGCAA
		TGGCAGCAG
		TGGCAGCCA
		TGGCAGCCG
		TGGCAGCGC
		TGGCAGCGG
		TGGCAGCTG
		TGGCAGGCA
		TGGCAGGCG
		TGGCAGGGG
		TGGCAGTGG
		TGGCATTTG
		TGGCCAAAA
		TGGCCAAAG
		TGGCCAACA
		TGGCCAAGA
		TGGCCAGAG
		TGGCCAGCA
		TGGCCAGCC
		TGGCCAGGC
		TGGCCAGGG
		TGGCCATAA
		TGGCCATGG
		TGGCCATTG
		TGGCCCAAA
		TGGCCTGCC
		TGGCCTGGC
		TGGCGCTGC
		TGGCGCTGG
		TGGCGGCAG
		TGGCGGCGG
		TGGCGGCTG
		TGGCGGGGG
		TGGCGGTGG
		TGGCTGCCA
		TGGCTGCCC
		TGGCTGCCG
		TGGCTGCCT
		TGGCTGCTG
		TGGCTGGCA
		TGGCTGGCC
		TGGCTGGCG
		TGGCTGGCT
		TGGCTGGGC
		TGGCTGGGG
		TGGCTGTGG
		TGGCTGTTG
		TGGCTTGGC
		TGGCTTTGG
		TGGCTTTTG
		TGGGAGGGG
		TGGGCCTGG
		TGGGCGGGG
		TGGGCGTGG
		TGGGCTGGG
		TGGGCTTGG
		TGGGGAGGG
		TGGGGCAGC
		TGGGGCAGG
		TGGGGCGGG
		TGGGGCTGC
		TGGGGCTGG
		TGGGGGAGG
		TGGGGGCGG
		TGGGGGTGG
		TGGGGTGGG
		TGGGTGGCA
		TGGGTGGGG
		TGGGTGGGT
		TGGGTGTGG
		TGGGTGTGT
		TGGTGCTGC
		TGTATGTGT
		TGTCGCTGC
		TGTCTGTGT
		TGTGAGTGT
		TGTGCGTGC
		TGTGCGTGT
		TGTGGCAAG
		TGTGGCAGC
		TGTGGCAGG
		TGTGGCATG
		TGTGGCTGC
		TGTGGCTGG
		TGTGGGCGG
		TGTGGGCGT
		TGTGGGTGG
		TGTGGGTGT
		TGTGTGAGT
		TGTGTGCCA
		TGTGTGCGA
		TGTGTGCGG
		TGTGTGCGT
		TGTGTGGCA
		TGTGTGGGC
		TGTGTGGGG
		TGTGTGGGT
		TGTGTGTAT
		TGTGTGTCT
		TGTGTGTTG
		TGTGTGTTT
		TGTGTTTGT
		TGTTGCAGC
		TGTTGCCAC
		TGTTGCCGC
		TGTTGCTGC
		TGTTGCTGG
		TGTTGCTGT
		TGTTGGCCA
		TGTTGGCTG
		TGTTGTTGC
		TGTTGTTGG
		TGTTGTTTG
		TGTTGTTTT
		TGTTTGCCA
		TGTTTGCTT
		TGTTTGTGT
		TGTTTGTTG
		TGTTTGTTT
		TGTTTTGTT
		TGTTTTTGT
		TGTTTTTTT
		TTATGGCCA
		TTATTTTTT
		TTCTGCTGC
		TTCTTTTTT
		TTGCAGCTG
		TTGCAGTTG
		TTGCATGCC
		TTGCATTTG
		TTGCATTTT
		TTGCCAAAA
		TTGCCAGCC
		TTGCCATTT
		TTGCCGCCG
		TTGCCGCTG
		TTGCCTGCC
		TTGCCTTTG
		TTGCCTTTT
		TTGCTGCCA
		TTGCTGCCG
		TTGCTGCTG
		TTGCTGGCT
		TTGCTGTTG
		TTGCTTTTG
		TTGGCAGCA
		TTGGCATTT
		TTGGCCAAA
		TTGGCCAAC
		TTGGCCAAG
		TTGGCCAGC
		TTGGCCAGG
		TTGGCCATT
		TTGGCCTGG
		TTGGCTGCC
		TTGGCTGCT
		TTGGCTGGC
		TTGGCTTGG
		TTGGCTTTG
		TTGGCTTTT
		TTGTGGCCA
		TTGTGGCTG
		TTGTGTGGC
		TTGTGTGTG
		TTGTGTTTG
		TTGTTGCCA
		TTGTTGCTG
		TTGTTGGCC
		TTGTTGTTT
		TTGTTTGCC
		TTGTTTGCT
		TTGTTTGGC
		TTGTTTGTT
		TTGTTTTGC
		TTGTTTTGT
		TTGTTTTTC
		TTGTTTTTG
		TTGTTTTTT
		TTTATGGCC
		TTTATTTTT
		TTTCAATTT
		TTTCATTTC
		TTTCATTTT
		TTTCCATTT
		TTTCGCTTT
		TTTCGTTTT
		TTTCTCTCT
		TTTCTGTTT
		TTTCTTTTC
		TTTCTTTTT
		TTTGCATTT
		TTTGCCAAA
		TTTGCCAGC
		TTTGCCATT
		TTTGCCTTT
		TTTGCTGCC
		TTTGCTGGC
		TTTGCTTTG
		TTTGCTTTT
		TTTGGCAAA
		TTTGGCAGC
		TTTGGCATT
		TTTGGCCAA
		TTTGGCCAG
		TTTGGCCAT
		TTTGGCTGC
		TTTGGCTTT
		TTTGGGCCA
		TTTGGGGCA
		TTTGGGGGC
		TTTGGTTTT
		TTTGTGGCA
		TTTGTGGCC
		TTTGTGGCT
		TTTGTGGGC
		TTTGTGTGC
		TTTGTGTGT
		TTTGTGTTT
		TTTGTTGCC
		TTTGTTGCT
		TTTGTTGGC
		TTTGTTGTT
		TTTGTTTGC
		TTTGTTTGT
		TTTGTTTTC
		TTTGTTTTG
		TTTGTTTTT
		TTTTATTTT
		TTTTCATTT
		TTTTCGTTT
		TTTTCTTTT
		TTTTGCTTT
		TTTTGGCAA
		TTTTGGCCA
		TTTTGGCTT
		TTTTGGGGC
		TTTTGTGGC
		TTTTGTGTG
		TTTTGTTGC
		TTTTGTTGT
		TTTTGTTTG
		TTTTGTTTT
		TTTTTATTT
		TTTTTCTTT
		TTTTTGGCA
		TTTTTGGCC
		TTTTTGGCT
		TTTTTGGGG
		TTTTTGTGT
		TTTTTGTTG
		TTTTTGTTT
		TTTTTTCTT
		TTTTTTGGC
		TTTTTTGTG
		TTTTTTGTT
		TTTTTTTCT
		TTTTTTTGC
		TTTTTTTGG
		TTTTTTTGT
